# Supplementary material for: Validation of semaphorin 7A and ala-β-his-dipeptidase as biomarkers associated with the conversion from clinically isolated syndrome to multiple sclerosis
Source: J Neuroinflammation. 2014 Nov 13;11:181. doi: 10.1186/s12974-014-0181-8 (PMC4236472; doi:10.1186/s12974-014-0181-8)
Supplement: Additional file 2 — SRM acquisition method parameters. [file 12974_2014_181_MOESM2_ESM.xlsx]

## Sheet: Sheet1
Protein Name	Peptide Sequence	Transition	Isotope Label	Q1 Mass (Da)	Q3 Mass (Da)	Dwell Time (msec)	Collision Energy
Beta-Ala-H dipeptidas CNDP	ALEQDLPVNIK	2/y7	light	620.35	798.47	20	29
Beta-Ala-H dipeptidas CNDP	ALEQDLPVNIK	2/y6	light	620.35	683.45	20	32
Beta-Ala-H dipeptidas CNDP	ALEQDLPVNIK	2/y8	light	620.35	926.53	20	29
Beta-Ala-H dipeptidas CNDP	ALEQDLPVNIK	3/y5	light	413.9	570.36	20	19
Beta-Ala-H dipeptidas CNDP	ALEQDLPVNIK	2/y7	heavy	624.36	806.49	20	29
Beta-Ala-H dipeptidas CNDP	ALEQDLPVNIK	2/y6	heavy	624.36	691.46	20	32
Beta-Ala-H dipeptidas CNDP	ALEQDLPVNIK	2/y8	heavy	624.36	934.54	20	29
Beta-Ala-H dipeptidas CNDP	ALEQDLPVNIK	3/y5	heavy	416.57	578.38	20	19
Beta-Ala-H dipeptidas CNDP	HLEDVFSK	2/y6	light	487.75	724.35	20	26
Beta-Ala-H dipeptidas CNDP	HLEDVFSK	2/y7	light	487.75	837.44	20	26
Beta-Ala-H dipeptidas CNDP	HLEDVFSK	2/b4	light	487.75	495.22	20	32
Beta-Ala-H dipeptidas CNDP	HLEDVFSK	2/b6	light	487.75	741.36	20	26
Beta-Ala-H dipeptidas CNDP	HLEDVFSK	2/y5	light	487.75	595.31	20	32
Beta-Ala-H dipeptidas CNDP	HLEDVFSK	3/y5	light	325.5	595.31	20	14
Beta-Ala-H dipeptidas CNDP	HLEDVFSK	2/y6	heavy	491.76	732.37	20	26
Beta-Ala-H dipeptidas CNDP	HLEDVFSK	2/y7	heavy	491.76	845.45	20	26
Beta-Ala-H dipeptidas CNDP	HLEDVFSK	2/b4	heavy	491.76	495.22	20	32
Beta-Ala-H dipeptidas CNDP	HLEDVFSK	2/b6	heavy	491.76	741.36	20	26
Beta-Ala-H dipeptidas CNDP	HLEDVFSK	2/y5	heavy	491.76	603.32	20	32
Beta-Ala-H dipeptidas CNDP	HLEDVFSK	3/y5	heavy	328.17	603.32	20	14
Semaphorin CDw108; AltName:	IFAVWK	2/y4	light	382.23	503.3	20	19
Semaphorin CDw108; AltName:	IFAVWK	2/y5	light	382.23	650.37	20	19
Semaphorin CDw108; AltName:	IFAVWK	2/y3	light	382.23	432.26	20	22
Semaphorin CDw108; AltName:	IFAVWK	2/y2	light	382.23	333.19	20	25
Semaphorin CDw108; AltName:	IFAVWK	2/y2	heavy	386.24	341.21	20	25
Semaphorin CDw108; AltName:	IFAVWK	2/y4	heavy	386.24	511.31	20	19
Semaphorin CDw108; AltName:	IFAVWK	2/y5	heavy	386.24	658.38	20	19
Semaphorin CDw108; AltName:	IFAVWK	2/y3	heavy	386.24	440.27	20	22
Semaphorin CDw108; AltName:	VYLFDFPEGK	2/y8	light	607.81	952.48	20	26
Semaphorin CDw108; AltName:	VYLFDFPEGK	2/y7	light	607.81	839.39	20	26
Semaphorin CDw108; AltName:	VYLFDFPEGK	2/y6	light	607.81	692.32	20	29
Semaphorin CDw108; AltName:	VYLFDFPEGK	2/y9	light	607.81	1115.54	20	26
Semaphorin CDw108; AltName:	VYLFDFPEGK	2/y9	heavy	611.82	1123.55	20	26
Semaphorin CDw108; AltName:	VYLFDFPEGK	2/y8	heavy	611.82	960.49	20	26
Semaphorin CDw108; AltName:	VYLFDFPEGK	2/y7	heavy	611.82	847.41	20	26
Semaphorin CDw108; AltName:	VYLFDFPEGK	2/y6	heavy	611.82	700.34	20	29
