# Supplementary material for: Validation of semaphorin 7A and ala-β-his-dipeptidase as biomarkers associated with the conversion from clinically isolated syndrome to multiple sclerosis
Source: J Neuroinflammation. 2014 Nov 13;11:181. doi: 10.1186/s12974-014-0181-8 (PMC4236472; doi:10.1186/s12974-014-0181-8)
Supplement: Additional file 4 — Intensities measured by SRM for all peptide ions measured in cohort 2 of patients. These raw data were used to determine the fold changes and p-values referred to in the main text). [file 12974_2014_181_MOESM4_ESM.xlsx]

## Sheet: input-cohort-2013 (3)
ProteinName	PeptideSequence	PrecursorCharge	FragmentIon	ProductCharge	IsotopeLabelType	Condition	BioReplicate	Run	Intensity	TransitionName	ReplicateName	PrecursorMz
sp|Q96KN2|CNDP1_HUMAN	ALEQDLPVNIK	3	y5	1	H	CIS	41	77	138097	sp|Q96KN2|CNDP1_HUMAN_ALEQDLPVNIK_3_y5_H	120816_S_MCMC_01_01	416.6
sp|O75326|SEM7A_HUMAN	VYLFDFPEGK	2	y9	1	H	CIS	41	77	312853	sp|O75326|SEM7A_HUMAN_VYLFDFPEGK_2_y9_H	120816_S_MCMC_01_01	611.8
sp|O75326|SEM7A_HUMAN	IFAVWK	2	y3	1	H	CIS	41	77	366496	sp|O75326|SEM7A_HUMAN_IFAVWK_2_y3_H	120816_S_MCMC_01_01	386.2
sp|Q96KN2|CNDP1_HUMAN	ALEQDLPVNIK	2	y6	1	H	CIS	41	77	500328	sp|Q96KN2|CNDP1_HUMAN_ALEQDLPVNIK_2_y6_H	120816_S_MCMC_01_01	624.4
sp|Q96KN2|CNDP1_HUMAN	ALEQDLPVNIK	2	y8	1	H	CIS	41	77	525211	sp|Q96KN2|CNDP1_HUMAN_ALEQDLPVNIK_2_y8_H	120816_S_MCMC_01_01	624.4
sp|Q96KN2|CNDP1_HUMAN	HLEDVFSK	2	b6	1	H	CIS	41	77	546030	sp|Q96KN2|CNDP1_HUMAN_HLEDVFSK_2_b6_H	120816_S_MCMC_01_01	491.8
sp|Q96KN2|CNDP1_HUMAN	ALEQDLPVNIK	2	y7	1	H	CIS	41	77	789313	sp|Q96KN2|CNDP1_HUMAN_ALEQDLPVNIK_2_y7_H	120816_S_MCMC_01_01	624.4
sp|Q96KN2|CNDP1_HUMAN	HLEDVFSK	2	y7	1	H	CIS	41	77	958028	sp|Q96KN2|CNDP1_HUMAN_HLEDVFSK_2_y7_H	120816_S_MCMC_01_01	491.8
sp|O75326|SEM7A_HUMAN	IFAVWK	2	y5	1	H	CIS	41	77	1057714	sp|O75326|SEM7A_HUMAN_IFAVWK_2_y5_H	120816_S_MCMC_01_01	386.2
sp|Q96KN2|CNDP1_HUMAN	HLEDVFSK	2	y6	1	H	CIS	41	77	1250763	sp|Q96KN2|CNDP1_HUMAN_HLEDVFSK_2_y6_H	120816_S_MCMC_01_01	491.8
sp|O75326|SEM7A_HUMAN	IFAVWK	2	y2	1	H	CIS	41	77	1622642	sp|O75326|SEM7A_HUMAN_IFAVWK_2_y2_H	120816_S_MCMC_01_01	386.2
sp|Q96KN2|CNDP1_HUMAN	HLEDVFSK	2	b4	1	H	CIS	41	77	2522252	sp|Q96KN2|CNDP1_HUMAN_HLEDVFSK_2_b4_H	120816_S_MCMC_01_01	491.8
sp|O75326|SEM7A_HUMAN	VYLFDFPEGK	2	y7	1	H	CIS	41	77	2722921	sp|O75326|SEM7A_HUMAN_VYLFDFPEGK_2_y7_H	120816_S_MCMC_01_01	611.8
sp|O75326|SEM7A_HUMAN	VYLFDFPEGK	2	y8	1	H	CIS	41	77	2825661	sp|O75326|SEM7A_HUMAN_VYLFDFPEGK_2_y8_H	120816_S_MCMC_01_01	611.8
sp|O75326|SEM7A_HUMAN	IFAVWK	2	y4	1	H	CIS	41	77	3247847	sp|O75326|SEM7A_HUMAN_IFAVWK_2_y4_H	120816_S_MCMC_01_01	386.2
sp|Q96KN2|CNDP1_HUMAN	HLEDVFSK	2	b6	1	L	CIS	41	77	18189	sp|Q96KN2|CNDP1_HUMAN_HLEDVFSK_2_b6_L	120816_S_MCMC_01_01	487.8
sp|Q96KN2|CNDP1_HUMAN	HLEDVFSK	2	y7	1	L	CIS	41	77	30600	sp|Q96KN2|CNDP1_HUMAN_HLEDVFSK_2_y7_L	120816_S_MCMC_01_01	487.8
sp|Q96KN2|CNDP1_HUMAN	HLEDVFSK	2	y6	1	L	CIS	41	77	36093	sp|Q96KN2|CNDP1_HUMAN_HLEDVFSK_2_y6_L	120816_S_MCMC_01_01	487.8
sp|O75326|SEM7A_HUMAN	VYLFDFPEGK	2	y9	1	L	CIS	41	77	54495	sp|O75326|SEM7A_HUMAN_VYLFDFPEGK_2_y9_L	120816_S_MCMC_01_01	607.8
sp|O75326|SEM7A_HUMAN	IFAVWK	2	y3	1	L	CIS	41	77	85204	sp|O75326|SEM7A_HUMAN_IFAVWK_2_y3_L	120816_S_MCMC_01_01	382.2
sp|Q96KN2|CNDP1_HUMAN	HLEDVFSK	2	b4	1	L	CIS	41	77	87201	sp|Q96KN2|CNDP1_HUMAN_HLEDVFSK_2_b4_L	120816_S_MCMC_01_01	487.8
sp|Q96KN2|CNDP1_HUMAN	ALEQDLPVNIK	3	y5	1	L	CIS	41	77	177508	sp|Q96KN2|CNDP1_HUMAN_ALEQDLPVNIK_3_y5_L	120816_S_MCMC_01_01	413.9
sp|O75326|SEM7A_HUMAN	IFAVWK	2	y5	1	L	CIS	41	77	233930	sp|O75326|SEM7A_HUMAN_IFAVWK_2_y5_L	120816_S_MCMC_01_01	382.2
sp|O75326|SEM7A_HUMAN	IFAVWK	2	y2	1	L	CIS	41	77	302230	sp|O75326|SEM7A_HUMAN_IFAVWK_2_y2_L	120816_S_MCMC_01_01	382.2
sp|O75326|SEM7A_HUMAN	VYLFDFPEGK	2	y7	1	L	CIS	41	77	458285	sp|O75326|SEM7A_HUMAN_VYLFDFPEGK_2_y7_L	120816_S_MCMC_01_01	607.8
sp|O75326|SEM7A_HUMAN	VYLFDFPEGK	2	y8	1	L	CIS	41	77	517451	sp|O75326|SEM7A_HUMAN_VYLFDFPEGK_2_y8_L	120816_S_MCMC_01_01	607.8
sp|Q96KN2|CNDP1_HUMAN	ALEQDLPVNIK	2	y6	1	L	CIS	41	77	595333	sp|Q96KN2|CNDP1_HUMAN_ALEQDLPVNIK_2_y6_L	120816_S_MCMC_01_01	620.3
sp|Q96KN2|CNDP1_HUMAN	ALEQDLPVNIK	2	y8	1	L	CIS	41	77	620546	sp|Q96KN2|CNDP1_HUMAN_ALEQDLPVNIK_2_y8_L	120816_S_MCMC_01_01	620.3
sp|O75326|SEM7A_HUMAN	IFAVWK	2	y4	1	L	CIS	41	77	860883	sp|O75326|SEM7A_HUMAN_IFAVWK_2_y4_L	120816_S_MCMC_01_01	382.2
sp|Q96KN2|CNDP1_HUMAN	ALEQDLPVNIK	2	y7	1	L	CIS	41	77	1016541	sp|Q96KN2|CNDP1_HUMAN_ALEQDLPVNIK_2_y7_L	120816_S_MCMC_01_01	620.3
sp|Q96KN2|CNDP1_HUMAN	ALEQDLPVNIK	3	y5	1	H	CIS	41	78	101572	sp|Q96KN2|CNDP1_HUMAN_ALEQDLPVNIK_3_y5_H	120816_S_MCMC_01_02	416.6
sp|O75326|SEM7A_HUMAN	VYLFDFPEGK	2	y9	1	H	CIS	41	78	348458	sp|O75326|SEM7A_HUMAN_VYLFDFPEGK_2_y9_H	120816_S_MCMC_01_02	611.8
sp|O75326|SEM7A_HUMAN	IFAVWK	2	y3	1	H	CIS	41	78	649126	sp|O75326|SEM7A_HUMAN_IFAVWK_2_y3_H	120816_S_MCMC_01_02	386.2
sp|Q96KN2|CNDP1_HUMAN	ALEQDLPVNIK	2	y6	1	H	CIS	41	78	768256	sp|Q96KN2|CNDP1_HUMAN_ALEQDLPVNIK_2_y6_H	120816_S_MCMC_01_02	624.4
sp|Q96KN2|CNDP1_HUMAN	ALEQDLPVNIK	2	y8	1	H	CIS	41	78	831136	sp|Q96KN2|CNDP1_HUMAN_ALEQDLPVNIK_2_y8_H	120816_S_MCMC_01_02	624.4
sp|Q96KN2|CNDP1_HUMAN	HLEDVFSK	2	b6	1	H	CIS	41	78	1031836	sp|Q96KN2|CNDP1_HUMAN_HLEDVFSK_2_b6_H	120816_S_MCMC_01_02	491.8
sp|Q96KN2|CNDP1_HUMAN	ALEQDLPVNIK	2	y7	1	H	CIS	41	78	1268422	sp|Q96KN2|CNDP1_HUMAN_ALEQDLPVNIK_2_y7_H	120816_S_MCMC_01_02	624.4
sp|Q96KN2|CNDP1_HUMAN	HLEDVFSK	2	y7	1	H	CIS	41	78	1828675	sp|Q96KN2|CNDP1_HUMAN_HLEDVFSK_2_y7_H	120816_S_MCMC_01_02	491.8
sp|O75326|SEM7A_HUMAN	IFAVWK	2	y5	1	H	CIS	41	78	2014668	sp|O75326|SEM7A_HUMAN_IFAVWK_2_y5_H	120816_S_MCMC_01_02	386.2
sp|Q96KN2|CNDP1_HUMAN	HLEDVFSK	2	y6	1	H	CIS	41	78	2367764	sp|Q96KN2|CNDP1_HUMAN_HLEDVFSK_2_y6_H	120816_S_MCMC_01_02	491.8
sp|O75326|SEM7A_HUMAN	IFAVWK	2	y2	1	H	CIS	41	78	2906042	sp|O75326|SEM7A_HUMAN_IFAVWK_2_y2_H	120816_S_MCMC_01_02	386.2
sp|O75326|SEM7A_HUMAN	VYLFDFPEGK	2	y8	1	H	CIS	41	78	3647691	sp|O75326|SEM7A_HUMAN_VYLFDFPEGK_2_y8_H	120816_S_MCMC_01_02	611.8
sp|O75326|SEM7A_HUMAN	VYLFDFPEGK	2	y7	1	H	CIS	41	78	3783480	sp|O75326|SEM7A_HUMAN_VYLFDFPEGK_2_y7_H	120816_S_MCMC_01_02	611.8
sp|Q96KN2|CNDP1_HUMAN	HLEDVFSK	2	b4	1	H	CIS	41	78	4899261	sp|Q96KN2|CNDP1_HUMAN_HLEDVFSK_2_b4_H	120816_S_MCMC_01_02	491.8
sp|O75326|SEM7A_HUMAN	IFAVWK	2	y4	1	H	CIS	41	78	6184627	sp|O75326|SEM7A_HUMAN_IFAVWK_2_y4_H	120816_S_MCMC_01_02	386.2
sp|Q96KN2|CNDP1_HUMAN	HLEDVFSK	2	b6	1	L	CIS	41	78	28459	sp|Q96KN2|CNDP1_HUMAN_HLEDVFSK_2_b6_L	120816_S_MCMC_01_02	487.8
sp|Q96KN2|CNDP1_HUMAN	HLEDVFSK	2	y7	1	L	CIS	41	78	49072	sp|Q96KN2|CNDP1_HUMAN_HLEDVFSK_2_y7_L	120816_S_MCMC_01_02	487.8
sp|O75326|SEM7A_HUMAN	VYLFDFPEGK	2	y9	1	L	CIS	41	78	64697	sp|O75326|SEM7A_HUMAN_VYLFDFPEGK_2_y9_L	120816_S_MCMC_01_02	607.8
sp|Q96KN2|CNDP1_HUMAN	HLEDVFSK	2	y6	1	L	CIS	41	78	67082	sp|Q96KN2|CNDP1_HUMAN_HLEDVFSK_2_y6_L	120816_S_MCMC_01_02	487.8
sp|Q96KN2|CNDP1_HUMAN	ALEQDLPVNIK	3	y5	1	L	CIS	41	78	125827	sp|Q96KN2|CNDP1_HUMAN_ALEQDLPVNIK_3_y5_L	120816_S_MCMC_01_02	413.9
sp|Q96KN2|CNDP1_HUMAN	HLEDVFSK	2	b4	1	L	CIS	41	78	148230	sp|Q96KN2|CNDP1_HUMAN_HLEDVFSK_2_b4_L	120816_S_MCMC_01_02	487.8
sp|O75326|SEM7A_HUMAN	IFAVWK	2	y3	1	L	CIS	41	78	155719	sp|O75326|SEM7A_HUMAN_IFAVWK_2_y3_L	120816_S_MCMC_01_02	382.2
sp|O75326|SEM7A_HUMAN	IFAVWK	2	y5	1	L	CIS	41	78	455318	sp|O75326|SEM7A_HUMAN_IFAVWK_2_y5_L	120816_S_MCMC_01_02	382.2
sp|O75326|SEM7A_HUMAN	IFAVWK	2	y2	1	L	CIS	41	78	484423	sp|O75326|SEM7A_HUMAN_IFAVWK_2_y2_L	120816_S_MCMC_01_02	382.2
sp|O75326|SEM7A_HUMAN	VYLFDFPEGK	2	y7	1	L	CIS	41	78	653601	sp|O75326|SEM7A_HUMAN_VYLFDFPEGK_2_y7_L	120816_S_MCMC_01_02	607.8
sp|O75326|SEM7A_HUMAN	VYLFDFPEGK	2	y8	1	L	CIS	41	78	697755	sp|O75326|SEM7A_HUMAN_VYLFDFPEGK_2_y8_L	120816_S_MCMC_01_02	607.8
sp|Q96KN2|CNDP1_HUMAN	ALEQDLPVNIK	2	y6	1	L	CIS	41	78	1026152	sp|Q96KN2|CNDP1_HUMAN_ALEQDLPVNIK_2_y6_L	120816_S_MCMC_01_02	620.3
sp|Q96KN2|CNDP1_HUMAN	ALEQDLPVNIK	2	y8	1	L	CIS	41	78	1051544	sp|Q96KN2|CNDP1_HUMAN_ALEQDLPVNIK_2_y8_L	120816_S_MCMC_01_02	620.3
sp|O75326|SEM7A_HUMAN	IFAVWK	2	y4	1	L	CIS	41	78	1467867	sp|O75326|SEM7A_HUMAN_IFAVWK_2_y4_L	120816_S_MCMC_01_02	382.2
sp|Q96KN2|CNDP1_HUMAN	ALEQDLPVNIK	2	y7	1	L	CIS	41	78	1699155	sp|Q96KN2|CNDP1_HUMAN_ALEQDLPVNIK_2_y7_L	120816_S_MCMC_01_02	620.3
sp|Q96KN2|CNDP1_HUMAN	ALEQDLPVNIK	3	y5	1	H	EMRR	3	5	185245	sp|Q96KN2|CNDP1_HUMAN_ALEQDLPVNIK_3_y5_H	120816_S_MCMC_02_01	416.6
sp|O75326|SEM7A_HUMAN	IFAVWK	2	y3	1	H	EMRR	3	5	286895	sp|O75326|SEM7A_HUMAN_IFAVWK_2_y3_H	120816_S_MCMC_02_01	386.2
sp|O75326|SEM7A_HUMAN	VYLFDFPEGK	2	y9	1	H	EMRR	3	5	326449	sp|O75326|SEM7A_HUMAN_VYLFDFPEGK_2_y9_H	120816_S_MCMC_02_01	611.8
sp|Q96KN2|CNDP1_HUMAN	ALEQDLPVNIK	2	y6	1	H	EMRR	3	5	513179	sp|Q96KN2|CNDP1_HUMAN_ALEQDLPVNIK_2_y6_H	120816_S_MCMC_02_01	624.4
sp|Q96KN2|CNDP1_HUMAN	HLEDVFSK	2	b6	1	H	EMRR	3	5	540955	sp|Q96KN2|CNDP1_HUMAN_HLEDVFSK_2_b6_H	120816_S_MCMC_02_01	491.8
sp|Q96KN2|CNDP1_HUMAN	ALEQDLPVNIK	2	y8	1	H	EMRR	3	5	545359	sp|Q96KN2|CNDP1_HUMAN_ALEQDLPVNIK_2_y8_H	120816_S_MCMC_02_01	624.4
sp|O75326|SEM7A_HUMAN	IFAVWK	2	y5	1	H	EMRR	3	5	809746	sp|O75326|SEM7A_HUMAN_IFAVWK_2_y5_H	120816_S_MCMC_02_01	386.2
sp|Q96KN2|CNDP1_HUMAN	ALEQDLPVNIK	2	y7	1	H	EMRR	3	5	843348	sp|Q96KN2|CNDP1_HUMAN_ALEQDLPVNIK_2_y7_H	120816_S_MCMC_02_01	624.4
sp|Q96KN2|CNDP1_HUMAN	HLEDVFSK	2	y7	1	H	EMRR	3	5	942608	sp|Q96KN2|CNDP1_HUMAN_HLEDVFSK_2_y7_H	120816_S_MCMC_02_01	491.8
sp|O75326|SEM7A_HUMAN	IFAVWK	2	y2	1	H	EMRR	3	5	1146636	sp|O75326|SEM7A_HUMAN_IFAVWK_2_y2_H	120816_S_MCMC_02_01	386.2
sp|Q96KN2|CNDP1_HUMAN	HLEDVFSK	2	y6	1	H	EMRR	3	5	1181600	sp|Q96KN2|CNDP1_HUMAN_HLEDVFSK_2_y6_H	120816_S_MCMC_02_01	491.8
sp|Q96KN2|CNDP1_HUMAN	HLEDVFSK	2	b4	1	H	EMRR	3	5	2405091	sp|Q96KN2|CNDP1_HUMAN_HLEDVFSK_2_b4_H	120816_S_MCMC_02_01	491.8
sp|O75326|SEM7A_HUMAN	IFAVWK	2	y4	1	H	EMRR	3	5	2411927	sp|O75326|SEM7A_HUMAN_IFAVWK_2_y4_H	120816_S_MCMC_02_01	386.2
sp|O75326|SEM7A_HUMAN	VYLFDFPEGK	2	y7	1	H	EMRR	3	5	3151855	sp|O75326|SEM7A_HUMAN_VYLFDFPEGK_2_y7_H	120816_S_MCMC_02_01	611.8
sp|O75326|SEM7A_HUMAN	VYLFDFPEGK	2	y8	1	H	EMRR	3	5	3210035	sp|O75326|SEM7A_HUMAN_VYLFDFPEGK_2_y8_H	120816_S_MCMC_02_01	611.8
sp|Q96KN2|CNDP1_HUMAN	HLEDVFSK	2	b6	1	L	EMRR	3	5	12055	sp|Q96KN2|CNDP1_HUMAN_HLEDVFSK_2_b6_L	120816_S_MCMC_02_01	487.8
sp|Q96KN2|CNDP1_HUMAN	HLEDVFSK	2	y7	1	L	EMRR	3	5	14979	sp|Q96KN2|CNDP1_HUMAN_HLEDVFSK_2_y7_L	120816_S_MCMC_02_01	487.8
sp|O75326|SEM7A_HUMAN	VYLFDFPEGK	2	y9	1	L	EMRR	3	5	23860	sp|O75326|SEM7A_HUMAN_VYLFDFPEGK_2_y9_L	120816_S_MCMC_02_01	607.8
sp|Q96KN2|CNDP1_HUMAN	HLEDVFSK	2	y6	1	L	EMRR	3	5	24180	sp|Q96KN2|CNDP1_HUMAN_HLEDVFSK_2_y6_L	120816_S_MCMC_02_01	487.8
sp|O75326|SEM7A_HUMAN	IFAVWK	2	y3	1	L	EMRR	3	5	33277	sp|O75326|SEM7A_HUMAN_IFAVWK_2_y3_L	120816_S_MCMC_02_01	382.2
sp|Q96KN2|CNDP1_HUMAN	HLEDVFSK	2	b4	1	L	EMRR	3	5	60772	sp|Q96KN2|CNDP1_HUMAN_HLEDVFSK_2_b4_L	120816_S_MCMC_02_01	487.8
sp|O75326|SEM7A_HUMAN	IFAVWK	2	y5	1	L	EMRR	3	5	89879	sp|O75326|SEM7A_HUMAN_IFAVWK_2_y5_L	120816_S_MCMC_02_01	382.2
sp|O75326|SEM7A_HUMAN	IFAVWK	2	y2	1	L	EMRR	3	5	104788	sp|O75326|SEM7A_HUMAN_IFAVWK_2_y2_L	120816_S_MCMC_02_01	382.2
sp|Q96KN2|CNDP1_HUMAN	ALEQDLPVNIK	3	y5	1	L	EMRR	3	5	106248	sp|Q96KN2|CNDP1_HUMAN_ALEQDLPVNIK_3_y5_L	120816_S_MCMC_02_01	413.9
sp|O75326|SEM7A_HUMAN	VYLFDFPEGK	2	y8	1	L	EMRR	3	5	232396	sp|O75326|SEM7A_HUMAN_VYLFDFPEGK_2_y8_L	120816_S_MCMC_02_01	607.8
sp|O75326|SEM7A_HUMAN	VYLFDFPEGK	2	y7	1	L	EMRR	3	5	239635	sp|O75326|SEM7A_HUMAN_VYLFDFPEGK_2_y7_L	120816_S_MCMC_02_01	607.8
sp|O75326|SEM7A_HUMAN	IFAVWK	2	y4	1	L	EMRR	3	5	284192	sp|O75326|SEM7A_HUMAN_IFAVWK_2_y4_L	120816_S_MCMC_02_01	382.2
sp|Q96KN2|CNDP1_HUMAN	ALEQDLPVNIK	2	y6	1	L	EMRR	3	5	295297	sp|Q96KN2|CNDP1_HUMAN_ALEQDLPVNIK_2_y6_L	120816_S_MCMC_02_01	620.3
sp|Q96KN2|CNDP1_HUMAN	ALEQDLPVNIK	2	y8	1	L	EMRR	3	5	323737	sp|Q96KN2|CNDP1_HUMAN_ALEQDLPVNIK_2_y8_L	120816_S_MCMC_02_01	620.3
sp|Q96KN2|CNDP1_HUMAN	ALEQDLPVNIK	2	y7	1	L	EMRR	3	5	474531	sp|Q96KN2|CNDP1_HUMAN_ALEQDLPVNIK_2_y7_L	120816_S_MCMC_02_01	620.3
sp|Q96KN2|CNDP1_HUMAN	ALEQDLPVNIK	3	y5	1	H	EMRR	3	6	94871	sp|Q96KN2|CNDP1_HUMAN_ALEQDLPVNIK_3_y5_H	120816_S_MCMC_02_02	416.6
sp|O75326|SEM7A_HUMAN	VYLFDFPEGK	2	y9	1	H	EMRR	3	6	285603	sp|O75326|SEM7A_HUMAN_VYLFDFPEGK_2_y9_H	120816_S_MCMC_02_02	611.8
sp|O75326|SEM7A_HUMAN	IFAVWK	2	y3	1	H	EMRR	3	6	478712	sp|O75326|SEM7A_HUMAN_IFAVWK_2_y3_H	120816_S_MCMC_02_02	386.2
sp|Q96KN2|CNDP1_HUMAN	ALEQDLPVNIK	2	y6	1	H	EMRR	3	6	617777	sp|Q96KN2|CNDP1_HUMAN_ALEQDLPVNIK_2_y6_H	120816_S_MCMC_02_02	624.4
sp|Q96KN2|CNDP1_HUMAN	ALEQDLPVNIK	2	y8	1	H	EMRR	3	6	688128	sp|Q96KN2|CNDP1_HUMAN_ALEQDLPVNIK_2_y8_H	120816_S_MCMC_02_02	624.4
sp|Q96KN2|CNDP1_HUMAN	HLEDVFSK	2	b6	1	H	EMRR	3	6	903299	sp|Q96KN2|CNDP1_HUMAN_HLEDVFSK_2_b6_H	120816_S_MCMC_02_02	491.8
sp|Q96KN2|CNDP1_HUMAN	ALEQDLPVNIK	2	y7	1	H	EMRR	3	6	1038699	sp|Q96KN2|CNDP1_HUMAN_ALEQDLPVNIK_2_y7_H	120816_S_MCMC_02_02	624.4
sp|O75326|SEM7A_HUMAN	IFAVWK	2	y5	1	H	EMRR	3	6	1467948	sp|O75326|SEM7A_HUMAN_IFAVWK_2_y5_H	120816_S_MCMC_02_02	386.2
sp|Q96KN2|CNDP1_HUMAN	HLEDVFSK	2	y7	1	H	EMRR	3	6	1517017	sp|Q96KN2|CNDP1_HUMAN_HLEDVFSK_2_y7_H	120816_S_MCMC_02_02	491.8
sp|Q96KN2|CNDP1_HUMAN	HLEDVFSK	2	y6	1	H	EMRR	3	6	2067764	sp|Q96KN2|CNDP1_HUMAN_HLEDVFSK_2_y6_H	120816_S_MCMC_02_02	491.8
sp|O75326|SEM7A_HUMAN	IFAVWK	2	y2	1	H	EMRR	3	6	2098203	sp|O75326|SEM7A_HUMAN_IFAVWK_2_y2_H	120816_S_MCMC_02_02	386.2
sp|O75326|SEM7A_HUMAN	VYLFDFPEGK	2	y7	1	H	EMRR	3	6	2808398	sp|O75326|SEM7A_HUMAN_VYLFDFPEGK_2_y7_H	120816_S_MCMC_02_02	611.8
sp|O75326|SEM7A_HUMAN	VYLFDFPEGK	2	y8	1	H	EMRR	3	6	2966318	sp|O75326|SEM7A_HUMAN_VYLFDFPEGK_2_y8_H	120816_S_MCMC_02_02	611.8
sp|Q96KN2|CNDP1_HUMAN	HLEDVFSK	2	b4	1	H	EMRR	3	6	4085452	sp|Q96KN2|CNDP1_HUMAN_HLEDVFSK_2_b4_H	120816_S_MCMC_02_02	491.8
sp|O75326|SEM7A_HUMAN	IFAVWK	2	y4	1	H	EMRR	3	6	4494353	sp|O75326|SEM7A_HUMAN_IFAVWK_2_y4_H	120816_S_MCMC_02_02	386.2
sp|Q96KN2|CNDP1_HUMAN	HLEDVFSK	2	b6	1	L	EMRR	3	6	15585	sp|Q96KN2|CNDP1_HUMAN_HLEDVFSK_2_b6_L	120816_S_MCMC_02_02	487.8
sp|O75326|SEM7A_HUMAN	VYLFDFPEGK	2	y9	1	L	EMRR	3	6	17333	sp|O75326|SEM7A_HUMAN_VYLFDFPEGK_2_y9_L	120816_S_MCMC_02_02	607.8
sp|Q96KN2|CNDP1_HUMAN	HLEDVFSK	2	y7	1	L	EMRR	3	6	21042	sp|Q96KN2|CNDP1_HUMAN_HLEDVFSK_2_y7_L	120816_S_MCMC_02_02	487.8
sp|Q96KN2|CNDP1_HUMAN	HLEDVFSK	2	y6	1	L	EMRR	3	6	36449	sp|Q96KN2|CNDP1_HUMAN_HLEDVFSK_2_y6_L	120816_S_MCMC_02_02	487.8
sp|O75326|SEM7A_HUMAN	IFAVWK	2	y3	1	L	EMRR	3	6	46080	sp|O75326|SEM7A_HUMAN_IFAVWK_2_y3_L	120816_S_MCMC_02_02	382.2
sp|Q96KN2|CNDP1_HUMAN	ALEQDLPVNIK	3	y5	1	L	EMRR	3	6	51750	sp|Q96KN2|CNDP1_HUMAN_ALEQDLPVNIK_3_y5_L	120816_S_MCMC_02_02	413.9
sp|Q96KN2|CNDP1_HUMAN	HLEDVFSK	2	b4	1	L	EMRR	3	6	77428	sp|Q96KN2|CNDP1_HUMAN_HLEDVFSK_2_b4_L	120816_S_MCMC_02_02	487.8
sp|O75326|SEM7A_HUMAN	IFAVWK	2	y5	1	L	EMRR	3	6	140809	sp|O75326|SEM7A_HUMAN_IFAVWK_2_y5_L	120816_S_MCMC_02_02	382.2
sp|O75326|SEM7A_HUMAN	IFAVWK	2	y2	1	L	EMRR	3	6	143804	sp|O75326|SEM7A_HUMAN_IFAVWK_2_y2_L	120816_S_MCMC_02_02	382.2
sp|O75326|SEM7A_HUMAN	VYLFDFPEGK	2	y7	1	L	EMRR	3	6	184742	sp|O75326|SEM7A_HUMAN_VYLFDFPEGK_2_y7_L	120816_S_MCMC_02_02	607.8
sp|O75326|SEM7A_HUMAN	VYLFDFPEGK	2	y8	1	L	EMRR	3	6	217268	sp|O75326|SEM7A_HUMAN_VYLFDFPEGK_2_y8_L	120816_S_MCMC_02_02	607.8
sp|Q96KN2|CNDP1_HUMAN	ALEQDLPVNIK	2	y6	1	L	EMRR	3	6	367457	sp|Q96KN2|CNDP1_HUMAN_ALEQDLPVNIK_2_y6_L	120816_S_MCMC_02_02	620.3
sp|Q96KN2|CNDP1_HUMAN	ALEQDLPVNIK	2	y8	1	L	EMRR	3	6	381187	sp|Q96KN2|CNDP1_HUMAN_ALEQDLPVNIK_2_y8_L	120816_S_MCMC_02_02	620.3
sp|O75326|SEM7A_HUMAN	IFAVWK	2	y4	1	L	EMRR	3	6	461586	sp|O75326|SEM7A_HUMAN_IFAVWK_2_y4_L	120816_S_MCMC_02_02	382.2
sp|Q96KN2|CNDP1_HUMAN	ALEQDLPVNIK	2	y7	1	L	EMRR	3	6	618146	sp|Q96KN2|CNDP1_HUMAN_ALEQDLPVNIK_2_y7_L	120816_S_MCMC_02_02	620.3
sp|Q96KN2|CNDP1_HUMAN	ALEQDLPVNIK	3	y5	1	H	CIS	48	91	90650	sp|Q96KN2|CNDP1_HUMAN_ALEQDLPVNIK_3_y5_H	120816_S_MCMC_03_02	416.6
sp|O75326|SEM7A_HUMAN	VYLFDFPEGK	2	y9	1	H	CIS	48	91	316136	sp|O75326|SEM7A_HUMAN_VYLFDFPEGK_2_y9_H	120816_S_MCMC_03_02	611.8
sp|O75326|SEM7A_HUMAN	IFAVWK	2	y3	1	H	CIS	48	91	514430	sp|O75326|SEM7A_HUMAN_IFAVWK_2_y3_H	120816_S_MCMC_03_02	386.2
sp|Q96KN2|CNDP1_HUMAN	ALEQDLPVNIK	2	y6	1	H	CIS	48	91	691472	sp|Q96KN2|CNDP1_HUMAN_ALEQDLPVNIK_2_y6_H	120816_S_MCMC_03_02	624.4
sp|Q96KN2|CNDP1_HUMAN	ALEQDLPVNIK	2	y8	1	H	CIS	48	91	702216	sp|Q96KN2|CNDP1_HUMAN_ALEQDLPVNIK_2_y8_H	120816_S_MCMC_03_02	624.4
sp|Q96KN2|CNDP1_HUMAN	HLEDVFSK	2	b6	1	H	CIS	48	91	779899	sp|Q96KN2|CNDP1_HUMAN_HLEDVFSK_2_b6_H	120816_S_MCMC_03_02	491.8
sp|Q96KN2|CNDP1_HUMAN	ALEQDLPVNIK	2	y7	1	H	CIS	48	91	1069109	sp|Q96KN2|CNDP1_HUMAN_ALEQDLPVNIK_2_y7_H	120816_S_MCMC_03_02	624.4
sp|Q96KN2|CNDP1_HUMAN	HLEDVFSK	2	y7	1	H	CIS	48	91	1340301	sp|Q96KN2|CNDP1_HUMAN_HLEDVFSK_2_y7_H	120816_S_MCMC_03_02	491.8
sp|O75326|SEM7A_HUMAN	IFAVWK	2	y5	1	H	CIS	48	91	1516823	sp|O75326|SEM7A_HUMAN_IFAVWK_2_y5_H	120816_S_MCMC_03_02	386.2
sp|Q96KN2|CNDP1_HUMAN	HLEDVFSK	2	y6	1	H	CIS	48	91	1790385	sp|Q96KN2|CNDP1_HUMAN_HLEDVFSK_2_y6_H	120816_S_MCMC_03_02	491.8
sp|O75326|SEM7A_HUMAN	IFAVWK	2	y2	1	H	CIS	48	91	2259495	sp|O75326|SEM7A_HUMAN_IFAVWK_2_y2_H	120816_S_MCMC_03_02	386.2
sp|O75326|SEM7A_HUMAN	VYLFDFPEGK	2	y8	1	H	CIS	48	91	3440880	sp|O75326|SEM7A_HUMAN_VYLFDFPEGK_2_y8_H	120816_S_MCMC_03_02	611.8
sp|O75326|SEM7A_HUMAN	VYLFDFPEGK	2	y7	1	H	CIS	48	91	3534488	sp|O75326|SEM7A_HUMAN_VYLFDFPEGK_2_y7_H	120816_S_MCMC_03_02	611.8
sp|Q96KN2|CNDP1_HUMAN	HLEDVFSK	2	b4	1	H	CIS	48	91	3712790	sp|Q96KN2|CNDP1_HUMAN_HLEDVFSK_2_b4_H	120816_S_MCMC_03_02	491.8
sp|O75326|SEM7A_HUMAN	IFAVWK	2	y4	1	H	CIS	48	91	4946584	sp|O75326|SEM7A_HUMAN_IFAVWK_2_y4_H	120816_S_MCMC_03_02	386.2
sp|O75326|SEM7A_HUMAN	VYLFDFPEGK	2	y9	1	L	CIS	48	91	15550	sp|O75326|SEM7A_HUMAN_VYLFDFPEGK_2_y9_L	120816_S_MCMC_03_02	607.8
sp|Q96KN2|CNDP1_HUMAN	HLEDVFSK	2	b6	1	L	CIS	48	91	26928	sp|Q96KN2|CNDP1_HUMAN_HLEDVFSK_2_b6_L	120816_S_MCMC_03_02	487.8
sp|O75326|SEM7A_HUMAN	IFAVWK	2	y3	1	L	CIS	48	91	38374	sp|O75326|SEM7A_HUMAN_IFAVWK_2_y3_L	120816_S_MCMC_03_02	382.2
sp|Q96KN2|CNDP1_HUMAN	HLEDVFSK	2	y7	1	L	CIS	48	91	44368	sp|Q96KN2|CNDP1_HUMAN_HLEDVFSK_2_y7_L	120816_S_MCMC_03_02	487.8
sp|Q96KN2|CNDP1_HUMAN	HLEDVFSK	2	y6	1	L	CIS	48	91	62060	sp|Q96KN2|CNDP1_HUMAN_HLEDVFSK_2_y6_L	120816_S_MCMC_03_02	487.8
sp|O75326|SEM7A_HUMAN	IFAVWK	2	y5	1	L	CIS	48	91	109133	sp|O75326|SEM7A_HUMAN_IFAVWK_2_y5_L	120816_S_MCMC_03_02	382.2
sp|O75326|SEM7A_HUMAN	IFAVWK	2	y2	1	L	CIS	48	91	114625	sp|O75326|SEM7A_HUMAN_IFAVWK_2_y2_L	120816_S_MCMC_03_02	382.2
sp|Q96KN2|CNDP1_HUMAN	ALEQDLPVNIK	3	y5	1	L	CIS	48	91	120052	sp|Q96KN2|CNDP1_HUMAN_ALEQDLPVNIK_3_y5_L	120816_S_MCMC_03_02	413.9
sp|Q96KN2|CNDP1_HUMAN	HLEDVFSK	2	b4	1	L	CIS	48	91	136639	sp|Q96KN2|CNDP1_HUMAN_HLEDVFSK_2_b4_L	120816_S_MCMC_03_02	487.8
sp|O75326|SEM7A_HUMAN	VYLFDFPEGK	2	y8	1	L	CIS	48	91	190598	sp|O75326|SEM7A_HUMAN_VYLFDFPEGK_2_y8_L	120816_S_MCMC_03_02	607.8
sp|O75326|SEM7A_HUMAN	VYLFDFPEGK	2	y7	1	L	CIS	48	91	193951	sp|O75326|SEM7A_HUMAN_VYLFDFPEGK_2_y7_L	120816_S_MCMC_03_02	607.8
sp|O75326|SEM7A_HUMAN	IFAVWK	2	y4	1	L	CIS	48	91	352645	sp|O75326|SEM7A_HUMAN_IFAVWK_2_y4_L	120816_S_MCMC_03_02	382.2
sp|Q96KN2|CNDP1_HUMAN	ALEQDLPVNIK	2	y6	1	L	CIS	48	91	829080	sp|Q96KN2|CNDP1_HUMAN_ALEQDLPVNIK_2_y6_L	120816_S_MCMC_03_02	620.3
sp|Q96KN2|CNDP1_HUMAN	ALEQDLPVNIK	2	y8	1	L	CIS	48	91	836182	sp|Q96KN2|CNDP1_HUMAN_ALEQDLPVNIK_2_y8_L	120816_S_MCMC_03_02	620.3
sp|Q96KN2|CNDP1_HUMAN	ALEQDLPVNIK	2	y7	1	L	CIS	48	91	1404125	sp|Q96KN2|CNDP1_HUMAN_ALEQDLPVNIK_2_y7_L	120816_S_MCMC_03_02	620.3
sp|Q96KN2|CNDP1_HUMAN	ALEQDLPVNIK	3	y5	1	H	CIS	57	108	386119	sp|Q96KN2|CNDP1_HUMAN_ALEQDLPVNIK_3_y5_H	120816_S_MCMC_06_01_ok	416.6
sp|O75326|SEM7A_HUMAN	VYLFDFPEGK	2	y9	1	H	CIS	57	108	462431	sp|O75326|SEM7A_HUMAN_VYLFDFPEGK_2_y9_H	120816_S_MCMC_06_01_ok	611.8
sp|O75326|SEM7A_HUMAN	IFAVWK	2	y3	1	H	CIS	57	108	588830	sp|O75326|SEM7A_HUMAN_IFAVWK_2_y3_H	120816_S_MCMC_06_01_ok	386.2
sp|Q96KN2|CNDP1_HUMAN	HLEDVFSK	2	b6	1	H	CIS	57	108	746248	sp|Q96KN2|CNDP1_HUMAN_HLEDVFSK_2_b6_H	120816_S_MCMC_06_01_ok	491.8
sp|Q96KN2|CNDP1_HUMAN	ALEQDLPVNIK	2	y6	1	H	CIS	57	108	1020646	sp|Q96KN2|CNDP1_HUMAN_ALEQDLPVNIK_2_y6_H	120816_S_MCMC_06_01_ok	624.4
sp|Q96KN2|CNDP1_HUMAN	ALEQDLPVNIK	2	y8	1	H	CIS	57	108	1119724	sp|Q96KN2|CNDP1_HUMAN_ALEQDLPVNIK_2_y8_H	120816_S_MCMC_06_01_ok	624.4
sp|Q96KN2|CNDP1_HUMAN	HLEDVFSK	2	y7	1	H	CIS	57	108	1409542	sp|Q96KN2|CNDP1_HUMAN_HLEDVFSK_2_y7_H	120816_S_MCMC_06_01_ok	491.8
sp|Q96KN2|CNDP1_HUMAN	ALEQDLPVNIK	2	y7	1	H	CIS	57	108	1661637	sp|Q96KN2|CNDP1_HUMAN_ALEQDLPVNIK_2_y7_H	120816_S_MCMC_06_01_ok	624.4
sp|O75326|SEM7A_HUMAN	IFAVWK	2	y5	1	H	CIS	57	108	1733313	sp|O75326|SEM7A_HUMAN_IFAVWK_2_y5_H	120816_S_MCMC_06_01_ok	386.2
sp|Q96KN2|CNDP1_HUMAN	HLEDVFSK	2	y6	1	H	CIS	57	108	1817050	sp|Q96KN2|CNDP1_HUMAN_HLEDVFSK_2_y6_H	120816_S_MCMC_06_01_ok	491.8
sp|O75326|SEM7A_HUMAN	IFAVWK	2	y2	1	H	CIS	57	108	2515787	sp|O75326|SEM7A_HUMAN_IFAVWK_2_y2_H	120816_S_MCMC_06_01_ok	386.2
sp|Q96KN2|CNDP1_HUMAN	HLEDVFSK	2	b4	1	H	CIS	57	108	3435067	sp|Q96KN2|CNDP1_HUMAN_HLEDVFSK_2_b4_H	120816_S_MCMC_06_01_ok	491.8
sp|O75326|SEM7A_HUMAN	VYLFDFPEGK	2	y7	1	H	CIS	57	108	3894174	sp|O75326|SEM7A_HUMAN_VYLFDFPEGK_2_y7_H	120816_S_MCMC_06_01_ok	611.8
sp|O75326|SEM7A_HUMAN	VYLFDFPEGK	2	y8	1	H	CIS	57	108	4145070	sp|O75326|SEM7A_HUMAN_VYLFDFPEGK_2_y8_H	120816_S_MCMC_06_01_ok	611.8
sp|O75326|SEM7A_HUMAN	IFAVWK	2	y4	1	H	CIS	57	108	5386362	sp|O75326|SEM7A_HUMAN_IFAVWK_2_y4_H	120816_S_MCMC_06_01_ok	386.2
sp|Q96KN2|CNDP1_HUMAN	HLEDVFSK	2	b6	1	L	CIS	57	108	4280	sp|Q96KN2|CNDP1_HUMAN_HLEDVFSK_2_b6_L	120816_S_MCMC_06_01_ok	487.8
sp|O75326|SEM7A_HUMAN	VYLFDFPEGK	2	y9	1	L	CIS	57	108	4494	sp|O75326|SEM7A_HUMAN_VYLFDFPEGK_2_y9_L	120816_S_MCMC_06_01_ok	607.8
sp|Q96KN2|CNDP1_HUMAN	HLEDVFSK	2	y7	1	L	CIS	57	108	6277	sp|Q96KN2|CNDP1_HUMAN_HLEDVFSK_2_y7_L	120816_S_MCMC_06_01_ok	487.8
sp|O75326|SEM7A_HUMAN	IFAVWK	2	y3	1	L	CIS	57	108	7204	sp|O75326|SEM7A_HUMAN_IFAVWK_2_y3_L	120816_S_MCMC_06_01_ok	382.2
sp|Q96KN2|CNDP1_HUMAN	HLEDVFSK	2	y6	1	L	CIS	57	108	9415	sp|Q96KN2|CNDP1_HUMAN_HLEDVFSK_2_y6_L	120816_S_MCMC_06_01_ok	487.8
sp|O75326|SEM7A_HUMAN	IFAVWK	2	y5	1	L	CIS	57	108	16263	sp|O75326|SEM7A_HUMAN_IFAVWK_2_y5_L	120816_S_MCMC_06_01_ok	382.2
sp|Q96KN2|CNDP1_HUMAN	HLEDVFSK	2	b4	1	L	CIS	57	108	21898	sp|Q96KN2|CNDP1_HUMAN_HLEDVFSK_2_b4_L	120816_S_MCMC_06_01_ok	487.8
sp|O75326|SEM7A_HUMAN	IFAVWK	2	y2	1	L	CIS	57	108	23111	sp|O75326|SEM7A_HUMAN_IFAVWK_2_y2_L	120816_S_MCMC_06_01_ok	382.2
sp|Q96KN2|CNDP1_HUMAN	ALEQDLPVNIK	3	y5	1	L	CIS	57	108	33241	sp|Q96KN2|CNDP1_HUMAN_ALEQDLPVNIK_3_y5_L	120816_S_MCMC_06_01_ok	413.9
sp|O75326|SEM7A_HUMAN	VYLFDFPEGK	2	y7	1	L	CIS	57	108	44831	sp|O75326|SEM7A_HUMAN_VYLFDFPEGK_2_y7_L	120816_S_MCMC_06_01_ok	607.8
sp|O75326|SEM7A_HUMAN	VYLFDFPEGK	2	y8	1	L	CIS	57	108	51640	sp|O75326|SEM7A_HUMAN_VYLFDFPEGK_2_y8_L	120816_S_MCMC_06_01_ok	607.8
sp|O75326|SEM7A_HUMAN	IFAVWK	2	y4	1	L	CIS	57	108	56064	sp|O75326|SEM7A_HUMAN_IFAVWK_2_y4_L	120816_S_MCMC_06_01_ok	382.2
sp|Q96KN2|CNDP1_HUMAN	ALEQDLPVNIK	2	y6	1	L	CIS	57	108	96798	sp|Q96KN2|CNDP1_HUMAN_ALEQDLPVNIK_2_y6_L	120816_S_MCMC_06_01_ok	620.3
sp|Q96KN2|CNDP1_HUMAN	ALEQDLPVNIK	2	y8	1	L	CIS	57	108	110636	sp|Q96KN2|CNDP1_HUMAN_ALEQDLPVNIK_2_y8_L	120816_S_MCMC_06_01_ok	620.3
sp|Q96KN2|CNDP1_HUMAN	ALEQDLPVNIK	2	y7	1	L	CIS	57	108	160641	sp|Q96KN2|CNDP1_HUMAN_ALEQDLPVNIK_2_y7_L	120816_S_MCMC_06_01_ok	620.3
sp|O75326|SEM7A_HUMAN	VYLFDFPEGK	2	y9	1	H	CIS	57	109	410802	sp|O75326|SEM7A_HUMAN_VYLFDFPEGK_2_y9_H	120816_S_MCMC_06_02	611.8
sp|Q96KN2|CNDP1_HUMAN	ALEQDLPVNIK	3	y5	1	H	CIS	57	109	486341	sp|Q96KN2|CNDP1_HUMAN_ALEQDLPVNIK_3_y5_H	120816_S_MCMC_06_02	416.6
sp|O75326|SEM7A_HUMAN	IFAVWK	2	y3	1	H	CIS	57	109	743613	sp|O75326|SEM7A_HUMAN_IFAVWK_2_y3_H	120816_S_MCMC_06_02	386.2
sp|Q96KN2|CNDP1_HUMAN	ALEQDLPVNIK	2	y6	1	H	CIS	57	109	1233477	sp|Q96KN2|CNDP1_HUMAN_ALEQDLPVNIK_2_y6_H	120816_S_MCMC_06_02	624.4
sp|Q96KN2|CNDP1_HUMAN	ALEQDLPVNIK	2	y8	1	H	CIS	57	109	1434314	sp|Q96KN2|CNDP1_HUMAN_ALEQDLPVNIK_2_y8_H	120816_S_MCMC_06_02	624.4
sp|Q96KN2|CNDP1_HUMAN	HLEDVFSK	2	b6	1	H	CIS	57	109	1682622	sp|Q96KN2|CNDP1_HUMAN_HLEDVFSK_2_b6_H	120816_S_MCMC_06_02	491.8
sp|Q96KN2|CNDP1_HUMAN	ALEQDLPVNIK	2	y7	1	H	CIS	57	109	2102240	sp|Q96KN2|CNDP1_HUMAN_ALEQDLPVNIK_2_y7_H	120816_S_MCMC_06_02	624.4
sp|O75326|SEM7A_HUMAN	IFAVWK	2	y5	1	H	CIS	57	109	2301883	sp|O75326|SEM7A_HUMAN_IFAVWK_2_y5_H	120816_S_MCMC_06_02	386.2
sp|Q96KN2|CNDP1_HUMAN	HLEDVFSK	2	y7	1	H	CIS	57	109	2931285	sp|Q96KN2|CNDP1_HUMAN_HLEDVFSK_2_y7_H	120816_S_MCMC_06_02	491.8
sp|O75326|SEM7A_HUMAN	IFAVWK	2	y2	1	H	CIS	57	109	3351442	sp|O75326|SEM7A_HUMAN_IFAVWK_2_y2_H	120816_S_MCMC_06_02	386.2
sp|O75326|SEM7A_HUMAN	VYLFDFPEGK	2	y7	1	H	CIS	57	109	3950062	sp|O75326|SEM7A_HUMAN_VYLFDFPEGK_2_y7_H	120816_S_MCMC_06_02	611.8
sp|Q96KN2|CNDP1_HUMAN	HLEDVFSK	2	y6	1	H	CIS	57	109	3983447	sp|Q96KN2|CNDP1_HUMAN_HLEDVFSK_2_y6_H	120816_S_MCMC_06_02	491.8
sp|O75326|SEM7A_HUMAN	VYLFDFPEGK	2	y8	1	H	CIS	57	109	4199105	sp|O75326|SEM7A_HUMAN_VYLFDFPEGK_2_y8_H	120816_S_MCMC_06_02	611.8
sp|O75326|SEM7A_HUMAN	IFAVWK	2	y4	1	H	CIS	57	109	7228603	sp|O75326|SEM7A_HUMAN_IFAVWK_2_y4_H	120816_S_MCMC_06_02	386.2
sp|Q96KN2|CNDP1_HUMAN	HLEDVFSK	2	b4	1	H	CIS	57	109	7773214	sp|Q96KN2|CNDP1_HUMAN_HLEDVFSK_2_b4_H	120816_S_MCMC_06_02	491.8
sp|O75326|SEM7A_HUMAN	VYLFDFPEGK	2	y9	1	L	CIS	57	109	2925	sp|O75326|SEM7A_HUMAN_VYLFDFPEGK_2_y9_L	120816_S_MCMC_06_02	607.8
sp|O75326|SEM7A_HUMAN	IFAVWK	2	y3	1	L	CIS	57	109	8417	sp|O75326|SEM7A_HUMAN_IFAVWK_2_y3_L	120816_S_MCMC_06_02	382.2
sp|Q96KN2|CNDP1_HUMAN	HLEDVFSK	2	b6	1	L	CIS	57	109	8560	sp|Q96KN2|CNDP1_HUMAN_HLEDVFSK_2_b6_L	120816_S_MCMC_06_02	487.8
sp|Q96KN2|CNDP1_HUMAN	HLEDVFSK	2	y7	1	L	CIS	57	109	12055	sp|Q96KN2|CNDP1_HUMAN_HLEDVFSK_2_y7_L	120816_S_MCMC_06_02	487.8
sp|Q96KN2|CNDP1_HUMAN	HLEDVFSK	2	y6	1	L	CIS	57	109	15622	sp|Q96KN2|CNDP1_HUMAN_HLEDVFSK_2_y6_L	120816_S_MCMC_06_02	487.8
sp|O75326|SEM7A_HUMAN	IFAVWK	2	y2	1	L	CIS	57	109	16406	sp|O75326|SEM7A_HUMAN_IFAVWK_2_y2_L	120816_S_MCMC_06_02	382.2
sp|O75326|SEM7A_HUMAN	IFAVWK	2	y5	1	L	CIS	57	109	21328	sp|O75326|SEM7A_HUMAN_IFAVWK_2_y5_L	120816_S_MCMC_06_02	382.2
sp|Q96KN2|CNDP1_HUMAN	HLEDVFSK	2	b4	1	L	CIS	57	109	39517	sp|Q96KN2|CNDP1_HUMAN_HLEDVFSK_2_b4_L	120816_S_MCMC_06_02	487.8
sp|O75326|SEM7A_HUMAN	VYLFDFPEGK	2	y7	1	L	CIS	57	109	40266	sp|O75326|SEM7A_HUMAN_VYLFDFPEGK_2_y7_L	120816_S_MCMC_06_02	607.8
sp|Q96KN2|CNDP1_HUMAN	ALEQDLPVNIK	3	y5	1	L	CIS	57	109	41872	sp|Q96KN2|CNDP1_HUMAN_ALEQDLPVNIK_3_y5_L	120816_S_MCMC_06_02	413.9
sp|O75326|SEM7A_HUMAN	IFAVWK	2	y4	1	L	CIS	57	109	77039	sp|O75326|SEM7A_HUMAN_IFAVWK_2_y4_L	120816_S_MCMC_06_02	382.2
sp|Q96KN2|CNDP1_HUMAN	ALEQDLPVNIK	2	y6	1	L	CIS	57	109	116984	sp|Q96KN2|CNDP1_HUMAN_ALEQDLPVNIK_2_y6_L	120816_S_MCMC_06_02	620.3
sp|Q96KN2|CNDP1_HUMAN	ALEQDLPVNIK	2	y8	1	L	CIS	57	109	122262	sp|Q96KN2|CNDP1_HUMAN_ALEQDLPVNIK_2_y8_L	120816_S_MCMC_06_02	620.3
sp|O75326|SEM7A_HUMAN	VYLFDFPEGK	2	y8	1	L	CIS	57	109	135672	sp|O75326|SEM7A_HUMAN_VYLFDFPEGK_2_y8_L	120816_S_MCMC_06_02	607.8
sp|Q96KN2|CNDP1_HUMAN	ALEQDLPVNIK	2	y7	1	L	CIS	57	109	194881	sp|Q96KN2|CNDP1_HUMAN_ALEQDLPVNIK_2_y7_L	120816_S_MCMC_06_02	620.3
sp|Q96KN2|CNDP1_HUMAN	ALEQDLPVNIK	3	y5	1	H	EMRR	19	35	216274	sp|Q96KN2|CNDP1_HUMAN_ALEQDLPVNIK_3_y5_H	120816_S_MCMC_07_01	416.6
sp|O75326|SEM7A_HUMAN	VYLFDFPEGK	2	y9	1	H	EMRR	19	35	440816	sp|O75326|SEM7A_HUMAN_VYLFDFPEGK_2_y9_H	120816_S_MCMC_07_01	611.8
sp|O75326|SEM7A_HUMAN	IFAVWK	2	y3	1	H	EMRR	19	35	571247	sp|O75326|SEM7A_HUMAN_IFAVWK_2_y3_H	120816_S_MCMC_07_01	386.2
sp|Q96KN2|CNDP1_HUMAN	ALEQDLPVNIK	2	y6	1	H	EMRR	19	35	664724	sp|Q96KN2|CNDP1_HUMAN_ALEQDLPVNIK_2_y6_H	120816_S_MCMC_07_01	624.4
sp|Q96KN2|CNDP1_HUMAN	HLEDVFSK	2	b6	1	H	EMRR	19	35	702450	sp|Q96KN2|CNDP1_HUMAN_HLEDVFSK_2_b6_H	120816_S_MCMC_07_01	491.8
sp|Q96KN2|CNDP1_HUMAN	ALEQDLPVNIK	2	y8	1	H	EMRR	19	35	704447	sp|Q96KN2|CNDP1_HUMAN_ALEQDLPVNIK_2_y8_H	120816_S_MCMC_07_01	624.4
sp|Q96KN2|CNDP1_HUMAN	ALEQDLPVNIK	2	y7	1	H	EMRR	19	35	1015846	sp|Q96KN2|CNDP1_HUMAN_ALEQDLPVNIK_2_y7_H	120816_S_MCMC_07_01	624.4
sp|Q96KN2|CNDP1_HUMAN	HLEDVFSK	2	y7	1	H	EMRR	19	35	1132829	sp|Q96KN2|CNDP1_HUMAN_HLEDVFSK_2_y7_H	120816_S_MCMC_07_01	491.8
sp|Q96KN2|CNDP1_HUMAN	HLEDVFSK	2	y6	1	H	EMRR	19	35	1516726	sp|Q96KN2|CNDP1_HUMAN_HLEDVFSK_2_y6_H	120816_S_MCMC_07_01	491.8
sp|O75326|SEM7A_HUMAN	IFAVWK	2	y5	1	H	EMRR	19	35	1792482	sp|O75326|SEM7A_HUMAN_IFAVWK_2_y5_H	120816_S_MCMC_07_01	386.2
sp|O75326|SEM7A_HUMAN	IFAVWK	2	y2	1	H	EMRR	19	35	2522822	sp|O75326|SEM7A_HUMAN_IFAVWK_2_y2_H	120816_S_MCMC_07_01	386.2
sp|Q96KN2|CNDP1_HUMAN	HLEDVFSK	2	b4	1	H	EMRR	19	35	3239106	sp|Q96KN2|CNDP1_HUMAN_HLEDVFSK_2_b4_H	120816_S_MCMC_07_01	491.8
sp|O75326|SEM7A_HUMAN	VYLFDFPEGK	2	y8	1	H	EMRR	19	35	4509427	sp|O75326|SEM7A_HUMAN_VYLFDFPEGK_2_y8_H	120816_S_MCMC_07_01	611.8
sp|O75326|SEM7A_HUMAN	VYLFDFPEGK	2	y7	1	H	EMRR	19	35	4602794	sp|O75326|SEM7A_HUMAN_VYLFDFPEGK_2_y7_H	120816_S_MCMC_07_01	611.8
sp|O75326|SEM7A_HUMAN	IFAVWK	2	y4	1	H	EMRR	19	35	5627184	sp|O75326|SEM7A_HUMAN_IFAVWK_2_y4_H	120816_S_MCMC_07_01	386.2
sp|Q96KN2|CNDP1_HUMAN	HLEDVFSK	2	b6	1	L	EMRR	19	35	27782	sp|Q96KN2|CNDP1_HUMAN_HLEDVFSK_2_b6_L	120816_S_MCMC_07_01	487.8
sp|Q96KN2|CNDP1_HUMAN	HLEDVFSK	2	y7	1	L	EMRR	19	35	42011	sp|Q96KN2|CNDP1_HUMAN_HLEDVFSK_2_y7_L	120816_S_MCMC_07_01	487.8
sp|O75326|SEM7A_HUMAN	VYLFDFPEGK	2	y9	1	L	EMRR	19	35	46577	sp|O75326|SEM7A_HUMAN_VYLFDFPEGK_2_y9_L	120816_S_MCMC_07_01	607.8
sp|Q96KN2|CNDP1_HUMAN	HLEDVFSK	2	y6	1	L	EMRR	19	35	57275	sp|Q96KN2|CNDP1_HUMAN_HLEDVFSK_2_y6_L	120816_S_MCMC_07_01	487.8
sp|O75326|SEM7A_HUMAN	IFAVWK	2	y3	1	L	EMRR	19	35	106207	sp|O75326|SEM7A_HUMAN_IFAVWK_2_y3_L	120816_S_MCMC_07_01	382.2
sp|Q96KN2|CNDP1_HUMAN	HLEDVFSK	2	b4	1	L	EMRR	19	35	119472	sp|Q96KN2|CNDP1_HUMAN_HLEDVFSK_2_b4_L	120816_S_MCMC_07_01	487.8
sp|Q96KN2|CNDP1_HUMAN	ALEQDLPVNIK	3	y5	1	L	EMRR	19	35	277762	sp|Q96KN2|CNDP1_HUMAN_ALEQDLPVNIK_3_y5_L	120816_S_MCMC_07_01	413.9
sp|O75326|SEM7A_HUMAN	IFAVWK	2	y2	1	L	EMRR	19	35	301862	sp|O75326|SEM7A_HUMAN_IFAVWK_2_y2_L	120816_S_MCMC_07_01	382.2
sp|O75326|SEM7A_HUMAN	IFAVWK	2	y5	1	L	EMRR	19	35	327894	sp|O75326|SEM7A_HUMAN_IFAVWK_2_y5_L	120816_S_MCMC_07_01	382.2
sp|O75326|SEM7A_HUMAN	VYLFDFPEGK	2	y7	1	L	EMRR	19	35	513111	sp|O75326|SEM7A_HUMAN_VYLFDFPEGK_2_y7_L	120816_S_MCMC_07_01	607.8
sp|O75326|SEM7A_HUMAN	VYLFDFPEGK	2	y8	1	L	EMRR	19	35	516176	sp|O75326|SEM7A_HUMAN_VYLFDFPEGK_2_y8_L	120816_S_MCMC_07_01	607.8
sp|Q96KN2|CNDP1_HUMAN	ALEQDLPVNIK	2	y6	1	L	EMRR	19	35	866664	sp|Q96KN2|CNDP1_HUMAN_ALEQDLPVNIK_2_y6_L	120816_S_MCMC_07_01	620.3
sp|Q96KN2|CNDP1_HUMAN	ALEQDLPVNIK	2	y8	1	L	EMRR	19	35	892841	sp|Q96KN2|CNDP1_HUMAN_ALEQDLPVNIK_2_y8_L	120816_S_MCMC_07_01	620.3
sp|O75326|SEM7A_HUMAN	IFAVWK	2	y4	1	L	EMRR	19	35	1032328	sp|O75326|SEM7A_HUMAN_IFAVWK_2_y4_L	120816_S_MCMC_07_01	382.2
sp|Q96KN2|CNDP1_HUMAN	ALEQDLPVNIK	2	y7	1	L	EMRR	19	35	1442904	sp|Q96KN2|CNDP1_HUMAN_ALEQDLPVNIK_2_y7_L	120816_S_MCMC_07_01	620.3
sp|Q96KN2|CNDP1_HUMAN	ALEQDLPVNIK	3	y5	1	H	EMRR	19	36	140164	sp|Q96KN2|CNDP1_HUMAN_ALEQDLPVNIK_3_y5_H	120816_S_MCMC_07_02_rep2	416.6
sp|O75326|SEM7A_HUMAN	IFAVWK	2	y3	1	H	EMRR	19	36	279687	sp|O75326|SEM7A_HUMAN_IFAVWK_2_y3_H	120816_S_MCMC_07_02_rep2	386.2
sp|O75326|SEM7A_HUMAN	VYLFDFPEGK	2	y9	1	H	EMRR	19	36	357719	sp|O75326|SEM7A_HUMAN_VYLFDFPEGK_2_y9_H	120816_S_MCMC_07_02_rep2	611.8
sp|Q96KN2|CNDP1_HUMAN	ALEQDLPVNIK	2	y6	1	H	EMRR	19	36	365067	sp|Q96KN2|CNDP1_HUMAN_ALEQDLPVNIK_2_y6_H	120816_S_MCMC_07_02_rep2	624.4
sp|Q96KN2|CNDP1_HUMAN	ALEQDLPVNIK	2	y8	1	H	EMRR	19	36	394744	sp|Q96KN2|CNDP1_HUMAN_ALEQDLPVNIK_2_y8_H	120816_S_MCMC_07_02_rep2	624.4
sp|Q96KN2|CNDP1_HUMAN	HLEDVFSK	2	b6	1	H	EMRR	19	36	529894	sp|Q96KN2|CNDP1_HUMAN_HLEDVFSK_2_b6_H	120816_S_MCMC_07_02_rep2	491.8
sp|Q96KN2|CNDP1_HUMAN	ALEQDLPVNIK	2	y7	1	H	EMRR	19	36	652354	sp|Q96KN2|CNDP1_HUMAN_ALEQDLPVNIK_2_y7_H	120816_S_MCMC_07_02_rep2	624.4
sp|O75326|SEM7A_HUMAN	IFAVWK	2	y5	1	H	EMRR	19	36	817298	sp|O75326|SEM7A_HUMAN_IFAVWK_2_y5_H	120816_S_MCMC_07_02_rep2	386.2
sp|Q96KN2|CNDP1_HUMAN	HLEDVFSK	2	y7	1	H	EMRR	19	36	866151	sp|Q96KN2|CNDP1_HUMAN_HLEDVFSK_2_y7_H	120816_S_MCMC_07_02_rep2	491.8
sp|Q96KN2|CNDP1_HUMAN	HLEDVFSK	2	y6	1	H	EMRR	19	36	1135411	sp|Q96KN2|CNDP1_HUMAN_HLEDVFSK_2_y6_H	120816_S_MCMC_07_02_rep2	491.8
sp|O75326|SEM7A_HUMAN	IFAVWK	2	y2	1	H	EMRR	19	36	1173921	sp|O75326|SEM7A_HUMAN_IFAVWK_2_y2_H	120816_S_MCMC_07_02_rep2	386.2
sp|Q96KN2|CNDP1_HUMAN	HLEDVFSK	2	b4	1	H	EMRR	19	36	2501666	sp|Q96KN2|CNDP1_HUMAN_HLEDVFSK_2_b4_H	120816_S_MCMC_07_02_rep2	491.8
sp|O75326|SEM7A_HUMAN	IFAVWK	2	y4	1	H	EMRR	19	36	2675085	sp|O75326|SEM7A_HUMAN_IFAVWK_2_y4_H	120816_S_MCMC_07_02_rep2	386.2
sp|O75326|SEM7A_HUMAN	VYLFDFPEGK	2	y8	1	H	EMRR	19	36	3172688	sp|O75326|SEM7A_HUMAN_VYLFDFPEGK_2_y8_H	120816_S_MCMC_07_02_rep2	611.8
sp|O75326|SEM7A_HUMAN	VYLFDFPEGK	2	y7	1	H	EMRR	19	36	3178281	sp|O75326|SEM7A_HUMAN_VYLFDFPEGK_2_y7_H	120816_S_MCMC_07_02_rep2	611.8
sp|Q96KN2|CNDP1_HUMAN	HLEDVFSK	2	b6	1	L	EMRR	19	36	20974	sp|Q96KN2|CNDP1_HUMAN_HLEDVFSK_2_b6_L	120816_S_MCMC_07_02_rep2	487.8
sp|Q96KN2|CNDP1_HUMAN	HLEDVFSK	2	y7	1	L	EMRR	19	36	30961	sp|Q96KN2|CNDP1_HUMAN_HLEDVFSK_2_y7_L	120816_S_MCMC_07_02_rep2	487.8
sp|O75326|SEM7A_HUMAN	VYLFDFPEGK	2	y9	1	L	EMRR	19	36	34167	sp|O75326|SEM7A_HUMAN_VYLFDFPEGK_2_y9_L	120816_S_MCMC_07_02_rep2	607.8
sp|Q96KN2|CNDP1_HUMAN	HLEDVFSK	2	y6	1	L	EMRR	19	36	44586	sp|Q96KN2|CNDP1_HUMAN_HLEDVFSK_2_y6_L	120816_S_MCMC_07_02_rep2	487.8
sp|O75326|SEM7A_HUMAN	IFAVWK	2	y3	1	L	EMRR	19	36	52786	sp|O75326|SEM7A_HUMAN_IFAVWK_2_y3_L	120816_S_MCMC_07_02_rep2	382.2
sp|Q96KN2|CNDP1_HUMAN	HLEDVFSK	2	b4	1	L	EMRR	19	36	104518	sp|Q96KN2|CNDP1_HUMAN_HLEDVFSK_2_b4_L	120816_S_MCMC_07_02_rep2	487.8
sp|O75326|SEM7A_HUMAN	IFAVWK	2	y2	1	L	EMRR	19	36	142379	sp|O75326|SEM7A_HUMAN_IFAVWK_2_y2_L	120816_S_MCMC_07_02_rep2	382.2
sp|O75326|SEM7A_HUMAN	IFAVWK	2	y5	1	L	EMRR	19	36	145375	sp|O75326|SEM7A_HUMAN_IFAVWK_2_y5_L	120816_S_MCMC_07_02_rep2	382.2
sp|Q96KN2|CNDP1_HUMAN	ALEQDLPVNIK	3	y5	1	L	EMRR	19	36	173262	sp|Q96KN2|CNDP1_HUMAN_ALEQDLPVNIK_3_y5_L	120816_S_MCMC_07_02_rep2	413.9
sp|O75326|SEM7A_HUMAN	VYLFDFPEGK	2	y7	1	L	EMRR	19	36	329829	sp|O75326|SEM7A_HUMAN_VYLFDFPEGK_2_y7_L	120816_S_MCMC_07_02_rep2	607.8
sp|O75326|SEM7A_HUMAN	VYLFDFPEGK	2	y8	1	L	EMRR	19	36	349801	sp|O75326|SEM7A_HUMAN_VYLFDFPEGK_2_y8_L	120816_S_MCMC_07_02_rep2	607.8
sp|Q96KN2|CNDP1_HUMAN	ALEQDLPVNIK	2	y6	1	L	EMRR	19	36	446918	sp|Q96KN2|CNDP1_HUMAN_ALEQDLPVNIK_2_y6_L	120816_S_MCMC_07_02_rep2	620.3
sp|O75326|SEM7A_HUMAN	IFAVWK	2	y4	1	L	EMRR	19	36	476210	sp|O75326|SEM7A_HUMAN_IFAVWK_2_y4_L	120816_S_MCMC_07_02_rep2	382.2
sp|Q96KN2|CNDP1_HUMAN	ALEQDLPVNIK	2	y8	1	L	EMRR	19	36	505839	sp|Q96KN2|CNDP1_HUMAN_ALEQDLPVNIK_2_y8_L	120816_S_MCMC_07_02_rep2	620.3
sp|Q96KN2|CNDP1_HUMAN	ALEQDLPVNIK	2	y7	1	L	EMRR	19	36	772898	sp|Q96KN2|CNDP1_HUMAN_ALEQDLPVNIK_2_y7_L	120816_S_MCMC_07_02_rep2	620.3
sp|Q96KN2|CNDP1_HUMAN	ALEQDLPVNIK	3	y5	1	H	EMRR	20	37	207714	sp|Q96KN2|CNDP1_HUMAN_ALEQDLPVNIK_3_y5_H	120816_S_MCMC_08_01	416.6
sp|O75326|SEM7A_HUMAN	VYLFDFPEGK	2	y9	1	H	EMRR	20	37	345709	sp|O75326|SEM7A_HUMAN_VYLFDFPEGK_2_y9_H	120816_S_MCMC_08_01	611.8
sp|O75326|SEM7A_HUMAN	IFAVWK	2	y3	1	H	EMRR	20	37	530744	sp|O75326|SEM7A_HUMAN_IFAVWK_2_y3_H	120816_S_MCMC_08_01	386.2
sp|Q96KN2|CNDP1_HUMAN	ALEQDLPVNIK	2	y6	1	H	EMRR	20	37	698215	sp|Q96KN2|CNDP1_HUMAN_ALEQDLPVNIK_2_y6_H	120816_S_MCMC_08_01	624.4
sp|Q96KN2|CNDP1_HUMAN	ALEQDLPVNIK	2	y8	1	H	EMRR	20	37	750537	sp|Q96KN2|CNDP1_HUMAN_ALEQDLPVNIK_2_y8_H	120816_S_MCMC_08_01	624.4
sp|Q96KN2|CNDP1_HUMAN	HLEDVFSK	2	b6	1	H	EMRR	20	37	755425	sp|Q96KN2|CNDP1_HUMAN_HLEDVFSK_2_b6_H	120816_S_MCMC_08_01	491.8
sp|Q96KN2|CNDP1_HUMAN	ALEQDLPVNIK	2	y7	1	H	EMRR	20	37	1123523	sp|Q96KN2|CNDP1_HUMAN_ALEQDLPVNIK_2_y7_H	120816_S_MCMC_08_01	624.4
sp|Q96KN2|CNDP1_HUMAN	HLEDVFSK	2	y7	1	H	EMRR	20	37	1200578	sp|Q96KN2|CNDP1_HUMAN_HLEDVFSK_2_y7_H	120816_S_MCMC_08_01	491.8
sp|O75326|SEM7A_HUMAN	IFAVWK	2	y5	1	H	EMRR	20	37	1588558	sp|O75326|SEM7A_HUMAN_IFAVWK_2_y5_H	120816_S_MCMC_08_01	386.2
sp|Q96KN2|CNDP1_HUMAN	HLEDVFSK	2	y6	1	H	EMRR	20	37	1707208	sp|Q96KN2|CNDP1_HUMAN_HLEDVFSK_2_y6_H	120816_S_MCMC_08_01	491.8
sp|O75326|SEM7A_HUMAN	IFAVWK	2	y2	1	H	EMRR	20	37	2204896	sp|O75326|SEM7A_HUMAN_IFAVWK_2_y2_H	120816_S_MCMC_08_01	386.2
sp|Q96KN2|CNDP1_HUMAN	HLEDVFSK	2	b4	1	H	EMRR	20	37	3336441	sp|Q96KN2|CNDP1_HUMAN_HLEDVFSK_2_b4_H	120816_S_MCMC_08_01	491.8
sp|O75326|SEM7A_HUMAN	VYLFDFPEGK	2	y8	1	H	EMRR	20	37	3446655	sp|O75326|SEM7A_HUMAN_VYLFDFPEGK_2_y8_H	120816_S_MCMC_08_01	611.8
sp|O75326|SEM7A_HUMAN	VYLFDFPEGK	2	y7	1	H	EMRR	20	37	3528643	sp|O75326|SEM7A_HUMAN_VYLFDFPEGK_2_y7_H	120816_S_MCMC_08_01	611.8
sp|O75326|SEM7A_HUMAN	IFAVWK	2	y4	1	H	EMRR	20	37	4864728	sp|O75326|SEM7A_HUMAN_IFAVWK_2_y4_H	120816_S_MCMC_08_01	386.2
sp|O75326|SEM7A_HUMAN	VYLFDFPEGK	2	y9	1	L	EMRR	20	37	20543	sp|O75326|SEM7A_HUMAN_VYLFDFPEGK_2_y9_L	120816_S_MCMC_08_01	607.8
sp|Q96KN2|CNDP1_HUMAN	HLEDVFSK	2	b6	1	L	EMRR	20	37	24181	sp|Q96KN2|CNDP1_HUMAN_HLEDVFSK_2_b6_L	120816_S_MCMC_08_01	487.8
sp|Q96KN2|CNDP1_HUMAN	HLEDVFSK	2	y7	1	L	EMRR	20	37	36236	sp|Q96KN2|CNDP1_HUMAN_HLEDVFSK_2_y7_L	120816_S_MCMC_08_01	487.8
sp|Q96KN2|CNDP1_HUMAN	HLEDVFSK	2	y6	1	L	EMRR	20	37	44439	sp|Q96KN2|CNDP1_HUMAN_HLEDVFSK_2_y6_L	120816_S_MCMC_08_01	487.8
sp|O75326|SEM7A_HUMAN	IFAVWK	2	y3	1	L	EMRR	20	37	58134	sp|O75326|SEM7A_HUMAN_IFAVWK_2_y3_L	120816_S_MCMC_08_01	382.2
sp|Q96KN2|CNDP1_HUMAN	HLEDVFSK	2	b4	1	L	EMRR	20	37	114770	sp|Q96KN2|CNDP1_HUMAN_HLEDVFSK_2_b4_L	120816_S_MCMC_08_01	487.8
sp|O75326|SEM7A_HUMAN	IFAVWK	2	y2	1	L	EMRR	20	37	129606	sp|O75326|SEM7A_HUMAN_IFAVWK_2_y2_L	120816_S_MCMC_08_01	382.2
sp|O75326|SEM7A_HUMAN	IFAVWK	2	y5	1	L	EMRR	20	37	167482	sp|O75326|SEM7A_HUMAN_IFAVWK_2_y5_L	120816_S_MCMC_08_01	382.2
sp|Q96KN2|CNDP1_HUMAN	ALEQDLPVNIK	3	y5	1	L	EMRR	20	37	194658	sp|Q96KN2|CNDP1_HUMAN_ALEQDLPVNIK_3_y5_L	120816_S_MCMC_08_01	413.9
sp|O75326|SEM7A_HUMAN	VYLFDFPEGK	2	y7	1	L	EMRR	20	37	211674	sp|O75326|SEM7A_HUMAN_VYLFDFPEGK_2_y7_L	120816_S_MCMC_08_01	607.8
sp|O75326|SEM7A_HUMAN	VYLFDFPEGK	2	y8	1	L	EMRR	20	37	219236	sp|O75326|SEM7A_HUMAN_VYLFDFPEGK_2_y8_L	120816_S_MCMC_08_01	607.8
sp|O75326|SEM7A_HUMAN	IFAVWK	2	y4	1	L	EMRR	20	37	503265	sp|O75326|SEM7A_HUMAN_IFAVWK_2_y4_L	120816_S_MCMC_08_01	382.2
sp|Q96KN2|CNDP1_HUMAN	ALEQDLPVNIK	2	y6	1	L	EMRR	20	37	652670	sp|Q96KN2|CNDP1_HUMAN_ALEQDLPVNIK_2_y6_L	120816_S_MCMC_08_01	620.3
sp|Q96KN2|CNDP1_HUMAN	ALEQDLPVNIK	2	y8	1	L	EMRR	20	37	682412	sp|Q96KN2|CNDP1_HUMAN_ALEQDLPVNIK_2_y8_L	120816_S_MCMC_08_01	620.3
sp|Q96KN2|CNDP1_HUMAN	ALEQDLPVNIK	2	y7	1	L	EMRR	20	37	1095279	sp|Q96KN2|CNDP1_HUMAN_ALEQDLPVNIK_2_y7_L	120816_S_MCMC_08_01	620.3
sp|Q96KN2|CNDP1_HUMAN	ALEQDLPVNIK	3	y5	1	H	EMRR	20	38	82173	sp|Q96KN2|CNDP1_HUMAN_ALEQDLPVNIK_3_y5_H	120816_S_MCMC_08_02	416.6
sp|O75326|SEM7A_HUMAN	VYLFDFPEGK	2	y9	1	H	EMRR	20	38	375405	sp|O75326|SEM7A_HUMAN_VYLFDFPEGK_2_y9_H	120816_S_MCMC_08_02	611.8
sp|O75326|SEM7A_HUMAN	IFAVWK	2	y3	1	H	EMRR	20	38	447127	sp|O75326|SEM7A_HUMAN_IFAVWK_2_y3_H	120816_S_MCMC_08_02	386.2
sp|Q96KN2|CNDP1_HUMAN	ALEQDLPVNIK	2	y6	1	H	EMRR	20	38	623833	sp|Q96KN2|CNDP1_HUMAN_ALEQDLPVNIK_2_y6_H	120816_S_MCMC_08_02	624.4
sp|Q96KN2|CNDP1_HUMAN	ALEQDLPVNIK	2	y8	1	H	EMRR	20	38	719512	sp|Q96KN2|CNDP1_HUMAN_ALEQDLPVNIK_2_y8_H	120816_S_MCMC_08_02	624.4
sp|Q96KN2|CNDP1_HUMAN	ALEQDLPVNIK	2	y7	1	H	EMRR	20	38	1012022	sp|Q96KN2|CNDP1_HUMAN_ALEQDLPVNIK_2_y7_H	120816_S_MCMC_08_02	624.4
sp|O75326|SEM7A_HUMAN	IFAVWK	2	y5	1	H	EMRR	20	38	1295694	sp|O75326|SEM7A_HUMAN_IFAVWK_2_y5_H	120816_S_MCMC_08_02	386.2
sp|Q96KN2|CNDP1_HUMAN	HLEDVFSK	2	b6	1	H	EMRR	20	38	1543277	sp|Q96KN2|CNDP1_HUMAN_HLEDVFSK_2_b6_H	120816_S_MCMC_08_02	491.8
sp|O75326|SEM7A_HUMAN	IFAVWK	2	y2	1	H	EMRR	20	38	1881629	sp|O75326|SEM7A_HUMAN_IFAVWK_2_y2_H	120816_S_MCMC_08_02	386.2
sp|Q96KN2|CNDP1_HUMAN	HLEDVFSK	2	y7	1	H	EMRR	20	38	2677886	sp|Q96KN2|CNDP1_HUMAN_HLEDVFSK_2_y7_H	120816_S_MCMC_08_02	491.8
sp|Q96KN2|CNDP1_HUMAN	HLEDVFSK	2	y6	1	H	EMRR	20	38	3510329	sp|Q96KN2|CNDP1_HUMAN_HLEDVFSK_2_y6_H	120816_S_MCMC_08_02	491.8
sp|O75326|SEM7A_HUMAN	VYLFDFPEGK	2	y7	1	H	EMRR	20	38	3595677	sp|O75326|SEM7A_HUMAN_VYLFDFPEGK_2_y7_H	120816_S_MCMC_08_02	611.8
sp|O75326|SEM7A_HUMAN	VYLFDFPEGK	2	y8	1	H	EMRR	20	38	3823120	sp|O75326|SEM7A_HUMAN_VYLFDFPEGK_2_y8_H	120816_S_MCMC_08_02	611.8
sp|O75326|SEM7A_HUMAN	IFAVWK	2	y4	1	H	EMRR	20	38	4002990	sp|O75326|SEM7A_HUMAN_IFAVWK_2_y4_H	120816_S_MCMC_08_02	386.2
sp|Q96KN2|CNDP1_HUMAN	HLEDVFSK	2	b4	1	H	EMRR	20	38	6831363	sp|Q96KN2|CNDP1_HUMAN_HLEDVFSK_2_b4_H	120816_S_MCMC_08_02	491.8
sp|O75326|SEM7A_HUMAN	VYLFDFPEGK	2	y9	1	L	EMRR	20	38	21541	sp|O75326|SEM7A_HUMAN_VYLFDFPEGK_2_y9_L	120816_S_MCMC_08_02	607.8
sp|O75326|SEM7A_HUMAN	IFAVWK	2	y3	1	L	EMRR	20	38	39623	sp|O75326|SEM7A_HUMAN_IFAVWK_2_y3_L	120816_S_MCMC_08_02	382.2
sp|Q96KN2|CNDP1_HUMAN	HLEDVFSK	2	b6	1	L	EMRR	20	38	44582	sp|Q96KN2|CNDP1_HUMAN_HLEDVFSK_2_b6_L	120816_S_MCMC_08_02	487.8
sp|Q96KN2|CNDP1_HUMAN	ALEQDLPVNIK	3	y5	1	L	EMRR	20	38	65553	sp|Q96KN2|CNDP1_HUMAN_ALEQDLPVNIK_3_y5_L	120816_S_MCMC_08_02	413.9
sp|Q96KN2|CNDP1_HUMAN	HLEDVFSK	2	y7	1	L	EMRR	20	38	77680	sp|Q96KN2|CNDP1_HUMAN_HLEDVFSK_2_y7_L	120816_S_MCMC_08_02	487.8
sp|Q96KN2|CNDP1_HUMAN	HLEDVFSK	2	y6	1	L	EMRR	20	38	95974	sp|Q96KN2|CNDP1_HUMAN_HLEDVFSK_2_y6_L	120816_S_MCMC_08_02	487.8
sp|O75326|SEM7A_HUMAN	IFAVWK	2	y2	1	L	EMRR	20	38	107244	sp|O75326|SEM7A_HUMAN_IFAVWK_2_y2_L	120816_S_MCMC_08_02	382.2
sp|O75326|SEM7A_HUMAN	IFAVWK	2	y5	1	L	EMRR	20	38	121367	sp|O75326|SEM7A_HUMAN_IFAVWK_2_y5_L	120816_S_MCMC_08_02	382.2
sp|O75326|SEM7A_HUMAN	VYLFDFPEGK	2	y7	1	L	EMRR	20	38	200436	sp|O75326|SEM7A_HUMAN_VYLFDFPEGK_2_y7_L	120816_S_MCMC_08_02	607.8
sp|Q96KN2|CNDP1_HUMAN	HLEDVFSK	2	b4	1	L	EMRR	20	38	210700	sp|Q96KN2|CNDP1_HUMAN_HLEDVFSK_2_b4_L	120816_S_MCMC_08_02	487.8
sp|O75326|SEM7A_HUMAN	VYLFDFPEGK	2	y8	1	L	EMRR	20	38	227897	sp|O75326|SEM7A_HUMAN_VYLFDFPEGK_2_y8_L	120816_S_MCMC_08_02	607.8
sp|O75326|SEM7A_HUMAN	IFAVWK	2	y4	1	L	EMRR	20	38	433255	sp|O75326|SEM7A_HUMAN_IFAVWK_2_y4_L	120816_S_MCMC_08_02	382.2
sp|Q96KN2|CNDP1_HUMAN	ALEQDLPVNIK	2	y6	1	L	EMRR	20	38	516356	sp|Q96KN2|CNDP1_HUMAN_ALEQDLPVNIK_2_y6_L	120816_S_MCMC_08_02	620.3
sp|Q96KN2|CNDP1_HUMAN	ALEQDLPVNIK	2	y8	1	L	EMRR	20	38	615469	sp|Q96KN2|CNDP1_HUMAN_ALEQDLPVNIK_2_y8_L	120816_S_MCMC_08_02	620.3
sp|Q96KN2|CNDP1_HUMAN	ALEQDLPVNIK	2	y7	1	L	EMRR	20	38	903572	sp|Q96KN2|CNDP1_HUMAN_ALEQDLPVNIK_2_y7_L	120816_S_MCMC_08_02	620.3
sp|Q96KN2|CNDP1_HUMAN	ALEQDLPVNIK	3	y5	1	H	CIS	59	112	250224	sp|Q96KN2|CNDP1_HUMAN_ALEQDLPVNIK_3_y5_H	120816_S_MCMC_09_01	416.6
sp|O75326|SEM7A_HUMAN	IFAVWK	2	y3	1	H	CIS	59	112	394162	sp|O75326|SEM7A_HUMAN_IFAVWK_2_y3_H	120816_S_MCMC_09_01	386.2
sp|O75326|SEM7A_HUMAN	VYLFDFPEGK	2	y9	1	H	CIS	59	112	507938	sp|O75326|SEM7A_HUMAN_VYLFDFPEGK_2_y9_H	120816_S_MCMC_09_01	611.8
sp|Q96KN2|CNDP1_HUMAN	HLEDVFSK	2	b6	1	H	CIS	59	112	681084	sp|Q96KN2|CNDP1_HUMAN_HLEDVFSK_2_b6_H	120816_S_MCMC_09_01	491.8
sp|Q96KN2|CNDP1_HUMAN	ALEQDLPVNIK	2	y6	1	H	CIS	59	112	681859	sp|Q96KN2|CNDP1_HUMAN_ALEQDLPVNIK_2_y6_H	120816_S_MCMC_09_01	624.4
sp|Q96KN2|CNDP1_HUMAN	ALEQDLPVNIK	2	y8	1	H	CIS	59	112	775211	sp|Q96KN2|CNDP1_HUMAN_ALEQDLPVNIK_2_y8_H	120816_S_MCMC_09_01	624.4
sp|O75326|SEM7A_HUMAN	IFAVWK	2	y5	1	H	CIS	59	112	1164476	sp|O75326|SEM7A_HUMAN_IFAVWK_2_y5_H	120816_S_MCMC_09_01	386.2
sp|Q96KN2|CNDP1_HUMAN	ALEQDLPVNIK	2	y7	1	H	CIS	59	112	1210176	sp|Q96KN2|CNDP1_HUMAN_ALEQDLPVNIK_2_y7_H	120816_S_MCMC_09_01	624.4
sp|Q96KN2|CNDP1_HUMAN	HLEDVFSK	2	y7	1	H	CIS	59	112	1266559	sp|Q96KN2|CNDP1_HUMAN_HLEDVFSK_2_y7_H	120816_S_MCMC_09_01	491.8
sp|Q96KN2|CNDP1_HUMAN	HLEDVFSK	2	y6	1	H	CIS	59	112	1620886	sp|Q96KN2|CNDP1_HUMAN_HLEDVFSK_2_y6_H	120816_S_MCMC_09_01	491.8
sp|O75326|SEM7A_HUMAN	IFAVWK	2	y2	1	H	CIS	59	112	1687777	sp|O75326|SEM7A_HUMAN_IFAVWK_2_y2_H	120816_S_MCMC_09_01	386.2
sp|Q96KN2|CNDP1_HUMAN	HLEDVFSK	2	b4	1	H	CIS	59	112	3304921	sp|Q96KN2|CNDP1_HUMAN_HLEDVFSK_2_b4_H	120816_S_MCMC_09_01	491.8
sp|O75326|SEM7A_HUMAN	IFAVWK	2	y4	1	H	CIS	59	112	3611478	sp|O75326|SEM7A_HUMAN_IFAVWK_2_y4_H	120816_S_MCMC_09_01	386.2
sp|O75326|SEM7A_HUMAN	VYLFDFPEGK	2	y7	1	H	CIS	59	112	4619775	sp|O75326|SEM7A_HUMAN_VYLFDFPEGK_2_y7_H	120816_S_MCMC_09_01	611.8
sp|O75326|SEM7A_HUMAN	VYLFDFPEGK	2	y8	1	H	CIS	59	112	4909131	sp|O75326|SEM7A_HUMAN_VYLFDFPEGK_2_y8_H	120816_S_MCMC_09_01	611.8
sp|Q96KN2|CNDP1_HUMAN	HLEDVFSK	2	b6	1	L	CIS	59	112	27105	sp|Q96KN2|CNDP1_HUMAN_HLEDVFSK_2_b6_L	120816_S_MCMC_09_01	487.8
sp|Q96KN2|CNDP1_HUMAN	HLEDVFSK	2	y7	1	L	CIS	59	112	39088	sp|Q96KN2|CNDP1_HUMAN_HLEDVFSK_2_y7_L	120816_S_MCMC_09_01	487.8
sp|Q96KN2|CNDP1_HUMAN	HLEDVFSK	2	y6	1	L	CIS	59	112	56279	sp|Q96KN2|CNDP1_HUMAN_HLEDVFSK_2_y6_L	120816_S_MCMC_09_01	487.8
sp|O75326|SEM7A_HUMAN	VYLFDFPEGK	2	y9	1	L	CIS	59	112	56850	sp|O75326|SEM7A_HUMAN_VYLFDFPEGK_2_y9_L	120816_S_MCMC_09_01	607.8
sp|O75326|SEM7A_HUMAN	IFAVWK	2	y3	1	L	CIS	59	112	95227	sp|O75326|SEM7A_HUMAN_IFAVWK_2_y3_L	120816_S_MCMC_09_01	382.2
sp|Q96KN2|CNDP1_HUMAN	HLEDVFSK	2	b4	1	L	CIS	59	112	127928	sp|Q96KN2|CNDP1_HUMAN_HLEDVFSK_2_b4_L	120816_S_MCMC_09_01	487.8
sp|O75326|SEM7A_HUMAN	IFAVWK	2	y2	1	L	CIS	59	112	243878	sp|O75326|SEM7A_HUMAN_IFAVWK_2_y2_L	120816_S_MCMC_09_01	382.2
sp|O75326|SEM7A_HUMAN	IFAVWK	2	y5	1	L	CIS	59	112	273339	sp|O75326|SEM7A_HUMAN_IFAVWK_2_y5_L	120816_S_MCMC_09_01	382.2
sp|Q96KN2|CNDP1_HUMAN	ALEQDLPVNIK	3	y5	1	L	CIS	59	112	279113	sp|Q96KN2|CNDP1_HUMAN_ALEQDLPVNIK_3_y5_L	120816_S_MCMC_09_01	413.9
sp|O75326|SEM7A_HUMAN	VYLFDFPEGK	2	y7	1	L	CIS	59	112	562620	sp|O75326|SEM7A_HUMAN_VYLFDFPEGK_2_y7_L	120816_S_MCMC_09_01	607.8
sp|O75326|SEM7A_HUMAN	VYLFDFPEGK	2	y8	1	L	CIS	59	112	608949	sp|O75326|SEM7A_HUMAN_VYLFDFPEGK_2_y8_L	120816_S_MCMC_09_01	607.8
sp|Q96KN2|CNDP1_HUMAN	ALEQDLPVNIK	2	y6	1	L	CIS	59	112	835486	sp|Q96KN2|CNDP1_HUMAN_ALEQDLPVNIK_2_y6_L	120816_S_MCMC_09_01	620.3
sp|O75326|SEM7A_HUMAN	IFAVWK	2	y4	1	L	CIS	59	112	868307	sp|O75326|SEM7A_HUMAN_IFAVWK_2_y4_L	120816_S_MCMC_09_01	382.2
sp|Q96KN2|CNDP1_HUMAN	ALEQDLPVNIK	2	y8	1	L	CIS	59	112	914482	sp|Q96KN2|CNDP1_HUMAN_ALEQDLPVNIK_2_y8_L	120816_S_MCMC_09_01	620.3
sp|Q96KN2|CNDP1_HUMAN	ALEQDLPVNIK	2	y7	1	L	CIS	59	112	1402202	sp|Q96KN2|CNDP1_HUMAN_ALEQDLPVNIK_2_y7_L	120816_S_MCMC_09_01	620.3
sp|Q96KN2|CNDP1_HUMAN	ALEQDLPVNIK	3	y5	1	H	CIS	59	113	130324	sp|Q96KN2|CNDP1_HUMAN_ALEQDLPVNIK_3_y5_H	120816_S_MCMC_09_02	416.6
sp|O75326|SEM7A_HUMAN	VYLFDFPEGK	2	y9	1	H	CIS	59	113	381398	sp|O75326|SEM7A_HUMAN_VYLFDFPEGK_2_y9_H	120816_S_MCMC_09_02	611.8
sp|O75326|SEM7A_HUMAN	IFAVWK	2	y3	1	H	CIS	59	113	645317	sp|O75326|SEM7A_HUMAN_IFAVWK_2_y3_H	120816_S_MCMC_09_02	386.2
sp|Q96KN2|CNDP1_HUMAN	ALEQDLPVNIK	2	y6	1	H	CIS	59	113	821554	sp|Q96KN2|CNDP1_HUMAN_ALEQDLPVNIK_2_y6_H	120816_S_MCMC_09_02	624.4
sp|Q96KN2|CNDP1_HUMAN	ALEQDLPVNIK	2	y8	1	H	CIS	59	113	887862	sp|Q96KN2|CNDP1_HUMAN_ALEQDLPVNIK_2_y8_H	120816_S_MCMC_09_02	624.4
sp|Q96KN2|CNDP1_HUMAN	ALEQDLPVNIK	2	y7	1	H	CIS	59	113	1357335	sp|Q96KN2|CNDP1_HUMAN_ALEQDLPVNIK_2_y7_H	120816_S_MCMC_09_02	624.4
sp|Q96KN2|CNDP1_HUMAN	HLEDVFSK	2	b6	1	H	CIS	59	113	1531449	sp|Q96KN2|CNDP1_HUMAN_HLEDVFSK_2_b6_H	120816_S_MCMC_09_02	491.8
sp|O75326|SEM7A_HUMAN	IFAVWK	2	y5	1	H	CIS	59	113	1844508	sp|O75326|SEM7A_HUMAN_IFAVWK_2_y5_H	120816_S_MCMC_09_02	386.2
sp|Q96KN2|CNDP1_HUMAN	HLEDVFSK	2	y7	1	H	CIS	59	113	2778598	sp|Q96KN2|CNDP1_HUMAN_HLEDVFSK_2_y7_H	120816_S_MCMC_09_02	491.8
sp|O75326|SEM7A_HUMAN	IFAVWK	2	y2	1	H	CIS	59	113	2826936	sp|O75326|SEM7A_HUMAN_IFAVWK_2_y2_H	120816_S_MCMC_09_02	386.2
sp|Q96KN2|CNDP1_HUMAN	HLEDVFSK	2	y6	1	H	CIS	59	113	3491853	sp|Q96KN2|CNDP1_HUMAN_HLEDVFSK_2_y6_H	120816_S_MCMC_09_02	491.8
sp|O75326|SEM7A_HUMAN	VYLFDFPEGK	2	y7	1	H	CIS	59	113	3779525	sp|O75326|SEM7A_HUMAN_VYLFDFPEGK_2_y7_H	120816_S_MCMC_09_02	611.8
sp|O75326|SEM7A_HUMAN	VYLFDFPEGK	2	y8	1	H	CIS	59	113	3951489	sp|O75326|SEM7A_HUMAN_VYLFDFPEGK_2_y8_H	120816_S_MCMC_09_02	611.8
sp|O75326|SEM7A_HUMAN	IFAVWK	2	y4	1	H	CIS	59	113	5719521	sp|O75326|SEM7A_HUMAN_IFAVWK_2_y4_H	120816_S_MCMC_09_02	386.2
sp|Q96KN2|CNDP1_HUMAN	HLEDVFSK	2	b4	1	H	CIS	59	113	7297184	sp|Q96KN2|CNDP1_HUMAN_HLEDVFSK_2_b4_H	120816_S_MCMC_09_02	491.8
sp|O75326|SEM7A_HUMAN	VYLFDFPEGK	2	y9	1	L	CIS	59	113	43868	sp|O75326|SEM7A_HUMAN_VYLFDFPEGK_2_y9_L	120816_S_MCMC_09_02	607.8
sp|Q96KN2|CNDP1_HUMAN	HLEDVFSK	2	b6	1	L	CIS	59	113	53283	sp|Q96KN2|CNDP1_HUMAN_HLEDVFSK_2_b6_L	120816_S_MCMC_09_02	487.8
sp|Q96KN2|CNDP1_HUMAN	HLEDVFSK	2	y7	1	L	CIS	59	113	89480	sp|Q96KN2|CNDP1_HUMAN_HLEDVFSK_2_y7_L	120816_S_MCMC_09_02	487.8
sp|Q96KN2|CNDP1_HUMAN	HLEDVFSK	2	y6	1	L	CIS	59	113	119405	sp|Q96KN2|CNDP1_HUMAN_HLEDVFSK_2_y6_L	120816_S_MCMC_09_02	487.8
sp|O75326|SEM7A_HUMAN	IFAVWK	2	y3	1	L	CIS	59	113	121970	sp|O75326|SEM7A_HUMAN_IFAVWK_2_y3_L	120816_S_MCMC_09_02	382.2
sp|Q96KN2|CNDP1_HUMAN	ALEQDLPVNIK	3	y5	1	L	CIS	59	113	152257	sp|Q96KN2|CNDP1_HUMAN_ALEQDLPVNIK_3_y5_L	120816_S_MCMC_09_02	413.9
sp|Q96KN2|CNDP1_HUMAN	HLEDVFSK	2	b4	1	L	CIS	59	113	253600	sp|Q96KN2|CNDP1_HUMAN_HLEDVFSK_2_b4_L	120816_S_MCMC_09_02	487.8
sp|O75326|SEM7A_HUMAN	IFAVWK	2	y5	1	L	CIS	59	113	348044	sp|O75326|SEM7A_HUMAN_IFAVWK_2_y5_L	120816_S_MCMC_09_02	382.2
sp|O75326|SEM7A_HUMAN	IFAVWK	2	y2	1	L	CIS	59	113	348579	sp|O75326|SEM7A_HUMAN_IFAVWK_2_y2_L	120816_S_MCMC_09_02	382.2
sp|O75326|SEM7A_HUMAN	VYLFDFPEGK	2	y7	1	L	CIS	59	113	427622	sp|O75326|SEM7A_HUMAN_VYLFDFPEGK_2_y7_L	120816_S_MCMC_09_02	607.8
sp|O75326|SEM7A_HUMAN	VYLFDFPEGK	2	y8	1	L	CIS	59	113	464141	sp|O75326|SEM7A_HUMAN_VYLFDFPEGK_2_y8_L	120816_S_MCMC_09_02	607.8
sp|Q96KN2|CNDP1_HUMAN	ALEQDLPVNIK	2	y6	1	L	CIS	59	113	954236	sp|Q96KN2|CNDP1_HUMAN_ALEQDLPVNIK_2_y6_L	120816_S_MCMC_09_02	620.3
sp|Q96KN2|CNDP1_HUMAN	ALEQDLPVNIK	2	y8	1	L	CIS	59	113	1049787	sp|Q96KN2|CNDP1_HUMAN_ALEQDLPVNIK_2_y8_L	120816_S_MCMC_09_02	620.3
sp|O75326|SEM7A_HUMAN	IFAVWK	2	y4	1	L	CIS	59	113	1185534	sp|O75326|SEM7A_HUMAN_IFAVWK_2_y4_L	120816_S_MCMC_09_02	382.2
sp|Q96KN2|CNDP1_HUMAN	ALEQDLPVNIK	2	y7	1	L	CIS	59	113	1652429	sp|Q96KN2|CNDP1_HUMAN_ALEQDLPVNIK_2_y7_L	120816_S_MCMC_09_02	620.3
sp|Q96KN2|CNDP1_HUMAN	ALEQDLPVNIK	3	y5	1	H	CIS	42	79	316277	sp|Q96KN2|CNDP1_HUMAN_ALEQDLPVNIK_3_y5_H	120816_S_MCMC_10_01	416.6
sp|O75326|SEM7A_HUMAN	IFAVWK	2	y3	1	H	CIS	42	79	457079	sp|O75326|SEM7A_HUMAN_IFAVWK_2_y3_H	120816_S_MCMC_10_01	386.2
sp|O75326|SEM7A_HUMAN	VYLFDFPEGK	2	y9	1	H	CIS	42	79	795608	sp|O75326|SEM7A_HUMAN_VYLFDFPEGK_2_y9_H	120816_S_MCMC_10_01	611.8
sp|Q96KN2|CNDP1_HUMAN	HLEDVFSK	2	b6	1	H	CIS	42	79	809490	sp|Q96KN2|CNDP1_HUMAN_HLEDVFSK_2_b6_H	120816_S_MCMC_10_01	491.8
sp|Q96KN2|CNDP1_HUMAN	ALEQDLPVNIK	2	y6	1	H	CIS	42	79	894835	sp|Q96KN2|CNDP1_HUMAN_ALEQDLPVNIK_2_y6_H	120816_S_MCMC_10_01	624.4
sp|Q96KN2|CNDP1_HUMAN	ALEQDLPVNIK	2	y8	1	H	CIS	42	79	982464	sp|Q96KN2|CNDP1_HUMAN_ALEQDLPVNIK_2_y8_H	120816_S_MCMC_10_01	624.4
sp|O75326|SEM7A_HUMAN	IFAVWK	2	y5	1	H	CIS	42	79	1220440	sp|O75326|SEM7A_HUMAN_IFAVWK_2_y5_H	120816_S_MCMC_10_01	386.2
sp|Q96KN2|CNDP1_HUMAN	HLEDVFSK	2	y7	1	H	CIS	42	79	1423951	sp|Q96KN2|CNDP1_HUMAN_HLEDVFSK_2_y7_H	120816_S_MCMC_10_01	491.8
sp|Q96KN2|CNDP1_HUMAN	ALEQDLPVNIK	2	y7	1	H	CIS	42	79	1578676	sp|Q96KN2|CNDP1_HUMAN_ALEQDLPVNIK_2_y7_H	120816_S_MCMC_10_01	624.4
sp|Q96KN2|CNDP1_HUMAN	HLEDVFSK	2	y6	1	H	CIS	42	79	1887843	sp|Q96KN2|CNDP1_HUMAN_HLEDVFSK_2_y6_H	120816_S_MCMC_10_01	491.8
sp|O75326|SEM7A_HUMAN	IFAVWK	2	y2	1	H	CIS	42	79	1946853	sp|O75326|SEM7A_HUMAN_IFAVWK_2_y2_H	120816_S_MCMC_10_01	386.2
sp|Q96KN2|CNDP1_HUMAN	HLEDVFSK	2	b4	1	H	CIS	42	79	3635027	sp|Q96KN2|CNDP1_HUMAN_HLEDVFSK_2_b4_H	120816_S_MCMC_10_01	491.8
sp|O75326|SEM7A_HUMAN	IFAVWK	2	y4	1	H	CIS	42	79	3900347	sp|O75326|SEM7A_HUMAN_IFAVWK_2_y4_H	120816_S_MCMC_10_01	386.2
sp|O75326|SEM7A_HUMAN	VYLFDFPEGK	2	y7	1	H	CIS	42	79	7375072	sp|O75326|SEM7A_HUMAN_VYLFDFPEGK_2_y7_H	120816_S_MCMC_10_01	611.8
sp|O75326|SEM7A_HUMAN	VYLFDFPEGK	2	y8	1	H	CIS	42	79	7984250	sp|O75326|SEM7A_HUMAN_VYLFDFPEGK_2_y8_H	120816_S_MCMC_10_01	611.8
sp|Q96KN2|CNDP1_HUMAN	HLEDVFSK	2	b6	1	L	CIS	42	79	13695	sp|Q96KN2|CNDP1_HUMAN_HLEDVFSK_2_b6_L	120816_S_MCMC_10_01	487.8
sp|O75326|SEM7A_HUMAN	VYLFDFPEGK	2	y9	1	L	CIS	42	79	19687	sp|O75326|SEM7A_HUMAN_VYLFDFPEGK_2_y9_L	120816_S_MCMC_10_01	607.8
sp|Q96KN2|CNDP1_HUMAN	HLEDVFSK	2	y7	1	L	CIS	42	79	23824	sp|Q96KN2|CNDP1_HUMAN_HLEDVFSK_2_y7_L	120816_S_MCMC_10_01	487.8
sp|O75326|SEM7A_HUMAN	IFAVWK	2	y3	1	L	CIS	42	79	32241	sp|O75326|SEM7A_HUMAN_IFAVWK_2_y3_L	120816_S_MCMC_10_01	382.2
sp|Q96KN2|CNDP1_HUMAN	HLEDVFSK	2	y6	1	L	CIS	42	79	32634	sp|Q96KN2|CNDP1_HUMAN_HLEDVFSK_2_y6_L	120816_S_MCMC_10_01	487.8
sp|O75326|SEM7A_HUMAN	IFAVWK	2	y5	1	L	CIS	42	79	71186	sp|O75326|SEM7A_HUMAN_IFAVWK_2_y5_L	120816_S_MCMC_10_01	382.2
sp|O75326|SEM7A_HUMAN	IFAVWK	2	y2	1	L	CIS	42	79	73183	sp|O75326|SEM7A_HUMAN_IFAVWK_2_y2_L	120816_S_MCMC_10_01	382.2
sp|Q96KN2|CNDP1_HUMAN	HLEDVFSK	2	b4	1	L	CIS	42	79	85026	sp|Q96KN2|CNDP1_HUMAN_HLEDVFSK_2_b4_L	120816_S_MCMC_10_01	487.8
sp|Q96KN2|CNDP1_HUMAN	ALEQDLPVNIK	3	y5	1	L	CIS	42	79	169338	sp|Q96KN2|CNDP1_HUMAN_ALEQDLPVNIK_3_y5_L	120816_S_MCMC_10_01	413.9
sp|O75326|SEM7A_HUMAN	VYLFDFPEGK	2	y7	1	L	CIS	42	79	186742	sp|O75326|SEM7A_HUMAN_VYLFDFPEGK_2_y7_L	120816_S_MCMC_10_01	607.8
sp|O75326|SEM7A_HUMAN	VYLFDFPEGK	2	y8	1	L	CIS	42	79	204074	sp|O75326|SEM7A_HUMAN_VYLFDFPEGK_2_y8_L	120816_S_MCMC_10_01	607.8
sp|O75326|SEM7A_HUMAN	IFAVWK	2	y4	1	L	CIS	42	79	249721	sp|O75326|SEM7A_HUMAN_IFAVWK_2_y4_L	120816_S_MCMC_10_01	382.2
sp|Q96KN2|CNDP1_HUMAN	ALEQDLPVNIK	2	y6	1	L	CIS	42	79	512972	sp|Q96KN2|CNDP1_HUMAN_ALEQDLPVNIK_2_y6_L	120816_S_MCMC_10_01	620.3
sp|Q96KN2|CNDP1_HUMAN	ALEQDLPVNIK	2	y8	1	L	CIS	42	79	544321	sp|Q96KN2|CNDP1_HUMAN_ALEQDLPVNIK_2_y8_L	120816_S_MCMC_10_01	620.3
sp|Q96KN2|CNDP1_HUMAN	ALEQDLPVNIK	2	y7	1	L	CIS	42	79	866093	sp|Q96KN2|CNDP1_HUMAN_ALEQDLPVNIK_2_y7_L	120816_S_MCMC_10_01	620.3
sp|Q96KN2|CNDP1_HUMAN	ALEQDLPVNIK	3	y5	1	H	CIS	42	80	186746	sp|Q96KN2|CNDP1_HUMAN_ALEQDLPVNIK_3_y5_H	120816_S_MCMC_10_02	416.6
sp|O75326|SEM7A_HUMAN	VYLFDFPEGK	2	y9	1	H	CIS	42	80	708766	sp|O75326|SEM7A_HUMAN_VYLFDFPEGK_2_y9_H	120816_S_MCMC_10_02	611.8
sp|O75326|SEM7A_HUMAN	IFAVWK	2	y3	1	H	CIS	42	80	890650	sp|O75326|SEM7A_HUMAN_IFAVWK_2_y3_H	120816_S_MCMC_10_02	386.2
sp|Q96KN2|CNDP1_HUMAN	HLEDVFSK	2	b6	1	H	CIS	42	80	1221988	sp|Q96KN2|CNDP1_HUMAN_HLEDVFSK_2_b6_H	120816_S_MCMC_10_02	491.8
sp|Q96KN2|CNDP1_HUMAN	ALEQDLPVNIK	2	y6	1	H	CIS	42	80	1278642	sp|Q96KN2|CNDP1_HUMAN_ALEQDLPVNIK_2_y6_H	120816_S_MCMC_10_02	624.4
sp|Q96KN2|CNDP1_HUMAN	ALEQDLPVNIK	2	y8	1	H	CIS	42	80	1416128	sp|Q96KN2|CNDP1_HUMAN_ALEQDLPVNIK_2_y8_H	120816_S_MCMC_10_02	624.4
sp|Q96KN2|CNDP1_HUMAN	HLEDVFSK	2	y7	1	H	CIS	42	80	2063007	sp|Q96KN2|CNDP1_HUMAN_HLEDVFSK_2_y7_H	120816_S_MCMC_10_02	491.8
sp|Q96KN2|CNDP1_HUMAN	ALEQDLPVNIK	2	y7	1	H	CIS	42	80	2142675	sp|Q96KN2|CNDP1_HUMAN_ALEQDLPVNIK_2_y7_H	120816_S_MCMC_10_02	624.4
sp|O75326|SEM7A_HUMAN	IFAVWK	2	y5	1	H	CIS	42	80	2780591	sp|O75326|SEM7A_HUMAN_IFAVWK_2_y5_H	120816_S_MCMC_10_02	386.2
sp|Q96KN2|CNDP1_HUMAN	HLEDVFSK	2	y6	1	H	CIS	42	80	2781212	sp|Q96KN2|CNDP1_HUMAN_HLEDVFSK_2_y6_H	120816_S_MCMC_10_02	491.8
sp|O75326|SEM7A_HUMAN	IFAVWK	2	y2	1	H	CIS	42	80	3949408	sp|O75326|SEM7A_HUMAN_IFAVWK_2_y2_H	120816_S_MCMC_10_02	386.2
sp|Q96KN2|CNDP1_HUMAN	HLEDVFSK	2	b4	1	H	CIS	42	80	5426604	sp|Q96KN2|CNDP1_HUMAN_HLEDVFSK_2_b4_H	120816_S_MCMC_10_02	491.8
sp|O75326|SEM7A_HUMAN	VYLFDFPEGK	2	y7	1	H	CIS	42	80	6803249	sp|O75326|SEM7A_HUMAN_VYLFDFPEGK_2_y7_H	120816_S_MCMC_10_02	611.8
sp|O75326|SEM7A_HUMAN	VYLFDFPEGK	2	y8	1	H	CIS	42	80	7023579	sp|O75326|SEM7A_HUMAN_VYLFDFPEGK_2_y8_H	120816_S_MCMC_10_02	611.8
sp|O75326|SEM7A_HUMAN	IFAVWK	2	y4	1	H	CIS	42	80	8666362	sp|O75326|SEM7A_HUMAN_IFAVWK_2_y4_H	120816_S_MCMC_10_02	386.2
sp|O75326|SEM7A_HUMAN	VYLFDFPEGK	2	y9	1	L	CIS	42	80	18617	sp|O75326|SEM7A_HUMAN_VYLFDFPEGK_2_y9_L	120816_S_MCMC_10_02	607.8
sp|Q96KN2|CNDP1_HUMAN	HLEDVFSK	2	b6	1	L	CIS	42	80	22362	sp|Q96KN2|CNDP1_HUMAN_HLEDVFSK_2_b6_L	120816_S_MCMC_10_02	487.8
sp|Q96KN2|CNDP1_HUMAN	HLEDVFSK	2	y7	1	L	CIS	42	80	33953	sp|Q96KN2|CNDP1_HUMAN_HLEDVFSK_2_y7_L	120816_S_MCMC_10_02	487.8
sp|O75326|SEM7A_HUMAN	IFAVWK	2	y3	1	L	CIS	42	80	46686	sp|O75326|SEM7A_HUMAN_IFAVWK_2_y3_L	120816_S_MCMC_10_02	382.2
sp|Q96KN2|CNDP1_HUMAN	HLEDVFSK	2	y6	1	L	CIS	42	80	48005	sp|Q96KN2|CNDP1_HUMAN_HLEDVFSK_2_y6_L	120816_S_MCMC_10_02	487.8
sp|Q96KN2|CNDP1_HUMAN	HLEDVFSK	2	b4	1	L	CIS	42	80	103608	sp|Q96KN2|CNDP1_HUMAN_HLEDVFSK_2_b4_L	120816_S_MCMC_10_02	487.8
sp|Q96KN2|CNDP1_HUMAN	ALEQDLPVNIK	3	y5	1	L	CIS	42	80	105285	sp|Q96KN2|CNDP1_HUMAN_ALEQDLPVNIK_3_y5_L	120816_S_MCMC_10_02	413.9
sp|O75326|SEM7A_HUMAN	IFAVWK	2	y2	1	L	CIS	42	80	128823	sp|O75326|SEM7A_HUMAN_IFAVWK_2_y2_L	120816_S_MCMC_10_02	382.2
sp|O75326|SEM7A_HUMAN	IFAVWK	2	y5	1	L	CIS	42	80	141805	sp|O75326|SEM7A_HUMAN_IFAVWK_2_y5_L	120816_S_MCMC_10_02	382.2
sp|O75326|SEM7A_HUMAN	VYLFDFPEGK	2	y7	1	L	CIS	42	80	176113	sp|O75326|SEM7A_HUMAN_VYLFDFPEGK_2_y7_L	120816_S_MCMC_10_02	607.8
sp|O75326|SEM7A_HUMAN	VYLFDFPEGK	2	y8	1	L	CIS	42	80	198083	sp|O75326|SEM7A_HUMAN_VYLFDFPEGK_2_y8_L	120816_S_MCMC_10_02	607.8
sp|O75326|SEM7A_HUMAN	IFAVWK	2	y4	1	L	CIS	42	80	439109	sp|O75326|SEM7A_HUMAN_IFAVWK_2_y4_L	120816_S_MCMC_10_02	382.2
sp|Q96KN2|CNDP1_HUMAN	ALEQDLPVNIK	2	y6	1	L	CIS	42	80	761028	sp|Q96KN2|CNDP1_HUMAN_ALEQDLPVNIK_2_y6_L	120816_S_MCMC_10_02	620.3
sp|Q96KN2|CNDP1_HUMAN	ALEQDLPVNIK	2	y8	1	L	CIS	42	80	812248	sp|Q96KN2|CNDP1_HUMAN_ALEQDLPVNIK_2_y8_L	120816_S_MCMC_10_02	620.3
sp|Q96KN2|CNDP1_HUMAN	ALEQDLPVNIK	2	y7	1	L	CIS	42	80	1294050	sp|Q96KN2|CNDP1_HUMAN_ALEQDLPVNIK_2_y7_L	120816_S_MCMC_10_02	620.3
sp|Q96KN2|CNDP1_HUMAN	ALEQDLPVNIK	3	y5	1	H	CIS	43	81	263173	sp|Q96KN2|CNDP1_HUMAN_ALEQDLPVNIK_3_y5_H	120816_S_MCMC_11_01	416.6
sp|O75326|SEM7A_HUMAN	VYLFDFPEGK	2	y9	1	H	CIS	43	81	509625	sp|O75326|SEM7A_HUMAN_VYLFDFPEGK_2_y9_H	120816_S_MCMC_11_01	611.8
sp|O75326|SEM7A_HUMAN	IFAVWK	2	y3	1	H	CIS	43	81	610519	sp|O75326|SEM7A_HUMAN_IFAVWK_2_y3_H	120816_S_MCMC_11_01	386.2
sp|Q96KN2|CNDP1_HUMAN	HLEDVFSK	2	b6	1	H	CIS	43	81	766476	sp|Q96KN2|CNDP1_HUMAN_HLEDVFSK_2_b6_H	120816_S_MCMC_11_01	491.8
sp|Q96KN2|CNDP1_HUMAN	ALEQDLPVNIK	2	y6	1	H	CIS	43	81	796051	sp|Q96KN2|CNDP1_HUMAN_ALEQDLPVNIK_2_y6_H	120816_S_MCMC_11_01	624.4
sp|Q96KN2|CNDP1_HUMAN	ALEQDLPVNIK	2	y8	1	H	CIS	43	81	817553	sp|Q96KN2|CNDP1_HUMAN_ALEQDLPVNIK_2_y8_H	120816_S_MCMC_11_01	624.4
sp|Q96KN2|CNDP1_HUMAN	ALEQDLPVNIK	2	y7	1	H	CIS	43	81	1196117	sp|Q96KN2|CNDP1_HUMAN_ALEQDLPVNIK_2_y7_H	120816_S_MCMC_11_01	624.4
sp|Q96KN2|CNDP1_HUMAN	HLEDVFSK	2	y7	1	H	CIS	43	81	1386392	sp|Q96KN2|CNDP1_HUMAN_HLEDVFSK_2_y7_H	120816_S_MCMC_11_01	491.8
sp|O75326|SEM7A_HUMAN	IFAVWK	2	y5	1	H	CIS	43	81	1857173	sp|O75326|SEM7A_HUMAN_IFAVWK_2_y5_H	120816_S_MCMC_11_01	386.2
sp|Q96KN2|CNDP1_HUMAN	HLEDVFSK	2	y6	1	H	CIS	43	81	2014374	sp|Q96KN2|CNDP1_HUMAN_HLEDVFSK_2_y6_H	120816_S_MCMC_11_01	491.8
sp|O75326|SEM7A_HUMAN	IFAVWK	2	y2	1	H	CIS	43	81	2657877	sp|O75326|SEM7A_HUMAN_IFAVWK_2_y2_H	120816_S_MCMC_11_01	386.2
sp|Q96KN2|CNDP1_HUMAN	HLEDVFSK	2	b4	1	H	CIS	43	81	3702912	sp|Q96KN2|CNDP1_HUMAN_HLEDVFSK_2_b4_H	120816_S_MCMC_11_01	491.8
sp|O75326|SEM7A_HUMAN	VYLFDFPEGK	2	y8	1	H	CIS	43	81	5029776	sp|O75326|SEM7A_HUMAN_VYLFDFPEGK_2_y8_H	120816_S_MCMC_11_01	611.8
sp|O75326|SEM7A_HUMAN	VYLFDFPEGK	2	y7	1	H	CIS	43	81	5097522	sp|O75326|SEM7A_HUMAN_VYLFDFPEGK_2_y7_H	120816_S_MCMC_11_01	611.8
sp|O75326|SEM7A_HUMAN	IFAVWK	2	y4	1	H	CIS	43	81	5863531	sp|O75326|SEM7A_HUMAN_IFAVWK_2_y4_H	120816_S_MCMC_11_01	386.2
sp|Q96KN2|CNDP1_HUMAN	HLEDVFSK	2	b6	1	L	CIS	43	81	48149	sp|Q96KN2|CNDP1_HUMAN_HLEDVFSK_2_b6_L	120816_S_MCMC_11_01	487.8
sp|Q96KN2|CNDP1_HUMAN	HLEDVFSK	2	y7	1	L	CIS	43	81	80533	sp|Q96KN2|CNDP1_HUMAN_HLEDVFSK_2_y7_L	120816_S_MCMC_11_01	487.8
sp|O75326|SEM7A_HUMAN	VYLFDFPEGK	2	y9	1	L	CIS	43	81	81317	sp|O75326|SEM7A_HUMAN_VYLFDFPEGK_2_y9_L	120816_S_MCMC_11_01	607.8
sp|Q96KN2|CNDP1_HUMAN	HLEDVFSK	2	y6	1	L	CIS	43	81	118697	sp|Q96KN2|CNDP1_HUMAN_HLEDVFSK_2_y6_L	120816_S_MCMC_11_01	487.8
sp|O75326|SEM7A_HUMAN	IFAVWK	2	y3	1	L	CIS	43	81	197378	sp|O75326|SEM7A_HUMAN_IFAVWK_2_y3_L	120816_S_MCMC_11_01	382.2
sp|Q96KN2|CNDP1_HUMAN	HLEDVFSK	2	b4	1	L	CIS	43	81	251660	sp|Q96KN2|CNDP1_HUMAN_HLEDVFSK_2_b4_L	120816_S_MCMC_11_01	487.8
sp|Q96KN2|CNDP1_HUMAN	ALEQDLPVNIK	3	y5	1	L	CIS	43	81	446594	sp|Q96KN2|CNDP1_HUMAN_ALEQDLPVNIK_3_y5_L	120816_S_MCMC_11_01	413.9
sp|O75326|SEM7A_HUMAN	IFAVWK	2	y2	1	L	CIS	43	81	516235	sp|O75326|SEM7A_HUMAN_IFAVWK_2_y2_L	120816_S_MCMC_11_01	382.2
sp|O75326|SEM7A_HUMAN	IFAVWK	2	y5	1	L	CIS	43	81	627090	sp|O75326|SEM7A_HUMAN_IFAVWK_2_y5_L	120816_S_MCMC_11_01	382.2
sp|O75326|SEM7A_HUMAN	VYLFDFPEGK	2	y7	1	L	CIS	43	81	883282	sp|O75326|SEM7A_HUMAN_VYLFDFPEGK_2_y7_L	120816_S_MCMC_11_01	607.8
sp|O75326|SEM7A_HUMAN	VYLFDFPEGK	2	y8	1	L	CIS	43	81	942630	sp|O75326|SEM7A_HUMAN_VYLFDFPEGK_2_y8_L	120816_S_MCMC_11_01	607.8
sp|Q96KN2|CNDP1_HUMAN	ALEQDLPVNIK	2	y6	1	L	CIS	43	81	1506091	sp|Q96KN2|CNDP1_HUMAN_ALEQDLPVNIK_2_y6_L	120816_S_MCMC_11_01	620.3
sp|Q96KN2|CNDP1_HUMAN	ALEQDLPVNIK	2	y8	1	L	CIS	43	81	1546930	sp|Q96KN2|CNDP1_HUMAN_ALEQDLPVNIK_2_y8_L	120816_S_MCMC_11_01	620.3
sp|O75326|SEM7A_HUMAN	IFAVWK	2	y4	1	L	CIS	43	81	1976960	sp|O75326|SEM7A_HUMAN_IFAVWK_2_y4_L	120816_S_MCMC_11_01	382.2
sp|Q96KN2|CNDP1_HUMAN	ALEQDLPVNIK	2	y7	1	L	CIS	43	81	2537261	sp|Q96KN2|CNDP1_HUMAN_ALEQDLPVNIK_2_y7_L	120816_S_MCMC_11_01	620.3
sp|Q96KN2|CNDP1_HUMAN	ALEQDLPVNIK	3	y5	1	H	CIS	43	82	90587	sp|Q96KN2|CNDP1_HUMAN_ALEQDLPVNIK_3_y5_H	120816_S_MCMC_11_02	416.6
sp|O75326|SEM7A_HUMAN	VYLFDFPEGK	2	y9	1	H	CIS	43	82	391494	sp|O75326|SEM7A_HUMAN_VYLFDFPEGK_2_y9_H	120816_S_MCMC_11_02	611.8
sp|O75326|SEM7A_HUMAN	IFAVWK	2	y3	1	H	CIS	43	82	578396	sp|O75326|SEM7A_HUMAN_IFAVWK_2_y3_H	120816_S_MCMC_11_02	386.2
sp|Q96KN2|CNDP1_HUMAN	ALEQDLPVNIK	2	y6	1	H	CIS	43	82	702953	sp|Q96KN2|CNDP1_HUMAN_ALEQDLPVNIK_2_y6_H	120816_S_MCMC_11_02	624.4
sp|Q96KN2|CNDP1_HUMAN	ALEQDLPVNIK	2	y8	1	H	CIS	43	82	781697	sp|Q96KN2|CNDP1_HUMAN_ALEQDLPVNIK_2_y8_H	120816_S_MCMC_11_02	624.4
sp|Q96KN2|CNDP1_HUMAN	ALEQDLPVNIK	2	y7	1	H	CIS	43	82	1104503	sp|Q96KN2|CNDP1_HUMAN_ALEQDLPVNIK_2_y7_H	120816_S_MCMC_11_02	624.4
sp|Q96KN2|CNDP1_HUMAN	HLEDVFSK	2	b6	1	H	CIS	43	82	1477718	sp|Q96KN2|CNDP1_HUMAN_HLEDVFSK_2_b6_H	120816_S_MCMC_11_02	491.8
sp|O75326|SEM7A_HUMAN	IFAVWK	2	y5	1	H	CIS	43	82	1740389	sp|O75326|SEM7A_HUMAN_IFAVWK_2_y5_H	120816_S_MCMC_11_02	386.2
sp|Q96KN2|CNDP1_HUMAN	HLEDVFSK	2	y7	1	H	CIS	43	82	2607186	sp|Q96KN2|CNDP1_HUMAN_HLEDVFSK_2_y7_H	120816_S_MCMC_11_02	491.8
sp|O75326|SEM7A_HUMAN	IFAVWK	2	y2	1	H	CIS	43	82	2626103	sp|O75326|SEM7A_HUMAN_IFAVWK_2_y2_H	120816_S_MCMC_11_02	386.2
sp|Q96KN2|CNDP1_HUMAN	HLEDVFSK	2	y6	1	H	CIS	43	82	3415824	sp|Q96KN2|CNDP1_HUMAN_HLEDVFSK_2_y6_H	120816_S_MCMC_11_02	491.8
sp|O75326|SEM7A_HUMAN	VYLFDFPEGK	2	y7	1	H	CIS	43	82	3927579	sp|O75326|SEM7A_HUMAN_VYLFDFPEGK_2_y7_H	120816_S_MCMC_11_02	611.8
sp|O75326|SEM7A_HUMAN	VYLFDFPEGK	2	y8	1	H	CIS	43	82	4039044	sp|O75326|SEM7A_HUMAN_VYLFDFPEGK_2_y8_H	120816_S_MCMC_11_02	611.8
sp|O75326|SEM7A_HUMAN	IFAVWK	2	y4	1	H	CIS	43	82	5503516	sp|O75326|SEM7A_HUMAN_IFAVWK_2_y4_H	120816_S_MCMC_11_02	386.2
sp|Q96KN2|CNDP1_HUMAN	HLEDVFSK	2	b4	1	H	CIS	43	82	6870512	sp|Q96KN2|CNDP1_HUMAN_HLEDVFSK_2_b4_H	120816_S_MCMC_11_02	491.8
sp|O75326|SEM7A_HUMAN	VYLFDFPEGK	2	y9	1	L	CIS	43	82	61771	sp|O75326|SEM7A_HUMAN_VYLFDFPEGK_2_y9_L	120816_S_MCMC_11_02	607.8
sp|Q96KN2|CNDP1_HUMAN	HLEDVFSK	2	b6	1	L	CIS	43	82	84670	sp|Q96KN2|CNDP1_HUMAN_HLEDVFSK_2_b6_L	120816_S_MCMC_11_02	487.8
sp|Q96KN2|CNDP1_HUMAN	HLEDVFSK	2	y7	1	L	CIS	43	82	155000	sp|Q96KN2|CNDP1_HUMAN_HLEDVFSK_2_y7_L	120816_S_MCMC_11_02	487.8
sp|Q96KN2|CNDP1_HUMAN	ALEQDLPVNIK	3	y5	1	L	CIS	43	82	186101	sp|Q96KN2|CNDP1_HUMAN_ALEQDLPVNIK_3_y5_L	120816_S_MCMC_11_02	413.9
sp|O75326|SEM7A_HUMAN	IFAVWK	2	y3	1	L	CIS	43	82	187879	sp|O75326|SEM7A_HUMAN_IFAVWK_2_y3_L	120816_S_MCMC_11_02	382.2
sp|Q96KN2|CNDP1_HUMAN	HLEDVFSK	2	y6	1	L	CIS	43	82	203652	sp|Q96KN2|CNDP1_HUMAN_HLEDVFSK_2_y6_L	120816_S_MCMC_11_02	487.8
sp|Q96KN2|CNDP1_HUMAN	HLEDVFSK	2	b4	1	L	CIS	43	82	437000	sp|Q96KN2|CNDP1_HUMAN_HLEDVFSK_2_b4_L	120816_S_MCMC_11_02	487.8
sp|O75326|SEM7A_HUMAN	IFAVWK	2	y2	1	L	CIS	43	82	444512	sp|O75326|SEM7A_HUMAN_IFAVWK_2_y2_L	120816_S_MCMC_11_02	382.2
sp|O75326|SEM7A_HUMAN	IFAVWK	2	y5	1	L	CIS	43	82	576612	sp|O75326|SEM7A_HUMAN_IFAVWK_2_y5_L	120816_S_MCMC_11_02	382.2
sp|O75326|SEM7A_HUMAN	VYLFDFPEGK	2	y7	1	L	CIS	43	82	655449	sp|O75326|SEM7A_HUMAN_VYLFDFPEGK_2_y7_L	120816_S_MCMC_11_02	607.8
sp|O75326|SEM7A_HUMAN	VYLFDFPEGK	2	y8	1	L	CIS	43	82	735196	sp|O75326|SEM7A_HUMAN_VYLFDFPEGK_2_y8_L	120816_S_MCMC_11_02	607.8
sp|Q96KN2|CNDP1_HUMAN	ALEQDLPVNIK	2	y6	1	L	CIS	43	82	1301906	sp|Q96KN2|CNDP1_HUMAN_ALEQDLPVNIK_2_y6_L	120816_S_MCMC_11_02	620.3
sp|Q96KN2|CNDP1_HUMAN	ALEQDLPVNIK	2	y8	1	L	CIS	43	82	1481770	sp|Q96KN2|CNDP1_HUMAN_ALEQDLPVNIK_2_y8_L	120816_S_MCMC_11_02	620.3
sp|O75326|SEM7A_HUMAN	IFAVWK	2	y4	1	L	CIS	43	82	1860939	sp|O75326|SEM7A_HUMAN_IFAVWK_2_y4_L	120816_S_MCMC_11_02	382.2
sp|Q96KN2|CNDP1_HUMAN	ALEQDLPVNIK	2	y7	1	L	CIS	43	82	2284437	sp|Q96KN2|CNDP1_HUMAN_ALEQDLPVNIK_2_y7_L	120816_S_MCMC_11_02	620.3
sp|Q96KN2|CNDP1_HUMAN	ALEQDLPVNIK	3	y5	1	H	EMRR	1	1	260424	sp|Q96KN2|CNDP1_HUMAN_ALEQDLPVNIK_3_y5_H	120816_S_MCMC_12_01	416.6
sp|O75326|SEM7A_HUMAN	IFAVWK	2	y3	1	H	EMRR	1	1	369263	sp|O75326|SEM7A_HUMAN_IFAVWK_2_y3_H	120816_S_MCMC_12_01	386.2
sp|O75326|SEM7A_HUMAN	VYLFDFPEGK	2	y9	1	H	EMRR	1	1	428836	sp|O75326|SEM7A_HUMAN_VYLFDFPEGK_2_y9_H	120816_S_MCMC_12_01	611.8
sp|Q96KN2|CNDP1_HUMAN	ALEQDLPVNIK	2	y6	1	H	EMRR	1	1	707704	sp|Q96KN2|CNDP1_HUMAN_ALEQDLPVNIK_2_y6_H	120816_S_MCMC_12_01	624.4
sp|Q96KN2|CNDP1_HUMAN	ALEQDLPVNIK	2	y8	1	H	EMRR	1	1	784235	sp|Q96KN2|CNDP1_HUMAN_ALEQDLPVNIK_2_y8_H	120816_S_MCMC_12_01	624.4
sp|Q96KN2|CNDP1_HUMAN	HLEDVFSK	2	b6	1	H	EMRR	1	1	809520	sp|Q96KN2|CNDP1_HUMAN_HLEDVFSK_2_b6_H	120816_S_MCMC_12_01	491.8
sp|Q96KN2|CNDP1_HUMAN	ALEQDLPVNIK	2	y7	1	H	EMRR	1	1	1140710	sp|Q96KN2|CNDP1_HUMAN_ALEQDLPVNIK_2_y7_H	120816_S_MCMC_12_01	624.4
sp|O75326|SEM7A_HUMAN	IFAVWK	2	y5	1	H	EMRR	1	1	1169771	sp|O75326|SEM7A_HUMAN_IFAVWK_2_y5_H	120816_S_MCMC_12_01	386.2
sp|Q96KN2|CNDP1_HUMAN	HLEDVFSK	2	y7	1	H	EMRR	1	1	1405783	sp|Q96KN2|CNDP1_HUMAN_HLEDVFSK_2_y7_H	120816_S_MCMC_12_01	491.8
sp|O75326|SEM7A_HUMAN	IFAVWK	2	y2	1	H	EMRR	1	1	1648165	sp|O75326|SEM7A_HUMAN_IFAVWK_2_y2_H	120816_S_MCMC_12_01	386.2
sp|Q96KN2|CNDP1_HUMAN	HLEDVFSK	2	y6	1	H	EMRR	1	1	1891834	sp|Q96KN2|CNDP1_HUMAN_HLEDVFSK_2_y6_H	120816_S_MCMC_12_01	491.8
sp|O75326|SEM7A_HUMAN	IFAVWK	2	y4	1	H	EMRR	1	1	3588069	sp|O75326|SEM7A_HUMAN_IFAVWK_2_y4_H	120816_S_MCMC_12_01	386.2
sp|Q96KN2|CNDP1_HUMAN	HLEDVFSK	2	b4	1	H	EMRR	1	1	3687696	sp|Q96KN2|CNDP1_HUMAN_HLEDVFSK_2_b4_H	120816_S_MCMC_12_01	491.8
sp|O75326|SEM7A_HUMAN	VYLFDFPEGK	2	y7	1	H	EMRR	1	1	4175254	sp|O75326|SEM7A_HUMAN_VYLFDFPEGK_2_y7_H	120816_S_MCMC_12_01	611.8
sp|O75326|SEM7A_HUMAN	VYLFDFPEGK	2	y8	1	H	EMRR	1	1	4366095	sp|O75326|SEM7A_HUMAN_VYLFDFPEGK_2_y8_H	120816_S_MCMC_12_01	611.8
sp|Q96KN2|CNDP1_HUMAN	HLEDVFSK	2	b6	1	L	EMRR	1	1	19973	sp|Q96KN2|CNDP1_HUMAN_HLEDVFSK_2_b6_L	120816_S_MCMC_12_01	487.8
sp|O75326|SEM7A_HUMAN	VYLFDFPEGK	2	y9	1	L	EMRR	1	1	26250	sp|O75326|SEM7A_HUMAN_VYLFDFPEGK_2_y9_L	120816_S_MCMC_12_01	607.8
sp|Q96KN2|CNDP1_HUMAN	HLEDVFSK	2	y7	1	L	EMRR	1	1	32883	sp|Q96KN2|CNDP1_HUMAN_HLEDVFSK_2_y7_L	120816_S_MCMC_12_01	487.8
sp|O75326|SEM7A_HUMAN	IFAVWK	2	y3	1	L	EMRR	1	1	39302	sp|O75326|SEM7A_HUMAN_IFAVWK_2_y3_L	120816_S_MCMC_12_01	382.2
sp|Q96KN2|CNDP1_HUMAN	HLEDVFSK	2	y6	1	L	EMRR	1	1	40658	sp|Q96KN2|CNDP1_HUMAN_HLEDVFSK_2_y6_L	120816_S_MCMC_12_01	487.8
sp|Q96KN2|CNDP1_HUMAN	HLEDVFSK	2	b4	1	L	EMRR	1	1	93978	sp|Q96KN2|CNDP1_HUMAN_HLEDVFSK_2_b4_L	120816_S_MCMC_12_01	487.8
sp|O75326|SEM7A_HUMAN	IFAVWK	2	y5	1	L	EMRR	1	1	99860	sp|O75326|SEM7A_HUMAN_IFAVWK_2_y5_L	120816_S_MCMC_12_01	382.2
sp|O75326|SEM7A_HUMAN	IFAVWK	2	y2	1	L	EMRR	1	1	103925	sp|O75326|SEM7A_HUMAN_IFAVWK_2_y2_L	120816_S_MCMC_12_01	382.2
sp|Q96KN2|CNDP1_HUMAN	ALEQDLPVNIK	3	y5	1	L	EMRR	1	1	231679	sp|Q96KN2|CNDP1_HUMAN_ALEQDLPVNIK_3_y5_L	120816_S_MCMC_12_01	413.9
sp|O75326|SEM7A_HUMAN	VYLFDFPEGK	2	y8	1	L	EMRR	1	1	258361	sp|O75326|SEM7A_HUMAN_VYLFDFPEGK_2_y8_L	120816_S_MCMC_12_01	607.8
sp|O75326|SEM7A_HUMAN	VYLFDFPEGK	2	y7	1	L	EMRR	1	1	272803	sp|O75326|SEM7A_HUMAN_VYLFDFPEGK_2_y7_L	120816_S_MCMC_12_01	607.8
sp|O75326|SEM7A_HUMAN	IFAVWK	2	y4	1	L	EMRR	1	1	321122	sp|O75326|SEM7A_HUMAN_IFAVWK_2_y4_L	120816_S_MCMC_12_01	382.2
sp|Q96KN2|CNDP1_HUMAN	ALEQDLPVNIK	2	y6	1	L	EMRR	1	1	656625	sp|Q96KN2|CNDP1_HUMAN_ALEQDLPVNIK_2_y6_L	120816_S_MCMC_12_01	620.3
sp|Q96KN2|CNDP1_HUMAN	ALEQDLPVNIK	2	y8	1	L	EMRR	1	1	701171	sp|Q96KN2|CNDP1_HUMAN_ALEQDLPVNIK_2_y8_L	120816_S_MCMC_12_01	620.3
sp|Q96KN2|CNDP1_HUMAN	ALEQDLPVNIK	2	y7	1	L	EMRR	1	1	1070309	sp|Q96KN2|CNDP1_HUMAN_ALEQDLPVNIK_2_y7_L	120816_S_MCMC_12_01	620.3
sp|Q96KN2|CNDP1_HUMAN	ALEQDLPVNIK	3	y5	1	H	EMRR	1	2	136454	sp|Q96KN2|CNDP1_HUMAN_ALEQDLPVNIK_3_y5_H	120816_S_MCMC_12_02	416.6
sp|O75326|SEM7A_HUMAN	VYLFDFPEGK	2	y9	1	H	EMRR	1	2	413354	sp|O75326|SEM7A_HUMAN_VYLFDFPEGK_2_y9_H	120816_S_MCMC_12_02	611.8
sp|O75326|SEM7A_HUMAN	IFAVWK	2	y3	1	H	EMRR	1	2	627111	sp|O75326|SEM7A_HUMAN_IFAVWK_2_y3_H	120816_S_MCMC_12_02	386.2
sp|Q96KN2|CNDP1_HUMAN	ALEQDLPVNIK	2	y6	1	H	EMRR	1	2	812388	sp|Q96KN2|CNDP1_HUMAN_ALEQDLPVNIK_2_y6_H	120816_S_MCMC_12_02	624.4
sp|Q96KN2|CNDP1_HUMAN	ALEQDLPVNIK	2	y8	1	H	EMRR	1	2	899510	sp|Q96KN2|CNDP1_HUMAN_ALEQDLPVNIK_2_y8_H	120816_S_MCMC_12_02	624.4
sp|Q96KN2|CNDP1_HUMAN	HLEDVFSK	2	b6	1	H	EMRR	1	2	1139244	sp|Q96KN2|CNDP1_HUMAN_HLEDVFSK_2_b6_H	120816_S_MCMC_12_02	491.8
sp|Q96KN2|CNDP1_HUMAN	ALEQDLPVNIK	2	y7	1	H	EMRR	1	2	1395539	sp|Q96KN2|CNDP1_HUMAN_ALEQDLPVNIK_2_y7_H	120816_S_MCMC_12_02	624.4
sp|O75326|SEM7A_HUMAN	IFAVWK	2	y5	1	H	EMRR	1	2	1902903	sp|O75326|SEM7A_HUMAN_IFAVWK_2_y5_H	120816_S_MCMC_12_02	386.2
sp|Q96KN2|CNDP1_HUMAN	HLEDVFSK	2	y7	1	H	EMRR	1	2	1940047	sp|Q96KN2|CNDP1_HUMAN_HLEDVFSK_2_y7_H	120816_S_MCMC_12_02	491.8
sp|Q96KN2|CNDP1_HUMAN	HLEDVFSK	2	y6	1	H	EMRR	1	2	2600342	sp|Q96KN2|CNDP1_HUMAN_HLEDVFSK_2_y6_H	120816_S_MCMC_12_02	491.8
sp|O75326|SEM7A_HUMAN	IFAVWK	2	y2	1	H	EMRR	1	2	2818908	sp|O75326|SEM7A_HUMAN_IFAVWK_2_y2_H	120816_S_MCMC_12_02	386.2
sp|O75326|SEM7A_HUMAN	VYLFDFPEGK	2	y7	1	H	EMRR	1	2	3891073	sp|O75326|SEM7A_HUMAN_VYLFDFPEGK_2_y7_H	120816_S_MCMC_12_02	611.8
sp|O75326|SEM7A_HUMAN	VYLFDFPEGK	2	y8	1	H	EMRR	1	2	4083687	sp|O75326|SEM7A_HUMAN_VYLFDFPEGK_2_y8_H	120816_S_MCMC_12_02	611.8
sp|Q96KN2|CNDP1_HUMAN	HLEDVFSK	2	b4	1	H	EMRR	1	2	5206768	sp|Q96KN2|CNDP1_HUMAN_HLEDVFSK_2_b4_H	120816_S_MCMC_12_02	491.8
sp|O75326|SEM7A_HUMAN	IFAVWK	2	y4	1	H	EMRR	1	2	6015092	sp|O75326|SEM7A_HUMAN_IFAVWK_2_y4_H	120816_S_MCMC_12_02	386.2
sp|O75326|SEM7A_HUMAN	VYLFDFPEGK	2	y9	1	L	EMRR	1	2	22469	sp|O75326|SEM7A_HUMAN_VYLFDFPEGK_2_y9_L	120816_S_MCMC_12_02	607.8
sp|Q96KN2|CNDP1_HUMAN	HLEDVFSK	2	b6	1	L	EMRR	1	2	25142	sp|Q96KN2|CNDP1_HUMAN_HLEDVFSK_2_b6_L	120816_S_MCMC_12_02	487.8
sp|Q96KN2|CNDP1_HUMAN	HLEDVFSK	2	y7	1	L	EMRR	1	2	43081	sp|Q96KN2|CNDP1_HUMAN_HLEDVFSK_2_y7_L	120816_S_MCMC_12_02	487.8
sp|O75326|SEM7A_HUMAN	IFAVWK	2	y3	1	L	EMRR	1	2	50430	sp|O75326|SEM7A_HUMAN_IFAVWK_2_y3_L	120816_S_MCMC_12_02	382.2
sp|Q96KN2|CNDP1_HUMAN	HLEDVFSK	2	y6	1	L	EMRR	1	2	54885	sp|Q96KN2|CNDP1_HUMAN_HLEDVFSK_2_y6_L	120816_S_MCMC_12_02	487.8
sp|Q96KN2|CNDP1_HUMAN	ALEQDLPVNIK	3	y5	1	L	EMRR	1	2	111240	sp|Q96KN2|CNDP1_HUMAN_ALEQDLPVNIK_3_y5_L	120816_S_MCMC_12_02	413.9
sp|Q96KN2|CNDP1_HUMAN	HLEDVFSK	2	b4	1	L	EMRR	1	2	130455	sp|Q96KN2|CNDP1_HUMAN_HLEDVFSK_2_b4_L	120816_S_MCMC_12_02	487.8
sp|O75326|SEM7A_HUMAN	IFAVWK	2	y2	1	L	EMRR	1	2	141087	sp|O75326|SEM7A_HUMAN_IFAVWK_2_y2_L	120816_S_MCMC_12_02	382.2
sp|O75326|SEM7A_HUMAN	IFAVWK	2	y5	1	L	EMRR	1	2	158849	sp|O75326|SEM7A_HUMAN_IFAVWK_2_y5_L	120816_S_MCMC_12_02	382.2
sp|O75326|SEM7A_HUMAN	VYLFDFPEGK	2	y7	1	L	EMRR	1	2	219693	sp|O75326|SEM7A_HUMAN_VYLFDFPEGK_2_y7_L	120816_S_MCMC_12_02	607.8
sp|O75326|SEM7A_HUMAN	VYLFDFPEGK	2	y8	1	L	EMRR	1	2	241734	sp|O75326|SEM7A_HUMAN_VYLFDFPEGK_2_y8_L	120816_S_MCMC_12_02	607.8
sp|O75326|SEM7A_HUMAN	IFAVWK	2	y4	1	L	EMRR	1	2	500086	sp|O75326|SEM7A_HUMAN_IFAVWK_2_y4_L	120816_S_MCMC_12_02	382.2
sp|Q96KN2|CNDP1_HUMAN	ALEQDLPVNIK	2	y6	1	L	EMRR	1	2	707436	sp|Q96KN2|CNDP1_HUMAN_ALEQDLPVNIK_2_y6_L	120816_S_MCMC_12_02	620.3
sp|Q96KN2|CNDP1_HUMAN	ALEQDLPVNIK	2	y8	1	L	EMRR	1	2	758668	sp|Q96KN2|CNDP1_HUMAN_ALEQDLPVNIK_2_y8_L	120816_S_MCMC_12_02	620.3
sp|Q96KN2|CNDP1_HUMAN	ALEQDLPVNIK	2	y7	1	L	EMRR	1	2	1202087	sp|Q96KN2|CNDP1_HUMAN_ALEQDLPVNIK_2_y7_L	120816_S_MCMC_12_02	620.3
sp|Q96KN2|CNDP1_HUMAN	ALEQDLPVNIK	3	y5	1	H	OND	21	39	141234	sp|Q96KN2|CNDP1_HUMAN_ALEQDLPVNIK_3_y5_H	120816_S_MCMC_13_02	416.6
sp|O75326|SEM7A_HUMAN	VYLFDFPEGK	2	y9	1	H	OND	21	39	508373	sp|O75326|SEM7A_HUMAN_VYLFDFPEGK_2_y9_H	120816_S_MCMC_13_02	611.8
sp|O75326|SEM7A_HUMAN	IFAVWK	2	y3	1	H	OND	21	39	738715	sp|O75326|SEM7A_HUMAN_IFAVWK_2_y3_H	120816_S_MCMC_13_02	386.2
sp|Q96KN2|CNDP1_HUMAN	HLEDVFSK	2	b6	1	H	OND	21	39	779635	sp|Q96KN2|CNDP1_HUMAN_HLEDVFSK_2_b6_H	120816_S_MCMC_13_02	491.8
sp|Q96KN2|CNDP1_HUMAN	ALEQDLPVNIK	2	y6	1	H	OND	21	39	957309	sp|Q96KN2|CNDP1_HUMAN_ALEQDLPVNIK_2_y6_H	120816_S_MCMC_13_02	624.4
sp|Q96KN2|CNDP1_HUMAN	ALEQDLPVNIK	2	y8	1	H	OND	21	39	1019019	sp|Q96KN2|CNDP1_HUMAN_ALEQDLPVNIK_2_y8_H	120816_S_MCMC_13_02	624.4
sp|Q96KN2|CNDP1_HUMAN	HLEDVFSK	2	y7	1	H	OND	21	39	1300973	sp|Q96KN2|CNDP1_HUMAN_HLEDVFSK_2_y7_H	120816_S_MCMC_13_02	491.8
sp|Q96KN2|CNDP1_HUMAN	ALEQDLPVNIK	2	y7	1	H	OND	21	39	1557099	sp|Q96KN2|CNDP1_HUMAN_ALEQDLPVNIK_2_y7_H	120816_S_MCMC_13_02	624.4
sp|Q96KN2|CNDP1_HUMAN	HLEDVFSK	2	y6	1	H	OND	21	39	1777829	sp|Q96KN2|CNDP1_HUMAN_HLEDVFSK_2_y6_H	120816_S_MCMC_13_02	491.8
sp|O75326|SEM7A_HUMAN	IFAVWK	2	y5	1	H	OND	21	39	2148352	sp|O75326|SEM7A_HUMAN_IFAVWK_2_y5_H	120816_S_MCMC_13_02	386.2
sp|O75326|SEM7A_HUMAN	IFAVWK	2	y2	1	H	OND	21	39	3249498	sp|O75326|SEM7A_HUMAN_IFAVWK_2_y2_H	120816_S_MCMC_13_02	386.2
sp|Q96KN2|CNDP1_HUMAN	HLEDVFSK	2	b4	1	H	OND	21	39	3705793	sp|Q96KN2|CNDP1_HUMAN_HLEDVFSK_2_b4_H	120816_S_MCMC_13_02	491.8
sp|O75326|SEM7A_HUMAN	VYLFDFPEGK	2	y8	1	H	OND	21	39	5027953	sp|O75326|SEM7A_HUMAN_VYLFDFPEGK_2_y8_H	120816_S_MCMC_13_02	611.8
sp|O75326|SEM7A_HUMAN	VYLFDFPEGK	2	y7	1	H	OND	21	39	5086894	sp|O75326|SEM7A_HUMAN_VYLFDFPEGK_2_y7_H	120816_S_MCMC_13_02	611.8
sp|O75326|SEM7A_HUMAN	IFAVWK	2	y4	1	H	OND	21	39	6880599	sp|O75326|SEM7A_HUMAN_IFAVWK_2_y4_H	120816_S_MCMC_13_02	386.2
sp|Q96KN2|CNDP1_HUMAN	HLEDVFSK	2	b6	1	L	OND	21	39	18976	sp|Q96KN2|CNDP1_HUMAN_HLEDVFSK_2_b6_L	120816_S_MCMC_13_02	487.8
sp|Q96KN2|CNDP1_HUMAN	HLEDVFSK	2	y7	1	L	OND	21	39	26610	sp|Q96KN2|CNDP1_HUMAN_HLEDVFSK_2_y7_L	120816_S_MCMC_13_02	487.8
sp|O75326|SEM7A_HUMAN	VYLFDFPEGK	2	y9	1	L	OND	21	39	29460	sp|O75326|SEM7A_HUMAN_VYLFDFPEGK_2_y9_L	120816_S_MCMC_13_02	607.8
sp|Q96KN2|CNDP1_HUMAN	HLEDVFSK	2	y6	1	L	OND	21	39	43802	sp|Q96KN2|CNDP1_HUMAN_HLEDVFSK_2_y6_L	120816_S_MCMC_13_02	487.8
sp|Q96KN2|CNDP1_HUMAN	HLEDVFSK	2	b4	1	L	OND	21	39	92312	sp|Q96KN2|CNDP1_HUMAN_HLEDVFSK_2_b4_L	120816_S_MCMC_13_02	487.8
sp|Q96KN2|CNDP1_HUMAN	ALEQDLPVNIK	3	y5	1	L	OND	21	39	99005	sp|Q96KN2|CNDP1_HUMAN_ALEQDLPVNIK_3_y5_L	120816_S_MCMC_13_02	413.9
sp|O75326|SEM7A_HUMAN	IFAVWK	2	y3	1	L	OND	21	39	105070	sp|O75326|SEM7A_HUMAN_IFAVWK_2_y3_L	120816_S_MCMC_13_02	382.2
sp|O75326|SEM7A_HUMAN	IFAVWK	2	y5	1	L	OND	21	39	286178	sp|O75326|SEM7A_HUMAN_IFAVWK_2_y5_L	120816_S_MCMC_13_02	382.2
sp|O75326|SEM7A_HUMAN	IFAVWK	2	y2	1	L	OND	21	39	290099	sp|O75326|SEM7A_HUMAN_IFAVWK_2_y2_L	120816_S_MCMC_13_02	382.2
sp|O75326|SEM7A_HUMAN	VYLFDFPEGK	2	y7	1	L	OND	21	39	339534	sp|O75326|SEM7A_HUMAN_VYLFDFPEGK_2_y7_L	120816_S_MCMC_13_02	607.8
sp|O75326|SEM7A_HUMAN	VYLFDFPEGK	2	y8	1	L	OND	21	39	351018	sp|O75326|SEM7A_HUMAN_VYLFDFPEGK_2_y8_L	120816_S_MCMC_13_02	607.8
sp|Q96KN2|CNDP1_HUMAN	ALEQDLPVNIK	2	y6	1	L	OND	21	39	673242	sp|Q96KN2|CNDP1_HUMAN_ALEQDLPVNIK_2_y6_L	120816_S_MCMC_13_02	620.3
sp|Q96KN2|CNDP1_HUMAN	ALEQDLPVNIK	2	y8	1	L	OND	21	39	735695	sp|Q96KN2|CNDP1_HUMAN_ALEQDLPVNIK_2_y8_L	120816_S_MCMC_13_02	620.3
sp|O75326|SEM7A_HUMAN	IFAVWK	2	y4	1	L	OND	21	39	936639	sp|O75326|SEM7A_HUMAN_IFAVWK_2_y4_L	120816_S_MCMC_13_02	382.2
sp|Q96KN2|CNDP1_HUMAN	ALEQDLPVNIK	2	y7	1	L	OND	21	39	1170805	sp|Q96KN2|CNDP1_HUMAN_ALEQDLPVNIK_2_y7_L	120816_S_MCMC_13_02	620.3
sp|Q96KN2|CNDP1_HUMAN	ALEQDLPVNIK	3	y5	1	H	OND	22	40	222336	sp|Q96KN2|CNDP1_HUMAN_ALEQDLPVNIK_3_y5_H	120816_S_MCMC_14_01	416.6
sp|O75326|SEM7A_HUMAN	IFAVWK	2	y3	1	H	OND	22	40	420006	sp|O75326|SEM7A_HUMAN_IFAVWK_2_y3_H	120816_S_MCMC_14_01	386.2
sp|O75326|SEM7A_HUMAN	VYLFDFPEGK	2	y9	1	H	OND	22	40	507204	sp|O75326|SEM7A_HUMAN_VYLFDFPEGK_2_y9_H	120816_S_MCMC_14_01	611.8
sp|Q96KN2|CNDP1_HUMAN	HLEDVFSK	2	b6	1	H	OND	22	40	661734	sp|Q96KN2|CNDP1_HUMAN_HLEDVFSK_2_b6_H	120816_S_MCMC_14_01	491.8
sp|Q96KN2|CNDP1_HUMAN	ALEQDLPVNIK	2	y6	1	H	OND	22	40	721679	sp|Q96KN2|CNDP1_HUMAN_ALEQDLPVNIK_2_y6_H	120816_S_MCMC_14_01	624.4
sp|Q96KN2|CNDP1_HUMAN	ALEQDLPVNIK	2	y8	1	H	OND	22	40	748106	sp|Q96KN2|CNDP1_HUMAN_ALEQDLPVNIK_2_y8_H	120816_S_MCMC_14_01	624.4
sp|Q96KN2|CNDP1_HUMAN	ALEQDLPVNIK	2	y7	1	H	OND	22	40	1087511	sp|Q96KN2|CNDP1_HUMAN_ALEQDLPVNIK_2_y7_H	120816_S_MCMC_14_01	624.4
sp|Q96KN2|CNDP1_HUMAN	HLEDVFSK	2	y7	1	H	OND	22	40	1168504	sp|Q96KN2|CNDP1_HUMAN_HLEDVFSK_2_y7_H	120816_S_MCMC_14_01	491.8
sp|O75326|SEM7A_HUMAN	IFAVWK	2	y5	1	H	OND	22	40	1292970	sp|O75326|SEM7A_HUMAN_IFAVWK_2_y5_H	120816_S_MCMC_14_01	386.2
sp|Q96KN2|CNDP1_HUMAN	HLEDVFSK	2	y6	1	H	OND	22	40	1588670	sp|Q96KN2|CNDP1_HUMAN_HLEDVFSK_2_y6_H	120816_S_MCMC_14_01	491.8
sp|O75326|SEM7A_HUMAN	IFAVWK	2	y2	1	H	OND	22	40	1786723	sp|O75326|SEM7A_HUMAN_IFAVWK_2_y2_H	120816_S_MCMC_14_01	386.2
sp|Q96KN2|CNDP1_HUMAN	HLEDVFSK	2	b4	1	H	OND	22	40	3131812	sp|Q96KN2|CNDP1_HUMAN_HLEDVFSK_2_b4_H	120816_S_MCMC_14_01	491.8
sp|O75326|SEM7A_HUMAN	IFAVWK	2	y4	1	H	OND	22	40	3879608	sp|O75326|SEM7A_HUMAN_IFAVWK_2_y4_H	120816_S_MCMC_14_01	386.2
sp|O75326|SEM7A_HUMAN	VYLFDFPEGK	2	y8	1	H	OND	22	40	5013980	sp|O75326|SEM7A_HUMAN_VYLFDFPEGK_2_y8_H	120816_S_MCMC_14_01	611.8
sp|O75326|SEM7A_HUMAN	VYLFDFPEGK	2	y7	1	H	OND	22	40	5023378	sp|O75326|SEM7A_HUMAN_VYLFDFPEGK_2_y7_H	120816_S_MCMC_14_01	611.8
sp|Q96KN2|CNDP1_HUMAN	HLEDVFSK	2	b6	1	L	OND	22	40	27035	sp|Q96KN2|CNDP1_HUMAN_HLEDVFSK_2_b6_L	120816_S_MCMC_14_01	487.8
sp|O75326|SEM7A_HUMAN	VYLFDFPEGK	2	y9	1	L	OND	22	40	31599	sp|O75326|SEM7A_HUMAN_VYLFDFPEGK_2_y9_L	120816_S_MCMC_14_01	607.8
sp|Q96KN2|CNDP1_HUMAN	HLEDVFSK	2	y7	1	L	OND	22	40	39339	sp|Q96KN2|CNDP1_HUMAN_HLEDVFSK_2_y7_L	120816_S_MCMC_14_01	487.8
sp|Q96KN2|CNDP1_HUMAN	HLEDVFSK	2	y6	1	L	OND	22	40	58207	sp|Q96KN2|CNDP1_HUMAN_HLEDVFSK_2_y6_L	120816_S_MCMC_14_01	487.8
sp|O75326|SEM7A_HUMAN	IFAVWK	2	y3	1	L	OND	22	40	77574	sp|O75326|SEM7A_HUMAN_IFAVWK_2_y3_L	120816_S_MCMC_14_01	382.2
sp|Q96KN2|CNDP1_HUMAN	HLEDVFSK	2	b4	1	L	OND	22	40	128504	sp|Q96KN2|CNDP1_HUMAN_HLEDVFSK_2_b4_L	120816_S_MCMC_14_01	487.8
sp|O75326|SEM7A_HUMAN	IFAVWK	2	y2	1	L	OND	22	40	193454	sp|O75326|SEM7A_HUMAN_IFAVWK_2_y2_L	120816_S_MCMC_14_01	382.2
sp|O75326|SEM7A_HUMAN	IFAVWK	2	y5	1	L	OND	22	40	225804	sp|O75326|SEM7A_HUMAN_IFAVWK_2_y5_L	120816_S_MCMC_14_01	382.2
sp|Q96KN2|CNDP1_HUMAN	ALEQDLPVNIK	3	y5	1	L	OND	22	40	268521	sp|Q96KN2|CNDP1_HUMAN_ALEQDLPVNIK_3_y5_L	120816_S_MCMC_14_01	413.9
sp|O75326|SEM7A_HUMAN	VYLFDFPEGK	2	y7	1	L	OND	22	40	383472	sp|O75326|SEM7A_HUMAN_VYLFDFPEGK_2_y7_L	120816_S_MCMC_14_01	607.8
sp|O75326|SEM7A_HUMAN	VYLFDFPEGK	2	y8	1	L	OND	22	40	406298	sp|O75326|SEM7A_HUMAN_VYLFDFPEGK_2_y8_L	120816_S_MCMC_14_01	607.8
sp|O75326|SEM7A_HUMAN	IFAVWK	2	y4	1	L	OND	22	40	674167	sp|O75326|SEM7A_HUMAN_IFAVWK_2_y4_L	120816_S_MCMC_14_01	382.2
sp|Q96KN2|CNDP1_HUMAN	ALEQDLPVNIK	2	y6	1	L	OND	22	40	859629	sp|Q96KN2|CNDP1_HUMAN_ALEQDLPVNIK_2_y6_L	120816_S_MCMC_14_01	620.3
sp|Q96KN2|CNDP1_HUMAN	ALEQDLPVNIK	2	y8	1	L	OND	22	40	932352	sp|Q96KN2|CNDP1_HUMAN_ALEQDLPVNIK_2_y8_L	120816_S_MCMC_14_01	620.3
sp|Q96KN2|CNDP1_HUMAN	ALEQDLPVNIK	2	y7	1	L	OND	22	40	1463754	sp|Q96KN2|CNDP1_HUMAN_ALEQDLPVNIK_2_y7_L	120816_S_MCMC_14_01	620.3
sp|Q96KN2|CNDP1_HUMAN	ALEQDLPVNIK	3	y5	1	H	OND	22	41	35024	sp|Q96KN2|CNDP1_HUMAN_ALEQDLPVNIK_3_y5_H	120816_S_MCMC_14_02	416.6
sp|O75326|SEM7A_HUMAN	IFAVWK	2	y3	1	H	OND	22	41	412511	sp|O75326|SEM7A_HUMAN_IFAVWK_2_y3_H	120816_S_MCMC_14_02	386.2
sp|O75326|SEM7A_HUMAN	VYLFDFPEGK	2	y9	1	H	OND	22	41	420985	sp|O75326|SEM7A_HUMAN_VYLFDFPEGK_2_y9_H	120816_S_MCMC_14_02	611.8
sp|Q96KN2|CNDP1_HUMAN	ALEQDLPVNIK	2	y6	1	H	OND	22	41	616803	sp|Q96KN2|CNDP1_HUMAN_ALEQDLPVNIK_2_y6_H	120816_S_MCMC_14_02	624.4
sp|Q96KN2|CNDP1_HUMAN	ALEQDLPVNIK	2	y8	1	H	OND	22	41	708101	sp|Q96KN2|CNDP1_HUMAN_ALEQDLPVNIK_2_y8_H	120816_S_MCMC_14_02	624.4
sp|Q96KN2|CNDP1_HUMAN	ALEQDLPVNIK	2	y7	1	H	OND	22	41	1076679	sp|Q96KN2|CNDP1_HUMAN_ALEQDLPVNIK_2_y7_H	120816_S_MCMC_14_02	624.4
sp|O75326|SEM7A_HUMAN	IFAVWK	2	y5	1	H	OND	22	41	1231822	sp|O75326|SEM7A_HUMAN_IFAVWK_2_y5_H	120816_S_MCMC_14_02	386.2
sp|Q96KN2|CNDP1_HUMAN	HLEDVFSK	2	b6	1	H	OND	22	41	1361439	sp|Q96KN2|CNDP1_HUMAN_HLEDVFSK_2_b6_H	120816_S_MCMC_14_02	491.8
sp|O75326|SEM7A_HUMAN	IFAVWK	2	y2	1	H	OND	22	41	1816869	sp|O75326|SEM7A_HUMAN_IFAVWK_2_y2_H	120816_S_MCMC_14_02	386.2
sp|Q96KN2|CNDP1_HUMAN	HLEDVFSK	2	y7	1	H	OND	22	41	2434737	sp|Q96KN2|CNDP1_HUMAN_HLEDVFSK_2_y7_H	120816_S_MCMC_14_02	491.8
sp|Q96KN2|CNDP1_HUMAN	HLEDVFSK	2	y6	1	H	OND	22	41	3173974	sp|Q96KN2|CNDP1_HUMAN_HLEDVFSK_2_y6_H	120816_S_MCMC_14_02	491.8
sp|O75326|SEM7A_HUMAN	IFAVWK	2	y4	1	H	OND	22	41	3825376	sp|O75326|SEM7A_HUMAN_IFAVWK_2_y4_H	120816_S_MCMC_14_02	386.2
sp|O75326|SEM7A_HUMAN	VYLFDFPEGK	2	y7	1	H	OND	22	41	4041343	sp|O75326|SEM7A_HUMAN_VYLFDFPEGK_2_y7_H	120816_S_MCMC_14_02	611.8
sp|O75326|SEM7A_HUMAN	VYLFDFPEGK	2	y8	1	H	OND	22	41	4478135	sp|O75326|SEM7A_HUMAN_VYLFDFPEGK_2_y8_H	120816_S_MCMC_14_02	611.8
sp|Q96KN2|CNDP1_HUMAN	HLEDVFSK	2	b4	1	H	OND	22	41	6409483	sp|Q96KN2|CNDP1_HUMAN_HLEDVFSK_2_b4_H	120816_S_MCMC_14_02	491.8
sp|O75326|SEM7A_HUMAN	VYLFDFPEGK	2	y9	1	L	OND	22	41	29174	sp|O75326|SEM7A_HUMAN_VYLFDFPEGK_2_y9_L	120816_S_MCMC_14_02	607.8
sp|Q96KN2|CNDP1_HUMAN	ALEQDLPVNIK	3	y5	1	L	OND	22	41	53427	sp|Q96KN2|CNDP1_HUMAN_ALEQDLPVNIK_3_y5_L	120816_S_MCMC_14_02	413.9
sp|Q96KN2|CNDP1_HUMAN	HLEDVFSK	2	b6	1	L	OND	22	41	57207	sp|Q96KN2|CNDP1_HUMAN_HLEDVFSK_2_b6_L	120816_S_MCMC_14_02	487.8
sp|O75326|SEM7A_HUMAN	IFAVWK	2	y3	1	L	OND	22	41	72542	sp|O75326|SEM7A_HUMAN_IFAVWK_2_y3_L	120816_S_MCMC_14_02	382.2
sp|Q96KN2|CNDP1_HUMAN	HLEDVFSK	2	y7	1	L	OND	22	41	92300	sp|Q96KN2|CNDP1_HUMAN_HLEDVFSK_2_y7_L	120816_S_MCMC_14_02	487.8
sp|Q96KN2|CNDP1_HUMAN	HLEDVFSK	2	y6	1	L	OND	22	41	127539	sp|Q96KN2|CNDP1_HUMAN_HLEDVFSK_2_y6_L	120816_S_MCMC_14_02	487.8
sp|O75326|SEM7A_HUMAN	IFAVWK	2	y2	1	L	OND	22	41	160421	sp|O75326|SEM7A_HUMAN_IFAVWK_2_y2_L	120816_S_MCMC_14_02	382.2
sp|O75326|SEM7A_HUMAN	IFAVWK	2	y5	1	L	OND	22	41	223976	sp|O75326|SEM7A_HUMAN_IFAVWK_2_y5_L	120816_S_MCMC_14_02	382.2
sp|Q96KN2|CNDP1_HUMAN	HLEDVFSK	2	b4	1	L	OND	22	41	277000	sp|Q96KN2|CNDP1_HUMAN_HLEDVFSK_2_b4_L	120816_S_MCMC_14_02	487.8
sp|O75326|SEM7A_HUMAN	VYLFDFPEGK	2	y7	1	L	OND	22	41	304004	sp|O75326|SEM7A_HUMAN_VYLFDFPEGK_2_y7_L	120816_S_MCMC_14_02	607.8
sp|O75326|SEM7A_HUMAN	VYLFDFPEGK	2	y8	1	L	OND	22	41	313561	sp|O75326|SEM7A_HUMAN_VYLFDFPEGK_2_y8_L	120816_S_MCMC_14_02	607.8
sp|O75326|SEM7A_HUMAN	IFAVWK	2	y4	1	L	OND	22	41	712512	sp|O75326|SEM7A_HUMAN_IFAVWK_2_y4_L	120816_S_MCMC_14_02	382.2
sp|Q96KN2|CNDP1_HUMAN	ALEQDLPVNIK	2	y6	1	L	OND	22	41	770203	sp|Q96KN2|CNDP1_HUMAN_ALEQDLPVNIK_2_y6_L	120816_S_MCMC_14_02	620.3
sp|Q96KN2|CNDP1_HUMAN	ALEQDLPVNIK	2	y8	1	L	OND	22	41	891068	sp|Q96KN2|CNDP1_HUMAN_ALEQDLPVNIK_2_y8_L	120816_S_MCMC_14_02	620.3
sp|Q96KN2|CNDP1_HUMAN	ALEQDLPVNIK	2	y7	1	L	OND	22	41	1343855	sp|Q96KN2|CNDP1_HUMAN_ALEQDLPVNIK_2_y7_L	120816_S_MCMC_14_02	620.3
sp|Q96KN2|CNDP1_HUMAN	ALEQDLPVNIK	3	y5	1	H	OND	23	42	22148	sp|Q96KN2|CNDP1_HUMAN_ALEQDLPVNIK_3_y5_H	120816_S_MCMC_15_01	416.6
sp|O75326|SEM7A_HUMAN	IFAVWK	2	y3	1	H	OND	23	42	48010	sp|O75326|SEM7A_HUMAN_IFAVWK_2_y3_H	120816_S_MCMC_15_01	386.2
sp|O75326|SEM7A_HUMAN	VYLFDFPEGK	2	y9	1	H	OND	23	42	53785	sp|O75326|SEM7A_HUMAN_VYLFDFPEGK_2_y9_H	120816_S_MCMC_15_01	611.8
sp|Q96KN2|CNDP1_HUMAN	HLEDVFSK	2	b6	1	H	OND	23	42	66977	sp|Q96KN2|CNDP1_HUMAN_HLEDVFSK_2_b6_H	120816_S_MCMC_15_01	491.8
sp|Q96KN2|CNDP1_HUMAN	ALEQDLPVNIK	2	y6	1	H	OND	23	42	85632	sp|Q96KN2|CNDP1_HUMAN_ALEQDLPVNIK_2_y6_H	120816_S_MCMC_15_01	624.4
sp|Q96KN2|CNDP1_HUMAN	ALEQDLPVNIK	2	y8	1	H	OND	23	42	87951	sp|Q96KN2|CNDP1_HUMAN_ALEQDLPVNIK_2_y8_H	120816_S_MCMC_15_01	624.4
sp|Q96KN2|CNDP1_HUMAN	ALEQDLPVNIK	2	y7	1	H	OND	23	42	127968	sp|Q96KN2|CNDP1_HUMAN_ALEQDLPVNIK_2_y7_H	120816_S_MCMC_15_01	624.4
sp|Q96KN2|CNDP1_HUMAN	HLEDVFSK	2	y7	1	H	OND	23	42	133455	sp|Q96KN2|CNDP1_HUMAN_HLEDVFSK_2_y7_H	120816_S_MCMC_15_01	491.8
sp|O75326|SEM7A_HUMAN	IFAVWK	2	y5	1	H	OND	23	42	143306	sp|O75326|SEM7A_HUMAN_IFAVWK_2_y5_H	120816_S_MCMC_15_01	386.2
sp|Q96KN2|CNDP1_HUMAN	HLEDVFSK	2	y6	1	H	OND	23	42	177393	sp|Q96KN2|CNDP1_HUMAN_HLEDVFSK_2_y6_H	120816_S_MCMC_15_01	491.8
sp|O75326|SEM7A_HUMAN	IFAVWK	2	y2	1	H	OND	23	42	222342	sp|O75326|SEM7A_HUMAN_IFAVWK_2_y2_H	120816_S_MCMC_15_01	386.2
sp|Q96KN2|CNDP1_HUMAN	HLEDVFSK	2	b4	1	H	OND	23	42	319084	sp|Q96KN2|CNDP1_HUMAN_HLEDVFSK_2_b4_H	120816_S_MCMC_15_01	491.8
sp|O75326|SEM7A_HUMAN	IFAVWK	2	y4	1	H	OND	23	42	463199	sp|O75326|SEM7A_HUMAN_IFAVWK_2_y4_H	120816_S_MCMC_15_01	386.2
sp|O75326|SEM7A_HUMAN	VYLFDFPEGK	2	y8	1	H	OND	23	42	648978	sp|O75326|SEM7A_HUMAN_VYLFDFPEGK_2_y8_H	120816_S_MCMC_15_01	611.8
sp|O75326|SEM7A_HUMAN	VYLFDFPEGK	2	y7	1	H	OND	23	42	675405	sp|O75326|SEM7A_HUMAN_VYLFDFPEGK_2_y7_H	120816_S_MCMC_15_01	611.8
sp|Q96KN2|CNDP1_HUMAN	HLEDVFSK	2	b6	1	L	OND	23	42	14551	sp|Q96KN2|CNDP1_HUMAN_HLEDVFSK_2_b6_L	120816_S_MCMC_15_01	487.8
sp|O75326|SEM7A_HUMAN	VYLFDFPEGK	2	y9	1	L	OND	23	42	20758	sp|O75326|SEM7A_HUMAN_VYLFDFPEGK_2_y9_L	120816_S_MCMC_15_01	607.8
sp|Q96KN2|CNDP1_HUMAN	HLEDVFSK	2	y7	1	L	OND	23	42	24181	sp|Q96KN2|CNDP1_HUMAN_HLEDVFSK_2_y7_L	120816_S_MCMC_15_01	487.8
sp|Q96KN2|CNDP1_HUMAN	HLEDVFSK	2	y6	1	L	OND	23	42	32812	sp|Q96KN2|CNDP1_HUMAN_HLEDVFSK_2_y6_L	120816_S_MCMC_15_01	487.8
sp|O75326|SEM7A_HUMAN	IFAVWK	2	y3	1	L	OND	23	42	43013	sp|O75326|SEM7A_HUMAN_IFAVWK_2_y3_L	120816_S_MCMC_15_01	382.2
sp|Q96KN2|CNDP1_HUMAN	HLEDVFSK	2	b4	1	L	OND	23	42	71937	sp|Q96KN2|CNDP1_HUMAN_HLEDVFSK_2_b4_L	120816_S_MCMC_15_01	487.8
sp|O75326|SEM7A_HUMAN	IFAVWK	2	y2	1	L	OND	23	42	101221	sp|O75326|SEM7A_HUMAN_IFAVWK_2_y2_L	120816_S_MCMC_15_01	382.2
sp|O75326|SEM7A_HUMAN	IFAVWK	2	y5	1	L	OND	23	42	116627	sp|O75326|SEM7A_HUMAN_IFAVWK_2_y5_L	120816_S_MCMC_15_01	382.2
sp|Q96KN2|CNDP1_HUMAN	ALEQDLPVNIK	3	y5	1	L	OND	23	42	125542	sp|Q96KN2|CNDP1_HUMAN_ALEQDLPVNIK_3_y5_L	120816_S_MCMC_15_01	413.9
sp|O75326|SEM7A_HUMAN	VYLFDFPEGK	2	y7	1	L	OND	23	42	181649	sp|O75326|SEM7A_HUMAN_VYLFDFPEGK_2_y7_L	120816_S_MCMC_15_01	607.8
sp|O75326|SEM7A_HUMAN	VYLFDFPEGK	2	y8	1	L	OND	23	42	191209	sp|O75326|SEM7A_HUMAN_VYLFDFPEGK_2_y8_L	120816_S_MCMC_15_01	607.8
sp|O75326|SEM7A_HUMAN	IFAVWK	2	y4	1	L	OND	23	42	344673	sp|O75326|SEM7A_HUMAN_IFAVWK_2_y4_L	120816_S_MCMC_15_01	382.2
sp|Q96KN2|CNDP1_HUMAN	ALEQDLPVNIK	2	y6	1	L	OND	23	42	419461	sp|Q96KN2|CNDP1_HUMAN_ALEQDLPVNIK_2_y6_L	120816_S_MCMC_15_01	620.3
sp|Q96KN2|CNDP1_HUMAN	ALEQDLPVNIK	2	y8	1	L	OND	23	42	423707	sp|Q96KN2|CNDP1_HUMAN_ALEQDLPVNIK_2_y8_L	120816_S_MCMC_15_01	620.3
sp|Q96KN2|CNDP1_HUMAN	ALEQDLPVNIK	2	y7	1	L	OND	23	42	684493	sp|Q96KN2|CNDP1_HUMAN_ALEQDLPVNIK_2_y7_L	120816_S_MCMC_15_01	620.3
sp|Q96KN2|CNDP1_HUMAN	ALEQDLPVNIK	3	y5	1	H	OND	23	43	10272	sp|Q96KN2|CNDP1_HUMAN_ALEQDLPVNIK_3_y5_H	120816_S_MCMC_15_02	416.6
sp|O75326|SEM7A_HUMAN	VYLFDFPEGK	2	y9	1	H	OND	23	43	56421	sp|O75326|SEM7A_HUMAN_VYLFDFPEGK_2_y9_H	120816_S_MCMC_15_02	611.8
sp|O75326|SEM7A_HUMAN	IFAVWK	2	y3	1	H	OND	23	43	65340	sp|O75326|SEM7A_HUMAN_IFAVWK_2_y3_H	120816_S_MCMC_15_02	386.2
sp|Q96KN2|CNDP1_HUMAN	ALEQDLPVNIK	2	y8	1	H	OND	23	43	114773	sp|Q96KN2|CNDP1_HUMAN_ALEQDLPVNIK_2_y8_H	120816_S_MCMC_15_02	624.4
sp|Q96KN2|CNDP1_HUMAN	ALEQDLPVNIK	2	y6	1	H	OND	23	43	120765	sp|Q96KN2|CNDP1_HUMAN_ALEQDLPVNIK_2_y6_H	120816_S_MCMC_15_02	624.4
sp|Q96KN2|CNDP1_HUMAN	ALEQDLPVNIK	2	y7	1	H	OND	23	43	156707	sp|Q96KN2|CNDP1_HUMAN_ALEQDLPVNIK_2_y7_H	120816_S_MCMC_15_02	624.4
sp|Q96KN2|CNDP1_HUMAN	HLEDVFSK	2	b6	1	H	OND	23	43	163774	sp|Q96KN2|CNDP1_HUMAN_HLEDVFSK_2_b6_H	120816_S_MCMC_15_02	491.8
sp|O75326|SEM7A_HUMAN	IFAVWK	2	y5	1	H	OND	23	43	186814	sp|O75326|SEM7A_HUMAN_IFAVWK_2_y5_H	120816_S_MCMC_15_02	386.2
sp|O75326|SEM7A_HUMAN	IFAVWK	2	y2	1	H	OND	23	43	298918	sp|O75326|SEM7A_HUMAN_IFAVWK_2_y2_H	120816_S_MCMC_15_02	386.2
sp|Q96KN2|CNDP1_HUMAN	HLEDVFSK	2	y7	1	H	OND	23	43	307931	sp|Q96KN2|CNDP1_HUMAN_HLEDVFSK_2_y7_H	120816_S_MCMC_15_02	491.8
sp|Q96KN2|CNDP1_HUMAN	HLEDVFSK	2	y6	1	H	OND	23	43	375302	sp|Q96KN2|CNDP1_HUMAN_HLEDVFSK_2_y6_H	120816_S_MCMC_15_02	491.8
sp|O75326|SEM7A_HUMAN	VYLFDFPEGK	2	y7	1	H	OND	23	43	497379	sp|O75326|SEM7A_HUMAN_VYLFDFPEGK_2_y7_H	120816_S_MCMC_15_02	611.8
sp|O75326|SEM7A_HUMAN	VYLFDFPEGK	2	y8	1	H	OND	23	43	547416	sp|O75326|SEM7A_HUMAN_VYLFDFPEGK_2_y8_H	120816_S_MCMC_15_02	611.8
sp|O75326|SEM7A_HUMAN	IFAVWK	2	y4	1	H	OND	23	43	600755	sp|O75326|SEM7A_HUMAN_IFAVWK_2_y4_H	120816_S_MCMC_15_02	386.2
sp|Q96KN2|CNDP1_HUMAN	HLEDVFSK	2	b4	1	H	OND	23	43	787846	sp|Q96KN2|CNDP1_HUMAN_HLEDVFSK_2_b4_H	120816_S_MCMC_15_02	491.8
sp|O75326|SEM7A_HUMAN	VYLFDFPEGK	2	y9	1	L	OND	23	43	15336	sp|O75326|SEM7A_HUMAN_VYLFDFPEGK_2_y9_L	120816_S_MCMC_15_02	607.8
sp|Q96KN2|CNDP1_HUMAN	HLEDVFSK	2	b6	1	L	OND	23	43	36522	sp|Q96KN2|CNDP1_HUMAN_HLEDVFSK_2_b6_L	120816_S_MCMC_15_02	487.8
sp|O75326|SEM7A_HUMAN	IFAVWK	2	y3	1	L	OND	23	43	47506	sp|O75326|SEM7A_HUMAN_IFAVWK_2_y3_L	120816_S_MCMC_15_02	382.2
sp|Q96KN2|CNDP1_HUMAN	HLEDVFSK	2	y7	1	L	OND	23	43	59204	sp|Q96KN2|CNDP1_HUMAN_HLEDVFSK_2_y7_L	120816_S_MCMC_15_02	487.8
sp|Q96KN2|CNDP1_HUMAN	ALEQDLPVNIK	3	y5	1	L	OND	23	43	74468	sp|Q96KN2|CNDP1_HUMAN_ALEQDLPVNIK_3_y5_L	120816_S_MCMC_15_02	413.9
sp|Q96KN2|CNDP1_HUMAN	HLEDVFSK	2	y6	1	L	OND	23	43	82173	sp|Q96KN2|CNDP1_HUMAN_HLEDVFSK_2_y6_L	120816_S_MCMC_15_02	487.8
sp|O75326|SEM7A_HUMAN	IFAVWK	2	y2	1	L	OND	23	43	107852	sp|O75326|SEM7A_HUMAN_IFAVWK_2_y2_L	120816_S_MCMC_15_02	382.2
sp|O75326|SEM7A_HUMAN	IFAVWK	2	y5	1	L	OND	23	43	141840	sp|O75326|SEM7A_HUMAN_IFAVWK_2_y5_L	120816_S_MCMC_15_02	382.2
sp|O75326|SEM7A_HUMAN	VYLFDFPEGK	2	y7	1	L	OND	23	43	148793	sp|O75326|SEM7A_HUMAN_VYLFDFPEGK_2_y7_L	120816_S_MCMC_15_02	607.8
sp|O75326|SEM7A_HUMAN	VYLFDFPEGK	2	y8	1	L	OND	23	43	159136	sp|O75326|SEM7A_HUMAN_VYLFDFPEGK_2_y8_L	120816_S_MCMC_15_02	607.8
sp|Q96KN2|CNDP1_HUMAN	HLEDVFSK	2	b4	1	L	OND	23	43	168083	sp|Q96KN2|CNDP1_HUMAN_HLEDVFSK_2_b4_L	120816_S_MCMC_15_02	487.8
sp|O75326|SEM7A_HUMAN	IFAVWK	2	y4	1	L	OND	23	43	457586	sp|O75326|SEM7A_HUMAN_IFAVWK_2_y4_L	120816_S_MCMC_15_02	382.2
sp|Q96KN2|CNDP1_HUMAN	ALEQDLPVNIK	2	y6	1	L	OND	23	43	466297	sp|Q96KN2|CNDP1_HUMAN_ALEQDLPVNIK_2_y6_L	120816_S_MCMC_15_02	620.3
sp|Q96KN2|CNDP1_HUMAN	ALEQDLPVNIK	2	y8	1	L	OND	23	43	534847	sp|Q96KN2|CNDP1_HUMAN_ALEQDLPVNIK_2_y8_L	120816_S_MCMC_15_02	620.3
sp|Q96KN2|CNDP1_HUMAN	ALEQDLPVNIK	2	y7	1	L	OND	23	43	825196	sp|Q96KN2|CNDP1_HUMAN_ALEQDLPVNIK_2_y7_L	120816_S_MCMC_15_02	620.3
sp|Q96KN2|CNDP1_HUMAN	ALEQDLPVNIK	3	y5	1	H	OND	24	44	284183	sp|Q96KN2|CNDP1_HUMAN_ALEQDLPVNIK_3_y5_H	120816_S_MCMC_16_01	416.6
sp|O75326|SEM7A_HUMAN	IFAVWK	2	y3	1	H	OND	24	44	550929	sp|O75326|SEM7A_HUMAN_IFAVWK_2_y3_H	120816_S_MCMC_16_01	386.2
sp|O75326|SEM7A_HUMAN	VYLFDFPEGK	2	y9	1	H	OND	24	44	625851	sp|O75326|SEM7A_HUMAN_VYLFDFPEGK_2_y9_H	120816_S_MCMC_16_01	611.8
sp|Q96KN2|CNDP1_HUMAN	HLEDVFSK	2	b6	1	H	OND	24	44	700725	sp|Q96KN2|CNDP1_HUMAN_HLEDVFSK_2_b6_H	120816_S_MCMC_16_01	491.8
sp|Q96KN2|CNDP1_HUMAN	ALEQDLPVNIK	2	y6	1	H	OND	24	44	848299	sp|Q96KN2|CNDP1_HUMAN_ALEQDLPVNIK_2_y6_H	120816_S_MCMC_16_01	624.4
sp|Q96KN2|CNDP1_HUMAN	ALEQDLPVNIK	2	y8	1	H	OND	24	44	919633	sp|Q96KN2|CNDP1_HUMAN_ALEQDLPVNIK_2_y8_H	120816_S_MCMC_16_01	624.4
sp|Q96KN2|CNDP1_HUMAN	HLEDVFSK	2	y7	1	H	OND	24	44	1183814	sp|Q96KN2|CNDP1_HUMAN_HLEDVFSK_2_y7_H	120816_S_MCMC_16_01	491.8
sp|Q96KN2|CNDP1_HUMAN	ALEQDLPVNIK	2	y7	1	H	OND	24	44	1488299	sp|Q96KN2|CNDP1_HUMAN_ALEQDLPVNIK_2_y7_H	120816_S_MCMC_16_01	624.4
sp|Q96KN2|CNDP1_HUMAN	HLEDVFSK	2	y6	1	H	OND	24	44	1605927	sp|Q96KN2|CNDP1_HUMAN_HLEDVFSK_2_y6_H	120816_S_MCMC_16_01	491.8
sp|O75326|SEM7A_HUMAN	IFAVWK	2	y5	1	H	OND	24	44	1619733	sp|O75326|SEM7A_HUMAN_IFAVWK_2_y5_H	120816_S_MCMC_16_01	386.2
sp|O75326|SEM7A_HUMAN	IFAVWK	2	y2	1	H	OND	24	44	2307412	sp|O75326|SEM7A_HUMAN_IFAVWK_2_y2_H	120816_S_MCMC_16_01	386.2
sp|Q96KN2|CNDP1_HUMAN	HLEDVFSK	2	b4	1	H	OND	24	44	3082729	sp|Q96KN2|CNDP1_HUMAN_HLEDVFSK_2_b4_H	120816_S_MCMC_16_01	491.8
sp|O75326|SEM7A_HUMAN	IFAVWK	2	y4	1	H	OND	24	44	4899885	sp|O75326|SEM7A_HUMAN_IFAVWK_2_y4_H	120816_S_MCMC_16_01	386.2
sp|O75326|SEM7A_HUMAN	VYLFDFPEGK	2	y7	1	H	OND	24	44	5877583	sp|O75326|SEM7A_HUMAN_VYLFDFPEGK_2_y7_H	120816_S_MCMC_16_01	611.8
sp|O75326|SEM7A_HUMAN	VYLFDFPEGK	2	y8	1	H	OND	24	44	6370111	sp|O75326|SEM7A_HUMAN_VYLFDFPEGK_2_y8_H	120816_S_MCMC_16_01	611.8
sp|O75326|SEM7A_HUMAN	VYLFDFPEGK	2	y9	1	L	OND	24	44	25429	sp|O75326|SEM7A_HUMAN_VYLFDFPEGK_2_y9_L	120816_S_MCMC_16_01	607.8
sp|Q96KN2|CNDP1_HUMAN	HLEDVFSK	2	b6	1	L	OND	24	44	25537	sp|Q96KN2|CNDP1_HUMAN_HLEDVFSK_2_b6_L	120816_S_MCMC_16_01	487.8
sp|Q96KN2|CNDP1_HUMAN	HLEDVFSK	2	y7	1	L	OND	24	44	40370	sp|Q96KN2|CNDP1_HUMAN_HLEDVFSK_2_y7_L	120816_S_MCMC_16_01	487.8
sp|Q96KN2|CNDP1_HUMAN	HLEDVFSK	2	y6	1	L	OND	24	44	52500	sp|Q96KN2|CNDP1_HUMAN_HLEDVFSK_2_y6_L	120816_S_MCMC_16_01	487.8
sp|O75326|SEM7A_HUMAN	IFAVWK	2	y3	1	L	OND	24	44	74394	sp|O75326|SEM7A_HUMAN_IFAVWK_2_y3_L	120816_S_MCMC_16_01	382.2
sp|Q96KN2|CNDP1_HUMAN	ALEQDLPVNIK	3	y5	1	L	OND	24	44	110882	sp|Q96KN2|CNDP1_HUMAN_ALEQDLPVNIK_3_y5_L	120816_S_MCMC_16_01	413.9
sp|Q96KN2|CNDP1_HUMAN	HLEDVFSK	2	b4	1	L	OND	24	44	118700	sp|Q96KN2|CNDP1_HUMAN_HLEDVFSK_2_b4_L	120816_S_MCMC_16_01	487.8
sp|O75326|SEM7A_HUMAN	IFAVWK	2	y2	1	L	OND	24	44	217761	sp|O75326|SEM7A_HUMAN_IFAVWK_2_y2_L	120816_S_MCMC_16_01	382.2
sp|O75326|SEM7A_HUMAN	VYLFDFPEGK	2	y7	1	L	OND	24	44	229719	sp|O75326|SEM7A_HUMAN_VYLFDFPEGK_2_y7_L	120816_S_MCMC_16_01	607.8
sp|O75326|SEM7A_HUMAN	IFAVWK	2	y5	1	L	OND	24	44	232060	sp|O75326|SEM7A_HUMAN_IFAVWK_2_y5_L	120816_S_MCMC_16_01	382.2
sp|O75326|SEM7A_HUMAN	VYLFDFPEGK	2	y8	1	L	OND	24	44	258072	sp|O75326|SEM7A_HUMAN_VYLFDFPEGK_2_y8_L	120816_S_MCMC_16_01	607.8
sp|Q96KN2|CNDP1_HUMAN	ALEQDLPVNIK	2	y6	1	L	OND	24	44	298163	sp|Q96KN2|CNDP1_HUMAN_ALEQDLPVNIK_2_y6_L	120816_S_MCMC_16_01	620.3
sp|Q96KN2|CNDP1_HUMAN	ALEQDLPVNIK	2	y8	1	L	OND	24	44	319063	sp|Q96KN2|CNDP1_HUMAN_ALEQDLPVNIK_2_y8_L	120816_S_MCMC_16_01	620.3
sp|Q96KN2|CNDP1_HUMAN	ALEQDLPVNIK	2	y7	1	L	OND	24	44	522283	sp|Q96KN2|CNDP1_HUMAN_ALEQDLPVNIK_2_y7_L	120816_S_MCMC_16_01	620.3
sp|O75326|SEM7A_HUMAN	IFAVWK	2	y4	1	L	OND	24	44	764554	sp|O75326|SEM7A_HUMAN_IFAVWK_2_y4_L	120816_S_MCMC_16_01	382.2
sp|Q96KN2|CNDP1_HUMAN	ALEQDLPVNIK	3	y5	1	H	OND	24	45	116409	sp|Q96KN2|CNDP1_HUMAN_ALEQDLPVNIK_3_y5_H	120816_S_MCMC_16_02	416.6
sp|O75326|SEM7A_HUMAN	VYLFDFPEGK	2	y9	1	H	OND	24	45	625320	sp|O75326|SEM7A_HUMAN_VYLFDFPEGK_2_y9_H	120816_S_MCMC_16_02	611.8
sp|O75326|SEM7A_HUMAN	IFAVWK	2	y3	1	H	OND	24	45	732515	sp|O75326|SEM7A_HUMAN_IFAVWK_2_y3_H	120816_S_MCMC_16_02	386.2
sp|Q96KN2|CNDP1_HUMAN	ALEQDLPVNIK	2	y6	1	H	OND	24	45	927924	sp|Q96KN2|CNDP1_HUMAN_ALEQDLPVNIK_2_y6_H	120816_S_MCMC_16_02	624.4
sp|Q96KN2|CNDP1_HUMAN	ALEQDLPVNIK	2	y8	1	H	OND	24	45	1051330	sp|Q96KN2|CNDP1_HUMAN_ALEQDLPVNIK_2_y8_H	120816_S_MCMC_16_02	624.4
sp|Q96KN2|CNDP1_HUMAN	HLEDVFSK	2	b6	1	H	OND	24	45	1358457	sp|Q96KN2|CNDP1_HUMAN_HLEDVFSK_2_b6_H	120816_S_MCMC_16_02	491.8
sp|Q96KN2|CNDP1_HUMAN	ALEQDLPVNIK	2	y7	1	H	OND	24	45	1617397	sp|Q96KN2|CNDP1_HUMAN_ALEQDLPVNIK_2_y7_H	120816_S_MCMC_16_02	624.4
sp|O75326|SEM7A_HUMAN	IFAVWK	2	y5	1	H	OND	24	45	2143678	sp|O75326|SEM7A_HUMAN_IFAVWK_2_y5_H	120816_S_MCMC_16_02	386.2
sp|Q96KN2|CNDP1_HUMAN	HLEDVFSK	2	y7	1	H	OND	24	45	2332171	sp|Q96KN2|CNDP1_HUMAN_HLEDVFSK_2_y7_H	120816_S_MCMC_16_02	491.8
sp|Q96KN2|CNDP1_HUMAN	HLEDVFSK	2	y6	1	H	OND	24	45	2947299	sp|Q96KN2|CNDP1_HUMAN_HLEDVFSK_2_y6_H	120816_S_MCMC_16_02	491.8
sp|O75326|SEM7A_HUMAN	IFAVWK	2	y2	1	H	OND	24	45	3065697	sp|O75326|SEM7A_HUMAN_IFAVWK_2_y2_H	120816_S_MCMC_16_02	386.2
sp|O75326|SEM7A_HUMAN	VYLFDFPEGK	2	y7	1	H	OND	24	45	5775460	sp|O75326|SEM7A_HUMAN_VYLFDFPEGK_2_y7_H	120816_S_MCMC_16_02	611.8
sp|O75326|SEM7A_HUMAN	VYLFDFPEGK	2	y8	1	H	OND	24	45	5977817	sp|O75326|SEM7A_HUMAN_VYLFDFPEGK_2_y8_H	120816_S_MCMC_16_02	611.8
sp|Q96KN2|CNDP1_HUMAN	HLEDVFSK	2	b4	1	H	OND	24	45	6356402	sp|Q96KN2|CNDP1_HUMAN_HLEDVFSK_2_b4_H	120816_S_MCMC_16_02	491.8
sp|O75326|SEM7A_HUMAN	IFAVWK	2	y4	1	H	OND	24	45	6786288	sp|O75326|SEM7A_HUMAN_IFAVWK_2_y4_H	120816_S_MCMC_16_02	386.2
sp|O75326|SEM7A_HUMAN	VYLFDFPEGK	2	y9	1	L	OND	24	45	23254	sp|O75326|SEM7A_HUMAN_VYLFDFPEGK_2_y9_L	120816_S_MCMC_16_02	607.8
sp|Q96KN2|CNDP1_HUMAN	ALEQDLPVNIK	3	y5	1	L	OND	24	45	48433	sp|Q96KN2|CNDP1_HUMAN_ALEQDLPVNIK_3_y5_L	120816_S_MCMC_16_02	413.9
sp|Q96KN2|CNDP1_HUMAN	HLEDVFSK	2	b6	1	L	OND	24	45	58205	sp|Q96KN2|CNDP1_HUMAN_HLEDVFSK_2_b6_L	120816_S_MCMC_16_02	487.8
sp|Q96KN2|CNDP1_HUMAN	HLEDVFSK	2	y7	1	L	OND	24	45	91660	sp|Q96KN2|CNDP1_HUMAN_HLEDVFSK_2_y7_L	120816_S_MCMC_16_02	487.8
sp|O75326|SEM7A_HUMAN	IFAVWK	2	y3	1	L	OND	24	45	96801	sp|O75326|SEM7A_HUMAN_IFAVWK_2_y3_L	120816_S_MCMC_16_02	382.2
sp|Q96KN2|CNDP1_HUMAN	HLEDVFSK	2	y6	1	L	OND	24	45	116445	sp|Q96KN2|CNDP1_HUMAN_HLEDVFSK_2_y6_L	120816_S_MCMC_16_02	487.8
sp|O75326|SEM7A_HUMAN	VYLFDFPEGK	2	y7	1	L	OND	24	45	224478	sp|O75326|SEM7A_HUMAN_VYLFDFPEGK_2_y7_L	120816_S_MCMC_16_02	607.8
sp|O75326|SEM7A_HUMAN	VYLFDFPEGK	2	y8	1	L	OND	24	45	251974	sp|O75326|SEM7A_HUMAN_VYLFDFPEGK_2_y8_L	120816_S_MCMC_16_02	607.8
sp|O75326|SEM7A_HUMAN	IFAVWK	2	y2	1	L	OND	24	45	257265	sp|O75326|SEM7A_HUMAN_IFAVWK_2_y2_L	120816_S_MCMC_16_02	382.2
sp|Q96KN2|CNDP1_HUMAN	HLEDVFSK	2	b4	1	L	OND	24	45	258400	sp|Q96KN2|CNDP1_HUMAN_HLEDVFSK_2_b4_L	120816_S_MCMC_16_02	487.8
sp|O75326|SEM7A_HUMAN	IFAVWK	2	y5	1	L	OND	24	45	279700	sp|O75326|SEM7A_HUMAN_IFAVWK_2_y5_L	120816_S_MCMC_16_02	382.2
sp|Q96KN2|CNDP1_HUMAN	ALEQDLPVNIK	2	y6	1	L	OND	24	45	330650	sp|Q96KN2|CNDP1_HUMAN_ALEQDLPVNIK_2_y6_L	120816_S_MCMC_16_02	620.3
sp|Q96KN2|CNDP1_HUMAN	ALEQDLPVNIK	2	y8	1	L	OND	24	45	371845	sp|Q96KN2|CNDP1_HUMAN_ALEQDLPVNIK_2_y8_L	120816_S_MCMC_16_02	620.3
sp|Q96KN2|CNDP1_HUMAN	ALEQDLPVNIK	2	y7	1	L	OND	24	45	570855	sp|Q96KN2|CNDP1_HUMAN_ALEQDLPVNIK_2_y7_L	120816_S_MCMC_16_02	620.3
sp|O75326|SEM7A_HUMAN	IFAVWK	2	y4	1	L	OND	24	45	915716	sp|O75326|SEM7A_HUMAN_IFAVWK_2_y4_L	120816_S_MCMC_16_02	382.2
sp|Q96KN2|CNDP1_HUMAN	ALEQDLPVNIK	3	y5	1	H	OND	25	46	243022	sp|Q96KN2|CNDP1_HUMAN_ALEQDLPVNIK_3_y5_H	120816_S_MCMC_17_01	416.6
sp|O75326|SEM7A_HUMAN	IFAVWK	2	y3	1	H	OND	25	46	450619	sp|O75326|SEM7A_HUMAN_IFAVWK_2_y3_H	120816_S_MCMC_17_01	386.2
sp|O75326|SEM7A_HUMAN	VYLFDFPEGK	2	y9	1	H	OND	25	46	490997	sp|O75326|SEM7A_HUMAN_VYLFDFPEGK_2_y9_H	120816_S_MCMC_17_01	611.8
sp|Q96KN2|CNDP1_HUMAN	ALEQDLPVNIK	2	y6	1	H	OND	25	46	639363	sp|Q96KN2|CNDP1_HUMAN_ALEQDLPVNIK_2_y6_H	120816_S_MCMC_17_01	624.4
sp|Q96KN2|CNDP1_HUMAN	ALEQDLPVNIK	2	y8	1	H	OND	25	46	720859	sp|Q96KN2|CNDP1_HUMAN_ALEQDLPVNIK_2_y8_H	120816_S_MCMC_17_01	624.4
sp|Q96KN2|CNDP1_HUMAN	HLEDVFSK	2	b6	1	H	OND	25	46	790451	sp|Q96KN2|CNDP1_HUMAN_HLEDVFSK_2_b6_H	120816_S_MCMC_17_01	491.8
sp|Q96KN2|CNDP1_HUMAN	ALEQDLPVNIK	2	y7	1	H	OND	25	46	1078322	sp|Q96KN2|CNDP1_HUMAN_ALEQDLPVNIK_2_y7_H	120816_S_MCMC_17_01	624.4
sp|Q96KN2|CNDP1_HUMAN	HLEDVFSK	2	y7	1	H	OND	25	46	1349732	sp|Q96KN2|CNDP1_HUMAN_HLEDVFSK_2_y7_H	120816_S_MCMC_17_01	491.8
sp|O75326|SEM7A_HUMAN	IFAVWK	2	y5	1	H	OND	25	46	1407518	sp|O75326|SEM7A_HUMAN_IFAVWK_2_y5_H	120816_S_MCMC_17_01	386.2
sp|Q96KN2|CNDP1_HUMAN	HLEDVFSK	2	y6	1	H	OND	25	46	1844505	sp|Q96KN2|CNDP1_HUMAN_HLEDVFSK_2_y6_H	120816_S_MCMC_17_01	491.8
sp|O75326|SEM7A_HUMAN	IFAVWK	2	y2	1	H	OND	25	46	1943292	sp|O75326|SEM7A_HUMAN_IFAVWK_2_y2_H	120816_S_MCMC_17_01	386.2
sp|Q96KN2|CNDP1_HUMAN	HLEDVFSK	2	b4	1	H	OND	25	46	3605791	sp|Q96KN2|CNDP1_HUMAN_HLEDVFSK_2_b4_H	120816_S_MCMC_17_01	491.8
sp|O75326|SEM7A_HUMAN	IFAVWK	2	y4	1	H	OND	25	46	4111672	sp|O75326|SEM7A_HUMAN_IFAVWK_2_y4_H	120816_S_MCMC_17_01	386.2
sp|O75326|SEM7A_HUMAN	VYLFDFPEGK	2	y7	1	H	OND	25	46	4469819	sp|O75326|SEM7A_HUMAN_VYLFDFPEGK_2_y7_H	120816_S_MCMC_17_01	611.8
sp|O75326|SEM7A_HUMAN	VYLFDFPEGK	2	y8	1	H	OND	25	46	4746077	sp|O75326|SEM7A_HUMAN_VYLFDFPEGK_2_y8_H	120816_S_MCMC_17_01	611.8
sp|Q96KN2|CNDP1_HUMAN	HLEDVFSK	2	b6	1	L	OND	25	46	20328	sp|Q96KN2|CNDP1_HUMAN_HLEDVFSK_2_b6_L	120816_S_MCMC_17_01	487.8
sp|Q96KN2|CNDP1_HUMAN	HLEDVFSK	2	y7	1	L	OND	25	46	39159	sp|Q96KN2|CNDP1_HUMAN_HLEDVFSK_2_y7_L	120816_S_MCMC_17_01	487.8
sp|Q96KN2|CNDP1_HUMAN	HLEDVFSK	2	y6	1	L	OND	25	46	48860	sp|Q96KN2|CNDP1_HUMAN_HLEDVFSK_2_y6_L	120816_S_MCMC_17_01	487.8
sp|O75326|SEM7A_HUMAN	VYLFDFPEGK	2	y9	1	L	OND	25	46	50714	sp|O75326|SEM7A_HUMAN_VYLFDFPEGK_2_y9_L	120816_S_MCMC_17_01	607.8
sp|O75326|SEM7A_HUMAN	IFAVWK	2	y3	1	L	OND	25	46	69405	sp|O75326|SEM7A_HUMAN_IFAVWK_2_y3_L	120816_S_MCMC_17_01	382.2
sp|Q96KN2|CNDP1_HUMAN	HLEDVFSK	2	b4	1	L	OND	25	46	104433	sp|Q96KN2|CNDP1_HUMAN_HLEDVFSK_2_b4_L	120816_S_MCMC_17_01	487.8
sp|O75326|SEM7A_HUMAN	IFAVWK	2	y2	1	L	OND	25	46	203076	sp|O75326|SEM7A_HUMAN_IFAVWK_2_y2_L	120816_S_MCMC_17_01	382.2
sp|O75326|SEM7A_HUMAN	IFAVWK	2	y5	1	L	OND	25	46	203653	sp|O75326|SEM7A_HUMAN_IFAVWK_2_y5_L	120816_S_MCMC_17_01	382.2
sp|Q96KN2|CNDP1_HUMAN	ALEQDLPVNIK	3	y5	1	L	OND	25	46	270195	sp|Q96KN2|CNDP1_HUMAN_ALEQDLPVNIK_3_y5_L	120816_S_MCMC_17_01	413.9
sp|O75326|SEM7A_HUMAN	VYLFDFPEGK	2	y7	1	L	OND	25	46	484681	sp|O75326|SEM7A_HUMAN_VYLFDFPEGK_2_y7_L	120816_S_MCMC_17_01	607.8
sp|O75326|SEM7A_HUMAN	VYLFDFPEGK	2	y8	1	L	OND	25	46	532185	sp|O75326|SEM7A_HUMAN_VYLFDFPEGK_2_y8_L	120816_S_MCMC_17_01	607.8
sp|O75326|SEM7A_HUMAN	IFAVWK	2	y4	1	L	OND	25	46	642438	sp|O75326|SEM7A_HUMAN_IFAVWK_2_y4_L	120816_S_MCMC_17_01	382.2
sp|Q96KN2|CNDP1_HUMAN	ALEQDLPVNIK	2	y6	1	L	OND	25	46	766362	sp|Q96KN2|CNDP1_HUMAN_ALEQDLPVNIK_2_y6_L	120816_S_MCMC_17_01	620.3
sp|Q96KN2|CNDP1_HUMAN	ALEQDLPVNIK	2	y8	1	L	OND	25	46	818326	sp|Q96KN2|CNDP1_HUMAN_ALEQDLPVNIK_2_y8_L	120816_S_MCMC_17_01	620.3
sp|Q96KN2|CNDP1_HUMAN	ALEQDLPVNIK	2	y7	1	L	OND	25	46	1246447	sp|Q96KN2|CNDP1_HUMAN_ALEQDLPVNIK_2_y7_L	120816_S_MCMC_17_01	620.3
sp|Q96KN2|CNDP1_HUMAN	ALEQDLPVNIK	3	y5	1	H	OND	25	47	134384	sp|Q96KN2|CNDP1_HUMAN_ALEQDLPVNIK_3_y5_H	120816_S_MCMC_17_02	416.6
sp|O75326|SEM7A_HUMAN	VYLFDFPEGK	2	y9	1	H	OND	25	47	351092	sp|O75326|SEM7A_HUMAN_VYLFDFPEGK_2_y9_H	120816_S_MCMC_17_02	611.8
sp|O75326|SEM7A_HUMAN	IFAVWK	2	y3	1	H	OND	25	47	654387	sp|O75326|SEM7A_HUMAN_IFAVWK_2_y3_H	120816_S_MCMC_17_02	386.2
sp|Q96KN2|CNDP1_HUMAN	ALEQDLPVNIK	2	y8	1	H	OND	25	47	844104	sp|Q96KN2|CNDP1_HUMAN_ALEQDLPVNIK_2_y8_H	120816_S_MCMC_17_02	624.4
sp|Q96KN2|CNDP1_HUMAN	ALEQDLPVNIK	2	y6	1	H	OND	25	47	849986	sp|Q96KN2|CNDP1_HUMAN_ALEQDLPVNIK_2_y6_H	120816_S_MCMC_17_02	624.4
sp|Q96KN2|CNDP1_HUMAN	ALEQDLPVNIK	2	y7	1	H	OND	25	47	1365508	sp|Q96KN2|CNDP1_HUMAN_ALEQDLPVNIK_2_y7_H	120816_S_MCMC_17_02	624.4
sp|Q96KN2|CNDP1_HUMAN	HLEDVFSK	2	b6	1	H	OND	25	47	1403339	sp|Q96KN2|CNDP1_HUMAN_HLEDVFSK_2_b6_H	120816_S_MCMC_17_02	491.8
sp|O75326|SEM7A_HUMAN	IFAVWK	2	y5	1	H	OND	25	47	1794497	sp|O75326|SEM7A_HUMAN_IFAVWK_2_y5_H	120816_S_MCMC_17_02	386.2
sp|Q96KN2|CNDP1_HUMAN	HLEDVFSK	2	y7	1	H	OND	25	47	2414661	sp|Q96KN2|CNDP1_HUMAN_HLEDVFSK_2_y7_H	120816_S_MCMC_17_02	491.8
sp|O75326|SEM7A_HUMAN	IFAVWK	2	y2	1	H	OND	25	47	2957923	sp|O75326|SEM7A_HUMAN_IFAVWK_2_y2_H	120816_S_MCMC_17_02	386.2
sp|Q96KN2|CNDP1_HUMAN	HLEDVFSK	2	y6	1	H	OND	25	47	3202655	sp|Q96KN2|CNDP1_HUMAN_HLEDVFSK_2_y6_H	120816_S_MCMC_17_02	491.8
sp|O75326|SEM7A_HUMAN	VYLFDFPEGK	2	y7	1	H	OND	25	47	3708350	sp|O75326|SEM7A_HUMAN_VYLFDFPEGK_2_y7_H	120816_S_MCMC_17_02	611.8
sp|O75326|SEM7A_HUMAN	VYLFDFPEGK	2	y8	1	H	OND	25	47	3738926	sp|O75326|SEM7A_HUMAN_VYLFDFPEGK_2_y8_H	120816_S_MCMC_17_02	611.8
sp|O75326|SEM7A_HUMAN	IFAVWK	2	y4	1	H	OND	25	47	5888094	sp|O75326|SEM7A_HUMAN_IFAVWK_2_y4_H	120816_S_MCMC_17_02	386.2
sp|Q96KN2|CNDP1_HUMAN	HLEDVFSK	2	b4	1	H	OND	25	47	6859820	sp|Q96KN2|CNDP1_HUMAN_HLEDVFSK_2_b4_H	120816_S_MCMC_17_02	491.8
sp|O75326|SEM7A_HUMAN	VYLFDFPEGK	2	y9	1	L	OND	25	47	34310	sp|O75326|SEM7A_HUMAN_VYLFDFPEGK_2_y9_L	120816_S_MCMC_17_02	607.8
sp|Q96KN2|CNDP1_HUMAN	HLEDVFSK	2	b6	1	L	OND	25	47	37521	sp|Q96KN2|CNDP1_HUMAN_HLEDVFSK_2_b6_L	120816_S_MCMC_17_02	487.8
sp|Q96KN2|CNDP1_HUMAN	HLEDVFSK	2	y7	1	L	OND	25	47	59280	sp|Q96KN2|CNDP1_HUMAN_HLEDVFSK_2_y7_L	120816_S_MCMC_17_02	487.8
sp|Q96KN2|CNDP1_HUMAN	HLEDVFSK	2	y6	1	L	OND	25	47	74364	sp|Q96KN2|CNDP1_HUMAN_HLEDVFSK_2_y6_L	120816_S_MCMC_17_02	487.8
sp|O75326|SEM7A_HUMAN	IFAVWK	2	y3	1	L	OND	25	47	96298	sp|O75326|SEM7A_HUMAN_IFAVWK_2_y3_L	120816_S_MCMC_17_02	382.2
sp|Q96KN2|CNDP1_HUMAN	ALEQDLPVNIK	3	y5	1	L	OND	25	47	151147	sp|Q96KN2|CNDP1_HUMAN_ALEQDLPVNIK_3_y5_L	120816_S_MCMC_17_02	413.9
sp|Q96KN2|CNDP1_HUMAN	HLEDVFSK	2	b4	1	L	OND	25	47	190900	sp|Q96KN2|CNDP1_HUMAN_HLEDVFSK_2_b4_L	120816_S_MCMC_17_02	487.8
sp|O75326|SEM7A_HUMAN	IFAVWK	2	y5	1	L	OND	25	47	251443	sp|O75326|SEM7A_HUMAN_IFAVWK_2_y5_L	120816_S_MCMC_17_02	382.2
sp|O75326|SEM7A_HUMAN	IFAVWK	2	y2	1	L	OND	25	47	292601	sp|O75326|SEM7A_HUMAN_IFAVWK_2_y2_L	120816_S_MCMC_17_02	382.2
sp|O75326|SEM7A_HUMAN	VYLFDFPEGK	2	y7	1	L	OND	25	47	350519	sp|O75326|SEM7A_HUMAN_VYLFDFPEGK_2_y7_L	120816_S_MCMC_17_02	607.8
sp|O75326|SEM7A_HUMAN	VYLFDFPEGK	2	y8	1	L	OND	25	47	373919	sp|O75326|SEM7A_HUMAN_VYLFDFPEGK_2_y8_L	120816_S_MCMC_17_02	607.8
sp|O75326|SEM7A_HUMAN	IFAVWK	2	y4	1	L	OND	25	47	813897	sp|O75326|SEM7A_HUMAN_IFAVWK_2_y4_L	120816_S_MCMC_17_02	382.2
sp|Q96KN2|CNDP1_HUMAN	ALEQDLPVNIK	2	y8	1	L	OND	25	47	921603	sp|Q96KN2|CNDP1_HUMAN_ALEQDLPVNIK_2_y8_L	120816_S_MCMC_17_02	620.3
sp|Q96KN2|CNDP1_HUMAN	ALEQDLPVNIK	2	y6	1	L	OND	25	47	922836	sp|Q96KN2|CNDP1_HUMAN_ALEQDLPVNIK_2_y6_L	120816_S_MCMC_17_02	620.3
sp|Q96KN2|CNDP1_HUMAN	ALEQDLPVNIK	2	y7	1	L	OND	25	47	1582535	sp|Q96KN2|CNDP1_HUMAN_ALEQDLPVNIK_2_y7_L	120816_S_MCMC_17_02	620.3
sp|Q96KN2|CNDP1_HUMAN	ALEQDLPVNIK	3	y5	1	H	CIS	44	83	182247	sp|Q96KN2|CNDP1_HUMAN_ALEQDLPVNIK_3_y5_H	120816_S_MCMC_18_01	416.6
sp|O75326|SEM7A_HUMAN	VYLFDFPEGK	2	y9	1	H	CIS	44	83	364790	sp|O75326|SEM7A_HUMAN_VYLFDFPEGK_2_y9_H	120816_S_MCMC_18_01	611.8
sp|O75326|SEM7A_HUMAN	IFAVWK	2	y3	1	H	CIS	44	83	477324	sp|O75326|SEM7A_HUMAN_IFAVWK_2_y3_H	120816_S_MCMC_18_01	386.2
sp|Q96KN2|CNDP1_HUMAN	ALEQDLPVNIK	2	y6	1	H	CIS	44	83	551309	sp|Q96KN2|CNDP1_HUMAN_ALEQDLPVNIK_2_y6_H	120816_S_MCMC_18_01	624.4
sp|Q96KN2|CNDP1_HUMAN	HLEDVFSK	2	b6	1	H	CIS	44	83	556576	sp|Q96KN2|CNDP1_HUMAN_HLEDVFSK_2_b6_H	120816_S_MCMC_18_01	491.8
sp|Q96KN2|CNDP1_HUMAN	ALEQDLPVNIK	2	y8	1	H	CIS	44	83	575241	sp|Q96KN2|CNDP1_HUMAN_ALEQDLPVNIK_2_y8_H	120816_S_MCMC_18_01	624.4
sp|Q96KN2|CNDP1_HUMAN	ALEQDLPVNIK	2	y7	1	H	CIS	44	83	907886	sp|Q96KN2|CNDP1_HUMAN_ALEQDLPVNIK_2_y7_H	120816_S_MCMC_18_01	624.4
sp|Q96KN2|CNDP1_HUMAN	HLEDVFSK	2	y7	1	H	CIS	44	83	928024	sp|Q96KN2|CNDP1_HUMAN_HLEDVFSK_2_y7_H	120816_S_MCMC_18_01	491.8
sp|Q96KN2|CNDP1_HUMAN	HLEDVFSK	2	y6	1	H	CIS	44	83	1247724	sp|Q96KN2|CNDP1_HUMAN_HLEDVFSK_2_y6_H	120816_S_MCMC_18_01	491.8
sp|O75326|SEM7A_HUMAN	IFAVWK	2	y5	1	H	CIS	44	83	1421624	sp|O75326|SEM7A_HUMAN_IFAVWK_2_y5_H	120816_S_MCMC_18_01	386.2
sp|O75326|SEM7A_HUMAN	IFAVWK	2	y2	1	H	CIS	44	83	2056034	sp|O75326|SEM7A_HUMAN_IFAVWK_2_y2_H	120816_S_MCMC_18_01	386.2
sp|Q96KN2|CNDP1_HUMAN	HLEDVFSK	2	b4	1	H	CIS	44	83	2565531	sp|Q96KN2|CNDP1_HUMAN_HLEDVFSK_2_b4_H	120816_S_MCMC_18_01	491.8
sp|O75326|SEM7A_HUMAN	VYLFDFPEGK	2	y8	1	H	CIS	44	83	3792044	sp|O75326|SEM7A_HUMAN_VYLFDFPEGK_2_y8_H	120816_S_MCMC_18_01	611.8
sp|O75326|SEM7A_HUMAN	VYLFDFPEGK	2	y7	1	H	CIS	44	83	3847991	sp|O75326|SEM7A_HUMAN_VYLFDFPEGK_2_y7_H	120816_S_MCMC_18_01	611.8
sp|O75326|SEM7A_HUMAN	IFAVWK	2	y4	1	H	CIS	44	83	4538495	sp|O75326|SEM7A_HUMAN_IFAVWK_2_y4_H	120816_S_MCMC_18_01	386.2
sp|Q96KN2|CNDP1_HUMAN	HLEDVFSK	2	b6	1	L	CIS	44	83	41801	sp|Q96KN2|CNDP1_HUMAN_HLEDVFSK_2_b6_L	120816_S_MCMC_18_01	487.8
sp|Q96KN2|CNDP1_HUMAN	HLEDVFSK	2	y7	1	L	CIS	44	83	63771	sp|Q96KN2|CNDP1_HUMAN_HLEDVFSK_2_y7_L	120816_S_MCMC_18_01	487.8
sp|O75326|SEM7A_HUMAN	VYLFDFPEGK	2	y9	1	L	CIS	44	83	71545	sp|O75326|SEM7A_HUMAN_VYLFDFPEGK_2_y9_L	120816_S_MCMC_18_01	607.8
sp|Q96KN2|CNDP1_HUMAN	HLEDVFSK	2	y6	1	L	CIS	44	83	82247	sp|Q96KN2|CNDP1_HUMAN_HLEDVFSK_2_y6_L	120816_S_MCMC_18_01	487.8
sp|Q96KN2|CNDP1_HUMAN	HLEDVFSK	2	b4	1	L	CIS	44	83	203510	sp|Q96KN2|CNDP1_HUMAN_HLEDVFSK_2_b4_L	120816_S_MCMC_18_01	487.8
sp|O75326|SEM7A_HUMAN	IFAVWK	2	y3	1	L	CIS	44	83	206582	sp|O75326|SEM7A_HUMAN_IFAVWK_2_y3_L	120816_S_MCMC_18_01	382.2
sp|Q96KN2|CNDP1_HUMAN	ALEQDLPVNIK	3	y5	1	L	CIS	44	83	379868	sp|Q96KN2|CNDP1_HUMAN_ALEQDLPVNIK_3_y5_L	120816_S_MCMC_18_01	413.9
sp|O75326|SEM7A_HUMAN	IFAVWK	2	y2	1	L	CIS	44	83	558402	sp|O75326|SEM7A_HUMAN_IFAVWK_2_y2_L	120816_S_MCMC_18_01	382.2
sp|O75326|SEM7A_HUMAN	IFAVWK	2	y5	1	L	CIS	44	83	615752	sp|O75326|SEM7A_HUMAN_IFAVWK_2_y5_L	120816_S_MCMC_18_01	382.2
sp|O75326|SEM7A_HUMAN	VYLFDFPEGK	2	y7	1	L	CIS	44	83	770057	sp|O75326|SEM7A_HUMAN_VYLFDFPEGK_2_y7_L	120816_S_MCMC_18_01	607.8
sp|O75326|SEM7A_HUMAN	VYLFDFPEGK	2	y8	1	L	CIS	44	83	795378	sp|O75326|SEM7A_HUMAN_VYLFDFPEGK_2_y8_L	120816_S_MCMC_18_01	607.8
sp|Q96KN2|CNDP1_HUMAN	ALEQDLPVNIK	2	y6	1	L	CIS	44	83	1217353	sp|Q96KN2|CNDP1_HUMAN_ALEQDLPVNIK_2_y6_L	120816_S_MCMC_18_01	620.3
sp|Q96KN2|CNDP1_HUMAN	ALEQDLPVNIK	2	y8	1	L	CIS	44	83	1292998	sp|Q96KN2|CNDP1_HUMAN_ALEQDLPVNIK_2_y8_L	120816_S_MCMC_18_01	620.3
sp|O75326|SEM7A_HUMAN	IFAVWK	2	y4	1	L	CIS	44	83	1939061	sp|O75326|SEM7A_HUMAN_IFAVWK_2_y4_L	120816_S_MCMC_18_01	382.2
sp|Q96KN2|CNDP1_HUMAN	ALEQDLPVNIK	2	y7	1	L	CIS	44	83	2043897	sp|Q96KN2|CNDP1_HUMAN_ALEQDLPVNIK_2_y7_L	120816_S_MCMC_18_01	620.3
sp|Q96KN2|CNDP1_HUMAN	ALEQDLPVNIK	3	y5	1	H	CIS	44	84	63984	sp|Q96KN2|CNDP1_HUMAN_ALEQDLPVNIK_3_y5_H	120816_S_MCMC_18_02	416.6
sp|O75326|SEM7A_HUMAN	VYLFDFPEGK	2	y9	1	H	CIS	44	84	313710	sp|O75326|SEM7A_HUMAN_VYLFDFPEGK_2_y9_H	120816_S_MCMC_18_02	611.8
sp|O75326|SEM7A_HUMAN	IFAVWK	2	y3	1	H	CIS	44	84	397657	sp|O75326|SEM7A_HUMAN_IFAVWK_2_y3_H	120816_S_MCMC_18_02	386.2
sp|Q96KN2|CNDP1_HUMAN	ALEQDLPVNIK	2	y6	1	H	CIS	44	84	569683	sp|Q96KN2|CNDP1_HUMAN_ALEQDLPVNIK_2_y6_H	120816_S_MCMC_18_02	624.4
sp|Q96KN2|CNDP1_HUMAN	ALEQDLPVNIK	2	y8	1	H	CIS	44	84	605778	sp|Q96KN2|CNDP1_HUMAN_ALEQDLPVNIK_2_y8_H	120816_S_MCMC_18_02	624.4
sp|Q96KN2|CNDP1_HUMAN	ALEQDLPVNIK	2	y7	1	H	CIS	44	84	950199	sp|Q96KN2|CNDP1_HUMAN_ALEQDLPVNIK_2_y7_H	120816_S_MCMC_18_02	624.4
sp|Q96KN2|CNDP1_HUMAN	HLEDVFSK	2	b6	1	H	CIS	44	84	996751	sp|Q96KN2|CNDP1_HUMAN_HLEDVFSK_2_b6_H	120816_S_MCMC_18_02	491.8
sp|O75326|SEM7A_HUMAN	IFAVWK	2	y5	1	H	CIS	44	84	1257105	sp|O75326|SEM7A_HUMAN_IFAVWK_2_y5_H	120816_S_MCMC_18_02	386.2
sp|Q96KN2|CNDP1_HUMAN	HLEDVFSK	2	y7	1	H	CIS	44	84	1721594	sp|Q96KN2|CNDP1_HUMAN_HLEDVFSK_2_y7_H	120816_S_MCMC_18_02	491.8
sp|O75326|SEM7A_HUMAN	IFAVWK	2	y2	1	H	CIS	44	84	1781980	sp|O75326|SEM7A_HUMAN_IFAVWK_2_y2_H	120816_S_MCMC_18_02	386.2
sp|Q96KN2|CNDP1_HUMAN	HLEDVFSK	2	y6	1	H	CIS	44	84	2243862	sp|Q96KN2|CNDP1_HUMAN_HLEDVFSK_2_y6_H	120816_S_MCMC_18_02	491.8
sp|O75326|SEM7A_HUMAN	VYLFDFPEGK	2	y7	1	H	CIS	44	84	3029499	sp|O75326|SEM7A_HUMAN_VYLFDFPEGK_2_y7_H	120816_S_MCMC_18_02	611.8
sp|O75326|SEM7A_HUMAN	VYLFDFPEGK	2	y8	1	H	CIS	44	84	3242405	sp|O75326|SEM7A_HUMAN_VYLFDFPEGK_2_y8_H	120816_S_MCMC_18_02	611.8
sp|O75326|SEM7A_HUMAN	IFAVWK	2	y4	1	H	CIS	44	84	3788468	sp|O75326|SEM7A_HUMAN_IFAVWK_2_y4_H	120816_S_MCMC_18_02	386.2
sp|Q96KN2|CNDP1_HUMAN	HLEDVFSK	2	b4	1	H	CIS	44	84	4379961	sp|Q96KN2|CNDP1_HUMAN_HLEDVFSK_2_b4_H	120816_S_MCMC_18_02	491.8
sp|O75326|SEM7A_HUMAN	VYLFDFPEGK	2	y9	1	L	CIS	44	84	58895	sp|O75326|SEM7A_HUMAN_VYLFDFPEGK_2_y9_L	120816_S_MCMC_18_02	607.8
sp|Q96KN2|CNDP1_HUMAN	HLEDVFSK	2	b6	1	L	CIS	44	84	74396	sp|Q96KN2|CNDP1_HUMAN_HLEDVFSK_2_b6_L	120816_S_MCMC_18_02	487.8
sp|Q96KN2|CNDP1_HUMAN	HLEDVFSK	2	y7	1	L	CIS	44	84	109800	sp|Q96KN2|CNDP1_HUMAN_HLEDVFSK_2_y7_L	120816_S_MCMC_18_02	487.8
sp|Q96KN2|CNDP1_HUMAN	ALEQDLPVNIK	3	y5	1	L	CIS	44	84	137595	sp|Q96KN2|CNDP1_HUMAN_ALEQDLPVNIK_3_y5_L	120816_S_MCMC_18_02	413.9
sp|Q96KN2|CNDP1_HUMAN	HLEDVFSK	2	y6	1	L	CIS	44	84	138451	sp|Q96KN2|CNDP1_HUMAN_HLEDVFSK_2_y6_L	120816_S_MCMC_18_02	487.8
sp|O75326|SEM7A_HUMAN	IFAVWK	2	y3	1	L	CIS	44	84	178970	sp|O75326|SEM7A_HUMAN_IFAVWK_2_y3_L	120816_S_MCMC_18_02	382.2
sp|Q96KN2|CNDP1_HUMAN	HLEDVFSK	2	b4	1	L	CIS	44	84	323700	sp|Q96KN2|CNDP1_HUMAN_HLEDVFSK_2_b4_L	120816_S_MCMC_18_02	487.8
sp|O75326|SEM7A_HUMAN	IFAVWK	2	y2	1	L	CIS	44	84	472064	sp|O75326|SEM7A_HUMAN_IFAVWK_2_y2_L	120816_S_MCMC_18_02	382.2
sp|O75326|SEM7A_HUMAN	IFAVWK	2	y5	1	L	CIS	44	84	495430	sp|O75326|SEM7A_HUMAN_IFAVWK_2_y5_L	120816_S_MCMC_18_02	382.2
sp|O75326|SEM7A_HUMAN	VYLFDFPEGK	2	y7	1	L	CIS	44	84	587911	sp|O75326|SEM7A_HUMAN_VYLFDFPEGK_2_y7_L	120816_S_MCMC_18_02	607.8
sp|O75326|SEM7A_HUMAN	VYLFDFPEGK	2	y8	1	L	CIS	44	84	631743	sp|O75326|SEM7A_HUMAN_VYLFDFPEGK_2_y8_L	120816_S_MCMC_18_02	607.8
sp|Q96KN2|CNDP1_HUMAN	ALEQDLPVNIK	2	y6	1	L	CIS	44	84	1134411	sp|Q96KN2|CNDP1_HUMAN_ALEQDLPVNIK_2_y6_L	120816_S_MCMC_18_02	620.3
sp|Q96KN2|CNDP1_HUMAN	ALEQDLPVNIK	2	y8	1	L	CIS	44	84	1340303	sp|Q96KN2|CNDP1_HUMAN_ALEQDLPVNIK_2_y8_L	120816_S_MCMC_18_02	620.3
sp|O75326|SEM7A_HUMAN	IFAVWK	2	y4	1	L	CIS	44	84	1702457	sp|O75326|SEM7A_HUMAN_IFAVWK_2_y4_L	120816_S_MCMC_18_02	382.2
sp|Q96KN2|CNDP1_HUMAN	ALEQDLPVNIK	2	y7	1	L	CIS	44	84	2017388	sp|Q96KN2|CNDP1_HUMAN_ALEQDLPVNIK_2_y7_L	120816_S_MCMC_18_02	620.3
sp|Q96KN2|CNDP1_HUMAN	ALEQDLPVNIK	3	y5	1	H	EMRR	2	3	180181	sp|Q96KN2|CNDP1_HUMAN_ALEQDLPVNIK_3_y5_H	120816_S_MCMC_19_01	416.6
sp|O75326|SEM7A_HUMAN	VYLFDFPEGK	2	y9	1	H	EMRR	2	3	313027	sp|O75326|SEM7A_HUMAN_VYLFDFPEGK_2_y9_H	120816_S_MCMC_19_01	611.8
sp|O75326|SEM7A_HUMAN	IFAVWK	2	y3	1	H	EMRR	2	3	473347	sp|O75326|SEM7A_HUMAN_IFAVWK_2_y3_H	120816_S_MCMC_19_01	386.2
sp|Q96KN2|CNDP1_HUMAN	HLEDVFSK	2	b6	1	H	EMRR	2	3	532047	sp|Q96KN2|CNDP1_HUMAN_HLEDVFSK_2_b6_H	120816_S_MCMC_19_01	491.8
sp|Q96KN2|CNDP1_HUMAN	ALEQDLPVNIK	2	y6	1	H	EMRR	2	3	582112	sp|Q96KN2|CNDP1_HUMAN_ALEQDLPVNIK_2_y6_H	120816_S_MCMC_19_01	624.4
sp|Q96KN2|CNDP1_HUMAN	ALEQDLPVNIK	2	y8	1	H	EMRR	2	3	637691	sp|Q96KN2|CNDP1_HUMAN_ALEQDLPVNIK_2_y8_H	120816_S_MCMC_19_01	624.4
sp|Q96KN2|CNDP1_HUMAN	HLEDVFSK	2	y7	1	H	EMRR	2	3	919474	sp|Q96KN2|CNDP1_HUMAN_HLEDVFSK_2_y7_H	120816_S_MCMC_19_01	491.8
sp|Q96KN2|CNDP1_HUMAN	ALEQDLPVNIK	2	y7	1	H	EMRR	2	3	985602	sp|Q96KN2|CNDP1_HUMAN_ALEQDLPVNIK_2_y7_H	120816_S_MCMC_19_01	624.4
sp|Q96KN2|CNDP1_HUMAN	HLEDVFSK	2	y6	1	H	EMRR	2	3	1292343	sp|Q96KN2|CNDP1_HUMAN_HLEDVFSK_2_y6_H	120816_S_MCMC_19_01	491.8
sp|O75326|SEM7A_HUMAN	IFAVWK	2	y5	1	H	EMRR	2	3	1475851	sp|O75326|SEM7A_HUMAN_IFAVWK_2_y5_H	120816_S_MCMC_19_01	386.2
sp|O75326|SEM7A_HUMAN	IFAVWK	2	y2	1	H	EMRR	2	3	1965864	sp|O75326|SEM7A_HUMAN_IFAVWK_2_y2_H	120816_S_MCMC_19_01	386.2
sp|Q96KN2|CNDP1_HUMAN	HLEDVFSK	2	b4	1	H	EMRR	2	3	2538168	sp|Q96KN2|CNDP1_HUMAN_HLEDVFSK_2_b4_H	120816_S_MCMC_19_01	491.8
sp|O75326|SEM7A_HUMAN	VYLFDFPEGK	2	y8	1	H	EMRR	2	3	2936071	sp|O75326|SEM7A_HUMAN_VYLFDFPEGK_2_y8_H	120816_S_MCMC_19_01	611.8
sp|O75326|SEM7A_HUMAN	VYLFDFPEGK	2	y7	1	H	EMRR	2	3	2955509	sp|O75326|SEM7A_HUMAN_VYLFDFPEGK_2_y7_H	120816_S_MCMC_19_01	611.8
sp|O75326|SEM7A_HUMAN	IFAVWK	2	y4	1	H	EMRR	2	3	4491328	sp|O75326|SEM7A_HUMAN_IFAVWK_2_y4_H	120816_S_MCMC_19_01	386.2
sp|Q96KN2|CNDP1_HUMAN	HLEDVFSK	2	b6	1	L	EMRR	2	3	8381	sp|Q96KN2|CNDP1_HUMAN_HLEDVFSK_2_b6_L	120816_S_MCMC_19_01	487.8
sp|Q96KN2|CNDP1_HUMAN	HLEDVFSK	2	y7	1	L	EMRR	2	3	15050	sp|Q96KN2|CNDP1_HUMAN_HLEDVFSK_2_y7_L	120816_S_MCMC_19_01	487.8
sp|Q96KN2|CNDP1_HUMAN	HLEDVFSK	2	y6	1	L	EMRR	2	3	19615	sp|Q96KN2|CNDP1_HUMAN_HLEDVFSK_2_y6_L	120816_S_MCMC_19_01	487.8
sp|O75326|SEM7A_HUMAN	VYLFDFPEGK	2	y9	1	L	EMRR	2	3	25036	sp|O75326|SEM7A_HUMAN_VYLFDFPEGK_2_y9_L	120816_S_MCMC_19_01	607.8
sp|Q96KN2|CNDP1_HUMAN	HLEDVFSK	2	b4	1	L	EMRR	2	3	42689	sp|Q96KN2|CNDP1_HUMAN_HLEDVFSK_2_b4_L	120816_S_MCMC_19_01	487.8
sp|O75326|SEM7A_HUMAN	IFAVWK	2	y3	1	L	EMRR	2	3	53463	sp|O75326|SEM7A_HUMAN_IFAVWK_2_y3_L	120816_S_MCMC_19_01	382.2
sp|O75326|SEM7A_HUMAN	IFAVWK	2	y2	1	L	EMRR	2	3	122689	sp|O75326|SEM7A_HUMAN_IFAVWK_2_y2_L	120816_S_MCMC_19_01	382.2
sp|Q96KN2|CNDP1_HUMAN	ALEQDLPVNIK	3	y5	1	L	EMRR	2	3	129644	sp|Q96KN2|CNDP1_HUMAN_ALEQDLPVNIK_3_y5_L	120816_S_MCMC_19_01	413.9
sp|O75326|SEM7A_HUMAN	IFAVWK	2	y5	1	L	EMRR	2	3	157143	sp|O75326|SEM7A_HUMAN_IFAVWK_2_y5_L	120816_S_MCMC_19_01	382.2
sp|O75326|SEM7A_HUMAN	VYLFDFPEGK	2	y7	1	L	EMRR	2	3	240045	sp|O75326|SEM7A_HUMAN_VYLFDFPEGK_2_y7_L	120816_S_MCMC_19_01	607.8
sp|O75326|SEM7A_HUMAN	VYLFDFPEGK	2	y8	1	L	EMRR	2	3	246657	sp|O75326|SEM7A_HUMAN_VYLFDFPEGK_2_y8_L	120816_S_MCMC_19_01	607.8
sp|Q96KN2|CNDP1_HUMAN	ALEQDLPVNIK	2	y6	1	L	EMRR	2	3	440272	sp|Q96KN2|CNDP1_HUMAN_ALEQDLPVNIK_2_y6_L	120816_S_MCMC_19_01	620.3
sp|Q96KN2|CNDP1_HUMAN	ALEQDLPVNIK	2	y8	1	L	EMRR	2	3	461793	sp|Q96KN2|CNDP1_HUMAN_ALEQDLPVNIK_2_y8_L	120816_S_MCMC_19_01	620.3
sp|O75326|SEM7A_HUMAN	IFAVWK	2	y4	1	L	EMRR	2	3	476673	sp|O75326|SEM7A_HUMAN_IFAVWK_2_y4_L	120816_S_MCMC_19_01	382.2
sp|Q96KN2|CNDP1_HUMAN	ALEQDLPVNIK	2	y7	1	L	EMRR	2	3	726891	sp|Q96KN2|CNDP1_HUMAN_ALEQDLPVNIK_2_y7_L	120816_S_MCMC_19_01	620.3
sp|Q96KN2|CNDP1_HUMAN	ALEQDLPVNIK	3	y5	1	H	EMRR	2	4	88590	sp|Q96KN2|CNDP1_HUMAN_ALEQDLPVNIK_3_y5_H	120816_S_MCMC_19_02	416.6
sp|O75326|SEM7A_HUMAN	VYLFDFPEGK	2	y9	1	H	EMRR	2	4	277190	sp|O75326|SEM7A_HUMAN_VYLFDFPEGK_2_y9_H	120816_S_MCMC_19_02	611.8
sp|O75326|SEM7A_HUMAN	IFAVWK	2	y3	1	H	EMRR	2	4	472243	sp|O75326|SEM7A_HUMAN_IFAVWK_2_y3_H	120816_S_MCMC_19_02	386.2
sp|Q96KN2|CNDP1_HUMAN	ALEQDLPVNIK	2	y6	1	H	EMRR	2	4	557083	sp|Q96KN2|CNDP1_HUMAN_ALEQDLPVNIK_2_y6_H	120816_S_MCMC_19_02	624.4
sp|Q96KN2|CNDP1_HUMAN	ALEQDLPVNIK	2	y8	1	H	EMRR	2	4	582468	sp|Q96KN2|CNDP1_HUMAN_ALEQDLPVNIK_2_y8_H	120816_S_MCMC_19_02	624.4
sp|Q96KN2|CNDP1_HUMAN	ALEQDLPVNIK	2	y7	1	H	EMRR	2	4	857012	sp|Q96KN2|CNDP1_HUMAN_ALEQDLPVNIK_2_y7_H	120816_S_MCMC_19_02	624.4
sp|Q96KN2|CNDP1_HUMAN	HLEDVFSK	2	b6	1	H	EMRR	2	4	1453377	sp|Q96KN2|CNDP1_HUMAN_HLEDVFSK_2_b6_H	120816_S_MCMC_19_02	491.8
sp|O75326|SEM7A_HUMAN	IFAVWK	2	y5	1	H	EMRR	2	4	1497452	sp|O75326|SEM7A_HUMAN_IFAVWK_2_y5_H	120816_S_MCMC_19_02	386.2
sp|O75326|SEM7A_HUMAN	IFAVWK	2	y2	1	H	EMRR	2	4	2203307	sp|O75326|SEM7A_HUMAN_IFAVWK_2_y2_H	120816_S_MCMC_19_02	386.2
sp|Q96KN2|CNDP1_HUMAN	HLEDVFSK	2	y7	1	H	EMRR	2	4	2454525	sp|Q96KN2|CNDP1_HUMAN_HLEDVFSK_2_y7_H	120816_S_MCMC_19_02	491.8
sp|O75326|SEM7A_HUMAN	VYLFDFPEGK	2	y7	1	H	EMRR	2	4	2744844	sp|O75326|SEM7A_HUMAN_VYLFDFPEGK_2_y7_H	120816_S_MCMC_19_02	611.8
sp|O75326|SEM7A_HUMAN	VYLFDFPEGK	2	y8	1	H	EMRR	2	4	2853790	sp|O75326|SEM7A_HUMAN_VYLFDFPEGK_2_y8_H	120816_S_MCMC_19_02	611.8
sp|Q96KN2|CNDP1_HUMAN	HLEDVFSK	2	y6	1	H	EMRR	2	4	3346354	sp|Q96KN2|CNDP1_HUMAN_HLEDVFSK_2_y6_H	120816_S_MCMC_19_02	491.8
sp|O75326|SEM7A_HUMAN	IFAVWK	2	y4	1	H	EMRR	2	4	4724357	sp|O75326|SEM7A_HUMAN_IFAVWK_2_y4_H	120816_S_MCMC_19_02	386.2
sp|Q96KN2|CNDP1_HUMAN	HLEDVFSK	2	b4	1	H	EMRR	2	4	6854558	sp|Q96KN2|CNDP1_HUMAN_HLEDVFSK_2_b4_H	120816_S_MCMC_19_02	491.8
sp|O75326|SEM7A_HUMAN	VYLFDFPEGK	2	y9	1	L	EMRR	2	4	17619	sp|O75326|SEM7A_HUMAN_VYLFDFPEGK_2_y9_L	120816_S_MCMC_19_02	607.8
sp|Q96KN2|CNDP1_HUMAN	HLEDVFSK	2	b6	1	L	EMRR	2	4	22968	sp|Q96KN2|CNDP1_HUMAN_HLEDVFSK_2_b6_L	120816_S_MCMC_19_02	487.8
sp|Q96KN2|CNDP1_HUMAN	HLEDVFSK	2	y7	1	L	EMRR	2	4	38804	sp|Q96KN2|CNDP1_HUMAN_HLEDVFSK_2_y7_L	120816_S_MCMC_19_02	487.8
sp|O75326|SEM7A_HUMAN	IFAVWK	2	y3	1	L	EMRR	2	4	45010	sp|O75326|SEM7A_HUMAN_IFAVWK_2_y3_L	120816_S_MCMC_19_02	382.2
sp|Q96KN2|CNDP1_HUMAN	HLEDVFSK	2	y6	1	L	EMRR	2	4	50073	sp|Q96KN2|CNDP1_HUMAN_HLEDVFSK_2_y6_L	120816_S_MCMC_19_02	487.8
sp|Q96KN2|CNDP1_HUMAN	ALEQDLPVNIK	3	y5	1	L	EMRR	2	4	58562	sp|Q96KN2|CNDP1_HUMAN_ALEQDLPVNIK_3_y5_L	120816_S_MCMC_19_02	413.9
sp|O75326|SEM7A_HUMAN	IFAVWK	2	y2	1	L	EMRR	2	4	108566	sp|O75326|SEM7A_HUMAN_IFAVWK_2_y2_L	120816_S_MCMC_19_02	382.2
sp|Q96KN2|CNDP1_HUMAN	HLEDVFSK	2	b4	1	L	EMRR	2	4	128572	sp|Q96KN2|CNDP1_HUMAN_HLEDVFSK_2_b4_L	120816_S_MCMC_19_02	487.8
sp|O75326|SEM7A_HUMAN	IFAVWK	2	y5	1	L	EMRR	2	4	148655	sp|O75326|SEM7A_HUMAN_IFAVWK_2_y5_L	120816_S_MCMC_19_02	382.2
sp|O75326|SEM7A_HUMAN	VYLFDFPEGK	2	y7	1	L	EMRR	2	4	200366	sp|O75326|SEM7A_HUMAN_VYLFDFPEGK_2_y7_L	120816_S_MCMC_19_02	607.8
sp|O75326|SEM7A_HUMAN	VYLFDFPEGK	2	y8	1	L	EMRR	2	4	223405	sp|O75326|SEM7A_HUMAN_VYLFDFPEGK_2_y8_L	120816_S_MCMC_19_02	607.8
sp|Q96KN2|CNDP1_HUMAN	ALEQDLPVNIK	2	y6	1	L	EMRR	2	4	344876	sp|Q96KN2|CNDP1_HUMAN_ALEQDLPVNIK_2_y6_L	120816_S_MCMC_19_02	620.3
sp|Q96KN2|CNDP1_HUMAN	ALEQDLPVNIK	2	y8	1	L	EMRR	2	4	413849	sp|Q96KN2|CNDP1_HUMAN_ALEQDLPVNIK_2_y8_L	120816_S_MCMC_19_02	620.3
sp|O75326|SEM7A_HUMAN	IFAVWK	2	y4	1	L	EMRR	2	4	488589	sp|O75326|SEM7A_HUMAN_IFAVWK_2_y4_L	120816_S_MCMC_19_02	382.2
sp|Q96KN2|CNDP1_HUMAN	ALEQDLPVNIK	2	y7	1	L	EMRR	2	4	648023	sp|Q96KN2|CNDP1_HUMAN_ALEQDLPVNIK_2_y7_L	120816_S_MCMC_19_02	620.3
sp|Q96KN2|CNDP1_HUMAN	ALEQDLPVNIK	3	y5	1	H	CIS	45	85	270913	sp|Q96KN2|CNDP1_HUMAN_ALEQDLPVNIK_3_y5_H	120816_S_MCMC_20_01	416.6
sp|O75326|SEM7A_HUMAN	IFAVWK	2	y3	1	H	CIS	45	85	439593	sp|O75326|SEM7A_HUMAN_IFAVWK_2_y3_H	120816_S_MCMC_20_01	386.2
sp|O75326|SEM7A_HUMAN	VYLFDFPEGK	2	y9	1	H	CIS	45	85	478062	sp|O75326|SEM7A_HUMAN_VYLFDFPEGK_2_y9_H	120816_S_MCMC_20_01	611.8
sp|Q96KN2|CNDP1_HUMAN	ALEQDLPVNIK	2	y6	1	H	CIS	45	85	605920	sp|Q96KN2|CNDP1_HUMAN_ALEQDLPVNIK_2_y6_H	120816_S_MCMC_20_01	624.4
sp|Q96KN2|CNDP1_HUMAN	ALEQDLPVNIK	2	y8	1	H	CIS	45	85	718441	sp|Q96KN2|CNDP1_HUMAN_ALEQDLPVNIK_2_y8_H	120816_S_MCMC_20_01	624.4
sp|Q96KN2|CNDP1_HUMAN	HLEDVFSK	2	b6	1	H	CIS	45	85	742225	sp|Q96KN2|CNDP1_HUMAN_HLEDVFSK_2_b6_H	120816_S_MCMC_20_01	491.8
sp|Q96KN2|CNDP1_HUMAN	ALEQDLPVNIK	2	y7	1	H	CIS	45	85	1082696	sp|Q96KN2|CNDP1_HUMAN_ALEQDLPVNIK_2_y7_H	120816_S_MCMC_20_01	624.4
sp|O75326|SEM7A_HUMAN	IFAVWK	2	y5	1	H	CIS	45	85	1308399	sp|O75326|SEM7A_HUMAN_IFAVWK_2_y5_H	120816_S_MCMC_20_01	386.2
sp|Q96KN2|CNDP1_HUMAN	HLEDVFSK	2	y7	1	H	CIS	45	85	1405335	sp|Q96KN2|CNDP1_HUMAN_HLEDVFSK_2_y7_H	120816_S_MCMC_20_01	491.8
sp|O75326|SEM7A_HUMAN	IFAVWK	2	y2	1	H	CIS	45	85	1848726	sp|O75326|SEM7A_HUMAN_IFAVWK_2_y2_H	120816_S_MCMC_20_01	386.2
sp|Q96KN2|CNDP1_HUMAN	HLEDVFSK	2	y6	1	H	CIS	45	85	1925355	sp|Q96KN2|CNDP1_HUMAN_HLEDVFSK_2_y6_H	120816_S_MCMC_20_01	491.8
sp|Q96KN2|CNDP1_HUMAN	HLEDVFSK	2	b4	1	H	CIS	45	85	3390950	sp|Q96KN2|CNDP1_HUMAN_HLEDVFSK_2_b4_H	120816_S_MCMC_20_01	491.8
sp|O75326|SEM7A_HUMAN	IFAVWK	2	y4	1	H	CIS	45	85	3966399	sp|O75326|SEM7A_HUMAN_IFAVWK_2_y4_H	120816_S_MCMC_20_01	386.2
sp|O75326|SEM7A_HUMAN	VYLFDFPEGK	2	y7	1	H	CIS	45	85	4326521	sp|O75326|SEM7A_HUMAN_VYLFDFPEGK_2_y7_H	120816_S_MCMC_20_01	611.8
sp|O75326|SEM7A_HUMAN	VYLFDFPEGK	2	y8	1	H	CIS	45	85	4654807	sp|O75326|SEM7A_HUMAN_VYLFDFPEGK_2_y8_H	120816_S_MCMC_20_01	611.8
sp|Q96KN2|CNDP1_HUMAN	HLEDVFSK	2	b6	1	L	CIS	45	85	15479	sp|Q96KN2|CNDP1_HUMAN_HLEDVFSK_2_b6_L	120816_S_MCMC_20_01	487.8
sp|Q96KN2|CNDP1_HUMAN	HLEDVFSK	2	y7	1	L	CIS	45	85	22969	sp|Q96KN2|CNDP1_HUMAN_HLEDVFSK_2_y7_L	120816_S_MCMC_20_01	487.8
sp|Q96KN2|CNDP1_HUMAN	HLEDVFSK	2	y6	1	L	CIS	45	85	34025	sp|Q96KN2|CNDP1_HUMAN_HLEDVFSK_2_y6_L	120816_S_MCMC_20_01	487.8
sp|O75326|SEM7A_HUMAN	VYLFDFPEGK	2	y9	1	L	CIS	45	85	51001	sp|O75326|SEM7A_HUMAN_VYLFDFPEGK_2_y9_L	120816_S_MCMC_20_01	607.8
sp|Q96KN2|CNDP1_HUMAN	HLEDVFSK	2	b4	1	L	CIS	45	85	69478	sp|Q96KN2|CNDP1_HUMAN_HLEDVFSK_2_b4_L	120816_S_MCMC_20_01	487.8
sp|O75326|SEM7A_HUMAN	IFAVWK	2	y3	1	L	CIS	45	85	73147	sp|O75326|SEM7A_HUMAN_IFAVWK_2_y3_L	120816_S_MCMC_20_01	382.2
sp|O75326|SEM7A_HUMAN	IFAVWK	2	y2	1	L	CIS	45	85	180602	sp|O75326|SEM7A_HUMAN_IFAVWK_2_y2_L	120816_S_MCMC_20_01	382.2
sp|O75326|SEM7A_HUMAN	IFAVWK	2	y5	1	L	CIS	45	85	214413	sp|O75326|SEM7A_HUMAN_IFAVWK_2_y5_L	120816_S_MCMC_20_01	382.2
sp|Q96KN2|CNDP1_HUMAN	ALEQDLPVNIK	3	y5	1	L	CIS	45	85	295951	sp|Q96KN2|CNDP1_HUMAN_ALEQDLPVNIK_3_y5_L	120816_S_MCMC_20_01	413.9
sp|O75326|SEM7A_HUMAN	VYLFDFPEGK	2	y7	1	L	CIS	45	85	481729	sp|O75326|SEM7A_HUMAN_VYLFDFPEGK_2_y7_L	120816_S_MCMC_20_01	607.8
sp|O75326|SEM7A_HUMAN	VYLFDFPEGK	2	y8	1	L	CIS	45	85	551525	sp|O75326|SEM7A_HUMAN_VYLFDFPEGK_2_y8_L	120816_S_MCMC_20_01	607.8
sp|O75326|SEM7A_HUMAN	IFAVWK	2	y4	1	L	CIS	45	85	650089	sp|O75326|SEM7A_HUMAN_IFAVWK_2_y4_L	120816_S_MCMC_20_01	382.2
sp|Q96KN2|CNDP1_HUMAN	ALEQDLPVNIK	2	y6	1	L	CIS	45	85	712204	sp|Q96KN2|CNDP1_HUMAN_ALEQDLPVNIK_2_y6_L	120816_S_MCMC_20_01	620.3
sp|Q96KN2|CNDP1_HUMAN	ALEQDLPVNIK	2	y8	1	L	CIS	45	85	748369	sp|Q96KN2|CNDP1_HUMAN_ALEQDLPVNIK_2_y8_L	120816_S_MCMC_20_01	620.3
sp|Q96KN2|CNDP1_HUMAN	ALEQDLPVNIK	2	y7	1	L	CIS	45	85	1182528	sp|Q96KN2|CNDP1_HUMAN_ALEQDLPVNIK_2_y7_L	120816_S_MCMC_20_01	620.3
sp|Q96KN2|CNDP1_HUMAN	ALEQDLPVNIK	3	y5	1	H	CIS	45	86	129893	sp|Q96KN2|CNDP1_HUMAN_ALEQDLPVNIK_3_y5_H	120816_S_MCMC_20_02	416.6
sp|O75326|SEM7A_HUMAN	IFAVWK	2	y3	1	H	CIS	45	86	306454	sp|O75326|SEM7A_HUMAN_IFAVWK_2_y3_H	120816_S_MCMC_20_02	386.2
sp|O75326|SEM7A_HUMAN	VYLFDFPEGK	2	y9	1	H	CIS	45	86	315240	sp|O75326|SEM7A_HUMAN_VYLFDFPEGK_2_y9_H	120816_S_MCMC_20_02	611.8
sp|Q96KN2|CNDP1_HUMAN	ALEQDLPVNIK	2	y6	1	H	CIS	45	86	332147	sp|Q96KN2|CNDP1_HUMAN_ALEQDLPVNIK_2_y6_H	120816_S_MCMC_20_02	624.4
sp|Q96KN2|CNDP1_HUMAN	ALEQDLPVNIK	2	y8	1	H	CIS	45	86	356652	sp|Q96KN2|CNDP1_HUMAN_ALEQDLPVNIK_2_y8_H	120816_S_MCMC_20_02	624.4
sp|Q96KN2|CNDP1_HUMAN	ALEQDLPVNIK	2	y7	1	H	CIS	45	86	594120	sp|Q96KN2|CNDP1_HUMAN_ALEQDLPVNIK_2_y7_H	120816_S_MCMC_20_02	624.4
sp|Q96KN2|CNDP1_HUMAN	HLEDVFSK	2	b6	1	H	CIS	45	86	634044	sp|Q96KN2|CNDP1_HUMAN_HLEDVFSK_2_b6_H	120816_S_MCMC_20_02	491.8
sp|O75326|SEM7A_HUMAN	IFAVWK	2	y5	1	H	CIS	45	86	943889	sp|O75326|SEM7A_HUMAN_IFAVWK_2_y5_H	120816_S_MCMC_20_02	386.2
sp|Q96KN2|CNDP1_HUMAN	HLEDVFSK	2	y7	1	H	CIS	45	86	1073499	sp|Q96KN2|CNDP1_HUMAN_HLEDVFSK_2_y7_H	120816_S_MCMC_20_02	491.8
sp|O75326|SEM7A_HUMAN	IFAVWK	2	y2	1	H	CIS	45	86	1296839	sp|O75326|SEM7A_HUMAN_IFAVWK_2_y2_H	120816_S_MCMC_20_02	386.2
sp|Q96KN2|CNDP1_HUMAN	HLEDVFSK	2	y6	1	H	CIS	45	86	1392535	sp|Q96KN2|CNDP1_HUMAN_HLEDVFSK_2_y6_H	120816_S_MCMC_20_02	491.8
sp|O75326|SEM7A_HUMAN	VYLFDFPEGK	2	y7	1	H	CIS	45	86	2642547	sp|O75326|SEM7A_HUMAN_VYLFDFPEGK_2_y7_H	120816_S_MCMC_20_02	611.8
sp|O75326|SEM7A_HUMAN	IFAVWK	2	y4	1	H	CIS	45	86	2694432	sp|O75326|SEM7A_HUMAN_IFAVWK_2_y4_H	120816_S_MCMC_20_02	386.2
sp|O75326|SEM7A_HUMAN	VYLFDFPEGK	2	y8	1	H	CIS	45	86	2902810	sp|O75326|SEM7A_HUMAN_VYLFDFPEGK_2_y8_H	120816_S_MCMC_20_02	611.8
sp|Q96KN2|CNDP1_HUMAN	HLEDVFSK	2	b4	1	H	CIS	45	86	2998304	sp|Q96KN2|CNDP1_HUMAN_HLEDVFSK_2_b4_H	120816_S_MCMC_20_02	491.8
sp|Q96KN2|CNDP1_HUMAN	HLEDVFSK	2	b6	1	L	CIS	45	86	11628	sp|Q96KN2|CNDP1_HUMAN_HLEDVFSK_2_b6_L	120816_S_MCMC_20_02	487.8
sp|Q96KN2|CNDP1_HUMAN	HLEDVFSK	2	y7	1	L	CIS	45	86	17691	sp|Q96KN2|CNDP1_HUMAN_HLEDVFSK_2_y7_L	120816_S_MCMC_20_02	487.8
sp|Q96KN2|CNDP1_HUMAN	HLEDVFSK	2	y6	1	L	CIS	45	86	23398	sp|Q96KN2|CNDP1_HUMAN_HLEDVFSK_2_y6_L	120816_S_MCMC_20_02	487.8
sp|O75326|SEM7A_HUMAN	VYLFDFPEGK	2	y9	1	L	CIS	45	86	27213	sp|O75326|SEM7A_HUMAN_VYLFDFPEGK_2_y9_L	120816_S_MCMC_20_02	607.8
sp|O75326|SEM7A_HUMAN	IFAVWK	2	y3	1	L	CIS	45	86	38091	sp|O75326|SEM7A_HUMAN_IFAVWK_2_y3_L	120816_S_MCMC_20_02	382.2
sp|Q96KN2|CNDP1_HUMAN	HLEDVFSK	2	b4	1	L	CIS	45	86	55426	sp|Q96KN2|CNDP1_HUMAN_HLEDVFSK_2_b4_L	120816_S_MCMC_20_02	487.8
sp|O75326|SEM7A_HUMAN	IFAVWK	2	y2	1	L	CIS	45	86	84814	sp|O75326|SEM7A_HUMAN_IFAVWK_2_y2_L	120816_S_MCMC_20_02	382.2
sp|O75326|SEM7A_HUMAN	IFAVWK	2	y5	1	L	CIS	45	86	97654	sp|O75326|SEM7A_HUMAN_IFAVWK_2_y5_L	120816_S_MCMC_20_02	382.2
sp|Q96KN2|CNDP1_HUMAN	ALEQDLPVNIK	3	y5	1	L	CIS	45	86	140236	sp|Q96KN2|CNDP1_HUMAN_ALEQDLPVNIK_3_y5_L	120816_S_MCMC_20_02	413.9
sp|O75326|SEM7A_HUMAN	VYLFDFPEGK	2	y7	1	L	CIS	45	86	280717	sp|O75326|SEM7A_HUMAN_VYLFDFPEGK_2_y7_L	120816_S_MCMC_20_02	607.8
sp|O75326|SEM7A_HUMAN	VYLFDFPEGK	2	y8	1	L	CIS	45	86	316418	sp|O75326|SEM7A_HUMAN_VYLFDFPEGK_2_y8_L	120816_S_MCMC_20_02	607.8
sp|O75326|SEM7A_HUMAN	IFAVWK	2	y4	1	L	CIS	45	86	342180	sp|O75326|SEM7A_HUMAN_IFAVWK_2_y4_L	120816_S_MCMC_20_02	382.2
sp|Q96KN2|CNDP1_HUMAN	ALEQDLPVNIK	2	y6	1	L	CIS	45	86	352373	sp|Q96KN2|CNDP1_HUMAN_ALEQDLPVNIK_2_y6_L	120816_S_MCMC_20_02	620.3
sp|Q96KN2|CNDP1_HUMAN	ALEQDLPVNIK	2	y8	1	L	CIS	45	86	386112	sp|Q96KN2|CNDP1_HUMAN_ALEQDLPVNIK_2_y8_L	120816_S_MCMC_20_02	620.3
sp|Q96KN2|CNDP1_HUMAN	ALEQDLPVNIK	2	y7	1	L	CIS	45	86	601785	sp|Q96KN2|CNDP1_HUMAN_ALEQDLPVNIK_2_y7_L	120816_S_MCMC_20_02	620.3
sp|Q96KN2|CNDP1_HUMAN	ALEQDLPVNIK	3	y5	1	H	EMRR	4	7	218485	sp|Q96KN2|CNDP1_HUMAN_ALEQDLPVNIK_3_y5_H	120816_S_MCMC_21_01	416.6
sp|O75326|SEM7A_HUMAN	VYLFDFPEGK	2	y9	1	H	EMRR	4	7	348877	sp|O75326|SEM7A_HUMAN_VYLFDFPEGK_2_y9_H	120816_S_MCMC_21_01	611.8
sp|O75326|SEM7A_HUMAN	IFAVWK	2	y3	1	H	EMRR	4	7	409513	sp|O75326|SEM7A_HUMAN_IFAVWK_2_y3_H	120816_S_MCMC_21_01	386.2
sp|Q96KN2|CNDP1_HUMAN	HLEDVFSK	2	b6	1	H	EMRR	4	7	581873	sp|Q96KN2|CNDP1_HUMAN_HLEDVFSK_2_b6_H	120816_S_MCMC_21_01	491.8
sp|Q96KN2|CNDP1_HUMAN	ALEQDLPVNIK	2	y6	1	H	EMRR	4	7	592828	sp|Q96KN2|CNDP1_HUMAN_ALEQDLPVNIK_2_y6_H	120816_S_MCMC_21_01	624.4
sp|Q96KN2|CNDP1_HUMAN	ALEQDLPVNIK	2	y8	1	H	EMRR	4	7	652245	sp|Q96KN2|CNDP1_HUMAN_ALEQDLPVNIK_2_y8_H	120816_S_MCMC_21_01	624.4
sp|Q96KN2|CNDP1_HUMAN	HLEDVFSK	2	y7	1	H	EMRR	4	7	1016452	sp|Q96KN2|CNDP1_HUMAN_HLEDVFSK_2_y7_H	120816_S_MCMC_21_01	491.8
sp|Q96KN2|CNDP1_HUMAN	ALEQDLPVNIK	2	y7	1	H	EMRR	4	7	1065962	sp|Q96KN2|CNDP1_HUMAN_ALEQDLPVNIK_2_y7_H	120816_S_MCMC_21_01	624.4
sp|O75326|SEM7A_HUMAN	IFAVWK	2	y5	1	H	EMRR	4	7	1258647	sp|O75326|SEM7A_HUMAN_IFAVWK_2_y5_H	120816_S_MCMC_21_01	386.2
sp|Q96KN2|CNDP1_HUMAN	HLEDVFSK	2	y6	1	H	EMRR	4	7	1311305	sp|Q96KN2|CNDP1_HUMAN_HLEDVFSK_2_y6_H	120816_S_MCMC_21_01	491.8
sp|O75326|SEM7A_HUMAN	IFAVWK	2	y2	1	H	EMRR	4	7	1737409	sp|O75326|SEM7A_HUMAN_IFAVWK_2_y2_H	120816_S_MCMC_21_01	386.2
sp|Q96KN2|CNDP1_HUMAN	HLEDVFSK	2	b4	1	H	EMRR	4	7	2735316	sp|Q96KN2|CNDP1_HUMAN_HLEDVFSK_2_b4_H	120816_S_MCMC_21_01	491.8
sp|O75326|SEM7A_HUMAN	VYLFDFPEGK	2	y7	1	H	EMRR	4	7	3073677	sp|O75326|SEM7A_HUMAN_VYLFDFPEGK_2_y7_H	120816_S_MCMC_21_01	611.8
sp|O75326|SEM7A_HUMAN	VYLFDFPEGK	2	y8	1	H	EMRR	4	7	3325640	sp|O75326|SEM7A_HUMAN_VYLFDFPEGK_2_y8_H	120816_S_MCMC_21_01	611.8
sp|O75326|SEM7A_HUMAN	IFAVWK	2	y4	1	H	EMRR	4	7	3841165	sp|O75326|SEM7A_HUMAN_IFAVWK_2_y4_H	120816_S_MCMC_21_01	386.2
sp|O75326|SEM7A_HUMAN	VYLFDFPEGK	2	y9	1	L	EMRR	4	7	13232	sp|O75326|SEM7A_HUMAN_VYLFDFPEGK_2_y9_L	120816_S_MCMC_21_01	607.8
sp|Q96KN2|CNDP1_HUMAN	HLEDVFSK	2	b6	1	L	EMRR	4	7	15550	sp|Q96KN2|CNDP1_HUMAN_HLEDVFSK_2_b6_L	120816_S_MCMC_21_01	487.8
sp|Q96KN2|CNDP1_HUMAN	HLEDVFSK	2	y7	1	L	EMRR	4	7	20116	sp|Q96KN2|CNDP1_HUMAN_HLEDVFSK_2_y7_L	120816_S_MCMC_21_01	487.8
sp|Q96KN2|CNDP1_HUMAN	HLEDVFSK	2	y6	1	L	EMRR	4	7	34774	sp|Q96KN2|CNDP1_HUMAN_HLEDVFSK_2_y6_L	120816_S_MCMC_21_01	487.8
sp|O75326|SEM7A_HUMAN	IFAVWK	2	y3	1	L	EMRR	4	7	39872	sp|O75326|SEM7A_HUMAN_IFAVWK_2_y3_L	120816_S_MCMC_21_01	382.2
sp|Q96KN2|CNDP1_HUMAN	HLEDVFSK	2	b4	1	L	EMRR	4	7	70789	sp|Q96KN2|CNDP1_HUMAN_HLEDVFSK_2_b4_L	120816_S_MCMC_21_01	487.8
sp|O75326|SEM7A_HUMAN	VYLFDFPEGK	2	y7	1	L	EMRR	4	7	107066	sp|O75326|SEM7A_HUMAN_VYLFDFPEGK_2_y7_L	120816_S_MCMC_21_01	607.8
sp|O75326|SEM7A_HUMAN	IFAVWK	2	y2	1	L	EMRR	4	7	119761	sp|O75326|SEM7A_HUMAN_IFAVWK_2_y2_L	120816_S_MCMC_21_01	382.2
sp|O75326|SEM7A_HUMAN	IFAVWK	2	y5	1	L	EMRR	4	7	121402	sp|O75326|SEM7A_HUMAN_IFAVWK_2_y5_L	120816_S_MCMC_21_01	382.2
sp|O75326|SEM7A_HUMAN	VYLFDFPEGK	2	y8	1	L	EMRR	4	7	125363	sp|O75326|SEM7A_HUMAN_VYLFDFPEGK_2_y8_L	120816_S_MCMC_21_01	607.8
sp|Q96KN2|CNDP1_HUMAN	ALEQDLPVNIK	3	y5	1	L	EMRR	4	7	144550	sp|Q96KN2|CNDP1_HUMAN_ALEQDLPVNIK_3_y5_L	120816_S_MCMC_21_01	413.9
sp|O75326|SEM7A_HUMAN	IFAVWK	2	y4	1	L	EMRR	4	7	400405	sp|O75326|SEM7A_HUMAN_IFAVWK_2_y4_L	120816_S_MCMC_21_01	382.2
sp|Q96KN2|CNDP1_HUMAN	ALEQDLPVNIK	2	y6	1	L	EMRR	4	7	444943	sp|Q96KN2|CNDP1_HUMAN_ALEQDLPVNIK_2_y6_L	120816_S_MCMC_21_01	620.3
sp|Q96KN2|CNDP1_HUMAN	ALEQDLPVNIK	2	y8	1	L	EMRR	4	7	453302	sp|Q96KN2|CNDP1_HUMAN_ALEQDLPVNIK_2_y8_L	120816_S_MCMC_21_01	620.3
sp|Q96KN2|CNDP1_HUMAN	ALEQDLPVNIK	2	y7	1	L	EMRR	4	7	718438	sp|Q96KN2|CNDP1_HUMAN_ALEQDLPVNIK_2_y7_L	120816_S_MCMC_21_01	620.3
sp|Q96KN2|CNDP1_HUMAN	ALEQDLPVNIK	3	y5	1	H	EMRR	4	8	97651	sp|Q96KN2|CNDP1_HUMAN_ALEQDLPVNIK_3_y5_H	120816_S_MCMC_21_02	416.6
sp|O75326|SEM7A_HUMAN	VYLFDFPEGK	2	y9	1	H	EMRR	4	8	355618	sp|O75326|SEM7A_HUMAN_VYLFDFPEGK_2_y9_H	120816_S_MCMC_21_02	611.8
sp|O75326|SEM7A_HUMAN	IFAVWK	2	y3	1	H	EMRR	4	8	565178	sp|O75326|SEM7A_HUMAN_IFAVWK_2_y3_H	120816_S_MCMC_21_02	386.2
sp|Q96KN2|CNDP1_HUMAN	ALEQDLPVNIK	2	y6	1	H	EMRR	4	8	643462	sp|Q96KN2|CNDP1_HUMAN_ALEQDLPVNIK_2_y6_H	120816_S_MCMC_21_02	624.4
sp|Q96KN2|CNDP1_HUMAN	ALEQDLPVNIK	2	y8	1	H	EMRR	4	8	734625	sp|Q96KN2|CNDP1_HUMAN_ALEQDLPVNIK_2_y8_H	120816_S_MCMC_21_02	624.4
sp|Q96KN2|CNDP1_HUMAN	ALEQDLPVNIK	2	y7	1	H	EMRR	4	8	1099545	sp|Q96KN2|CNDP1_HUMAN_ALEQDLPVNIK_2_y7_H	120816_S_MCMC_21_02	624.4
sp|Q96KN2|CNDP1_HUMAN	HLEDVFSK	2	b6	1	H	EMRR	4	8	1196069	sp|Q96KN2|CNDP1_HUMAN_HLEDVFSK_2_b6_H	120816_S_MCMC_21_02	491.8
sp|O75326|SEM7A_HUMAN	IFAVWK	2	y5	1	H	EMRR	4	8	1716969	sp|O75326|SEM7A_HUMAN_IFAVWK_2_y5_H	120816_S_MCMC_21_02	386.2
sp|Q96KN2|CNDP1_HUMAN	HLEDVFSK	2	y7	1	H	EMRR	4	8	2105880	sp|Q96KN2|CNDP1_HUMAN_HLEDVFSK_2_y7_H	120816_S_MCMC_21_02	491.8
sp|O75326|SEM7A_HUMAN	IFAVWK	2	y2	1	H	EMRR	4	8	2504075	sp|O75326|SEM7A_HUMAN_IFAVWK_2_y2_H	120816_S_MCMC_21_02	386.2
sp|Q96KN2|CNDP1_HUMAN	HLEDVFSK	2	y6	1	H	EMRR	4	8	2776176	sp|Q96KN2|CNDP1_HUMAN_HLEDVFSK_2_y6_H	120816_S_MCMC_21_02	491.8
sp|O75326|SEM7A_HUMAN	VYLFDFPEGK	2	y7	1	H	EMRR	4	8	3188648	sp|O75326|SEM7A_HUMAN_VYLFDFPEGK_2_y7_H	120816_S_MCMC_21_02	611.8
sp|O75326|SEM7A_HUMAN	VYLFDFPEGK	2	y8	1	H	EMRR	4	8	3414578	sp|O75326|SEM7A_HUMAN_VYLFDFPEGK_2_y8_H	120816_S_MCMC_21_02	611.8
sp|O75326|SEM7A_HUMAN	IFAVWK	2	y4	1	H	EMRR	4	8	5312598	sp|O75326|SEM7A_HUMAN_IFAVWK_2_y4_H	120816_S_MCMC_21_02	386.2
sp|Q96KN2|CNDP1_HUMAN	HLEDVFSK	2	b4	1	H	EMRR	4	8	5680800	sp|Q96KN2|CNDP1_HUMAN_HLEDVFSK_2_b4_H	120816_S_MCMC_21_02	491.8
sp|O75326|SEM7A_HUMAN	VYLFDFPEGK	2	y9	1	L	EMRR	4	8	11841	sp|O75326|SEM7A_HUMAN_VYLFDFPEGK_2_y9_L	120816_S_MCMC_21_02	607.8
sp|Q96KN2|CNDP1_HUMAN	HLEDVFSK	2	b6	1	L	EMRR	4	8	33312	sp|Q96KN2|CNDP1_HUMAN_HLEDVFSK_2_b6_L	120816_S_MCMC_21_02	487.8
sp|Q96KN2|CNDP1_HUMAN	HLEDVFSK	2	y7	1	L	EMRR	4	8	50220	sp|Q96KN2|CNDP1_HUMAN_HLEDVFSK_2_y7_L	120816_S_MCMC_21_02	487.8
sp|O75326|SEM7A_HUMAN	IFAVWK	2	y3	1	L	EMRR	4	8	57494	sp|O75326|SEM7A_HUMAN_IFAVWK_2_y3_L	120816_S_MCMC_21_02	382.2
sp|Q96KN2|CNDP1_HUMAN	HLEDVFSK	2	y6	1	L	EMRR	4	8	65412	sp|Q96KN2|CNDP1_HUMAN_HLEDVFSK_2_y6_L	120816_S_MCMC_21_02	487.8
sp|Q96KN2|CNDP1_HUMAN	ALEQDLPVNIK	3	y5	1	L	EMRR	4	8	75718	sp|Q96KN2|CNDP1_HUMAN_ALEQDLPVNIK_3_y5_L	120816_S_MCMC_21_02	413.9
sp|O75326|SEM7A_HUMAN	VYLFDFPEGK	2	y7	1	L	EMRR	4	8	114129	sp|O75326|SEM7A_HUMAN_VYLFDFPEGK_2_y7_L	120816_S_MCMC_21_02	607.8
sp|O75326|SEM7A_HUMAN	VYLFDFPEGK	2	y8	1	L	EMRR	4	8	120621	sp|O75326|SEM7A_HUMAN_VYLFDFPEGK_2_y8_L	120816_S_MCMC_21_02	607.8
sp|O75326|SEM7A_HUMAN	IFAVWK	2	y2	1	L	EMRR	4	8	125548	sp|O75326|SEM7A_HUMAN_IFAVWK_2_y2_L	120816_S_MCMC_21_02	382.2
sp|O75326|SEM7A_HUMAN	IFAVWK	2	y5	1	L	EMRR	4	8	145022	sp|O75326|SEM7A_HUMAN_IFAVWK_2_y5_L	120816_S_MCMC_21_02	382.2
sp|Q96KN2|CNDP1_HUMAN	HLEDVFSK	2	b4	1	L	EMRR	4	8	155100	sp|Q96KN2|CNDP1_HUMAN_HLEDVFSK_2_b4_L	120816_S_MCMC_21_02	487.8
sp|Q96KN2|CNDP1_HUMAN	ALEQDLPVNIK	2	y6	1	L	EMRR	4	8	444988	sp|Q96KN2|CNDP1_HUMAN_ALEQDLPVNIK_2_y6_L	120816_S_MCMC_21_02	620.3
sp|Q96KN2|CNDP1_HUMAN	ALEQDLPVNIK	2	y8	1	L	EMRR	4	8	497166	sp|Q96KN2|CNDP1_HUMAN_ALEQDLPVNIK_2_y8_L	120816_S_MCMC_21_02	620.3
sp|O75326|SEM7A_HUMAN	IFAVWK	2	y4	1	L	EMRR	4	8	506182	sp|O75326|SEM7A_HUMAN_IFAVWK_2_y4_L	120816_S_MCMC_21_02	382.2
sp|Q96KN2|CNDP1_HUMAN	ALEQDLPVNIK	2	y7	1	L	EMRR	4	8	739297	sp|Q96KN2|CNDP1_HUMAN_ALEQDLPVNIK_2_y7_L	120816_S_MCMC_21_02	620.3
sp|Q96KN2|CNDP1_HUMAN	ALEQDLPVNIK	3	y5	1	H	EMRR	5	9	139951	sp|Q96KN2|CNDP1_HUMAN_ALEQDLPVNIK_3_y5_H	120816_S_MCMC_22_01_ok	416.6
sp|O75326|SEM7A_HUMAN	VYLFDFPEGK	2	y9	1	H	EMRR	5	9	189953	sp|O75326|SEM7A_HUMAN_VYLFDFPEGK_2_y9_H	120816_S_MCMC_22_01_ok	611.8
sp|O75326|SEM7A_HUMAN	IFAVWK	2	y3	1	H	EMRR	5	9	276337	sp|O75326|SEM7A_HUMAN_IFAVWK_2_y3_H	120816_S_MCMC_22_01_ok	386.2
sp|Q96KN2|CNDP1_HUMAN	HLEDVFSK	2	b6	1	H	EMRR	5	9	304141	sp|Q96KN2|CNDP1_HUMAN_HLEDVFSK_2_b6_H	120816_S_MCMC_22_01_ok	491.8
sp|Q96KN2|CNDP1_HUMAN	ALEQDLPVNIK	2	y6	1	H	EMRR	5	9	387789	sp|Q96KN2|CNDP1_HUMAN_ALEQDLPVNIK_2_y6_H	120816_S_MCMC_22_01_ok	624.4
sp|Q96KN2|CNDP1_HUMAN	ALEQDLPVNIK	2	y8	1	H	EMRR	5	9	421241	sp|Q96KN2|CNDP1_HUMAN_ALEQDLPVNIK_2_y8_H	120816_S_MCMC_22_01_ok	624.4
sp|Q96KN2|CNDP1_HUMAN	HLEDVFSK	2	y7	1	H	EMRR	5	9	551182	sp|Q96KN2|CNDP1_HUMAN_HLEDVFSK_2_y7_H	120816_S_MCMC_22_01_ok	491.8
sp|Q96KN2|CNDP1_HUMAN	ALEQDLPVNIK	2	y7	1	H	EMRR	5	9	621589	sp|Q96KN2|CNDP1_HUMAN_ALEQDLPVNIK_2_y7_H	120816_S_MCMC_22_01_ok	624.4
sp|O75326|SEM7A_HUMAN	IFAVWK	2	y5	1	H	EMRR	5	9	718230	sp|O75326|SEM7A_HUMAN_IFAVWK_2_y5_H	120816_S_MCMC_22_01_ok	386.2
sp|Q96KN2|CNDP1_HUMAN	HLEDVFSK	2	y6	1	H	EMRR	5	9	731641	sp|Q96KN2|CNDP1_HUMAN_HLEDVFSK_2_y6_H	120816_S_MCMC_22_01_ok	491.8
sp|O75326|SEM7A_HUMAN	IFAVWK	2	y2	1	H	EMRR	5	9	1125489	sp|O75326|SEM7A_HUMAN_IFAVWK_2_y2_H	120816_S_MCMC_22_01_ok	386.2
sp|Q96KN2|CNDP1_HUMAN	HLEDVFSK	2	b4	1	H	EMRR	5	9	1490179	sp|Q96KN2|CNDP1_HUMAN_HLEDVFSK_2_b4_H	120816_S_MCMC_22_01_ok	491.8
sp|O75326|SEM7A_HUMAN	VYLFDFPEGK	2	y7	1	H	EMRR	5	9	1752100	sp|O75326|SEM7A_HUMAN_VYLFDFPEGK_2_y7_H	120816_S_MCMC_22_01_ok	611.8
sp|O75326|SEM7A_HUMAN	VYLFDFPEGK	2	y8	1	H	EMRR	5	9	1844975	sp|O75326|SEM7A_HUMAN_VYLFDFPEGK_2_y8_H	120816_S_MCMC_22_01_ok	611.8
sp|O75326|SEM7A_HUMAN	IFAVWK	2	y4	1	H	EMRR	5	9	2407489	sp|O75326|SEM7A_HUMAN_IFAVWK_2_y4_H	120816_S_MCMC_22_01_ok	386.2
sp|O75326|SEM7A_HUMAN	VYLFDFPEGK	2	y9	1	L	EMRR	5	9	5350	sp|O75326|SEM7A_HUMAN_VYLFDFPEGK_2_y9_L	120816_S_MCMC_22_01_ok	607.8
sp|Q96KN2|CNDP1_HUMAN	HLEDVFSK	2	b6	1	L	EMRR	5	9	12233	sp|Q96KN2|CNDP1_HUMAN_HLEDVFSK_2_b6_L	120816_S_MCMC_22_01_ok	487.8
sp|Q96KN2|CNDP1_HUMAN	HLEDVFSK	2	y7	1	L	EMRR	5	9	19758	sp|Q96KN2|CNDP1_HUMAN_HLEDVFSK_2_y7_L	120816_S_MCMC_22_01_ok	487.8
sp|Q96KN2|CNDP1_HUMAN	HLEDVFSK	2	y6	1	L	EMRR	5	9	22753	sp|Q96KN2|CNDP1_HUMAN_HLEDVFSK_2_y6_L	120816_S_MCMC_22_01_ok	487.8
sp|O75326|SEM7A_HUMAN	IFAVWK	2	y3	1	L	EMRR	5	9	26463	sp|O75326|SEM7A_HUMAN_IFAVWK_2_y3_L	120816_S_MCMC_22_01_ok	382.2
sp|O75326|SEM7A_HUMAN	VYLFDFPEGK	2	y7	1	L	EMRR	5	9	59282	sp|O75326|SEM7A_HUMAN_VYLFDFPEGK_2_y7_L	120816_S_MCMC_22_01_ok	607.8
sp|O75326|SEM7A_HUMAN	IFAVWK	2	y5	1	L	EMRR	5	9	59702	sp|O75326|SEM7A_HUMAN_IFAVWK_2_y5_L	120816_S_MCMC_22_01_ok	382.2
sp|Q96KN2|CNDP1_HUMAN	HLEDVFSK	2	b4	1	L	EMRR	5	9	60058	sp|Q96KN2|CNDP1_HUMAN_HLEDVFSK_2_b4_L	120816_S_MCMC_22_01_ok	487.8
sp|O75326|SEM7A_HUMAN	VYLFDFPEGK	2	y8	1	L	EMRR	5	9	71540	sp|O75326|SEM7A_HUMAN_VYLFDFPEGK_2_y8_L	120816_S_MCMC_22_01_ok	607.8
sp|O75326|SEM7A_HUMAN	IFAVWK	2	y2	1	L	EMRR	5	9	79604	sp|O75326|SEM7A_HUMAN_IFAVWK_2_y2_L	120816_S_MCMC_22_01_ok	382.2
sp|Q96KN2|CNDP1_HUMAN	ALEQDLPVNIK	3	y5	1	L	EMRR	5	9	101003	sp|Q96KN2|CNDP1_HUMAN_ALEQDLPVNIK_3_y5_L	120816_S_MCMC_22_01_ok	413.9
sp|O75326|SEM7A_HUMAN	IFAVWK	2	y4	1	L	EMRR	5	9	205287	sp|O75326|SEM7A_HUMAN_IFAVWK_2_y4_L	120816_S_MCMC_22_01_ok	382.2
sp|Q96KN2|CNDP1_HUMAN	ALEQDLPVNIK	2	y6	1	L	EMRR	5	9	262354	sp|Q96KN2|CNDP1_HUMAN_ALEQDLPVNIK_2_y6_L	120816_S_MCMC_22_01_ok	620.3
sp|Q96KN2|CNDP1_HUMAN	ALEQDLPVNIK	2	y8	1	L	EMRR	5	9	290175	sp|Q96KN2|CNDP1_HUMAN_ALEQDLPVNIK_2_y8_L	120816_S_MCMC_22_01_ok	620.3
sp|Q96KN2|CNDP1_HUMAN	ALEQDLPVNIK	2	y7	1	L	EMRR	5	9	454555	sp|Q96KN2|CNDP1_HUMAN_ALEQDLPVNIK_2_y7_L	120816_S_MCMC_22_01_ok	620.3
sp|Q96KN2|CNDP1_HUMAN	ALEQDLPVNIK	3	y5	1	H	EMRR	5	10	103643	sp|Q96KN2|CNDP1_HUMAN_ALEQDLPVNIK_3_y5_H	120816_S_MCMC_22_02	416.6
sp|O75326|SEM7A_HUMAN	VYLFDFPEGK	2	y9	1	H	EMRR	5	10	403483	sp|O75326|SEM7A_HUMAN_VYLFDFPEGK_2_y9_H	120816_S_MCMC_22_02	611.8
sp|O75326|SEM7A_HUMAN	IFAVWK	2	y3	1	H	EMRR	5	10	484106	sp|O75326|SEM7A_HUMAN_IFAVWK_2_y3_H	120816_S_MCMC_22_02	386.2
sp|Q96KN2|CNDP1_HUMAN	HLEDVFSK	2	b6	1	H	EMRR	5	10	628406	sp|Q96KN2|CNDP1_HUMAN_HLEDVFSK_2_b6_H	120816_S_MCMC_22_02	491.8
sp|Q96KN2|CNDP1_HUMAN	ALEQDLPVNIK	2	y6	1	H	EMRR	5	10	703471	sp|Q96KN2|CNDP1_HUMAN_ALEQDLPVNIK_2_y6_H	120816_S_MCMC_22_02	624.4
sp|Q96KN2|CNDP1_HUMAN	ALEQDLPVNIK	2	y8	1	H	EMRR	5	10	763731	sp|Q96KN2|CNDP1_HUMAN_ALEQDLPVNIK_2_y8_H	120816_S_MCMC_22_02	624.4
sp|Q96KN2|CNDP1_HUMAN	HLEDVFSK	2	y7	1	H	EMRR	5	10	1045233	sp|Q96KN2|CNDP1_HUMAN_HLEDVFSK_2_y7_H	120816_S_MCMC_22_02	491.8
sp|Q96KN2|CNDP1_HUMAN	ALEQDLPVNIK	2	y7	1	H	EMRR	5	10	1169243	sp|Q96KN2|CNDP1_HUMAN_ALEQDLPVNIK_2_y7_H	120816_S_MCMC_22_02	624.4
sp|Q96KN2|CNDP1_HUMAN	HLEDVFSK	2	y6	1	H	EMRR	5	10	1448370	sp|Q96KN2|CNDP1_HUMAN_HLEDVFSK_2_y6_H	120816_S_MCMC_22_02	491.8
sp|O75326|SEM7A_HUMAN	IFAVWK	2	y5	1	H	EMRR	5	10	1466588	sp|O75326|SEM7A_HUMAN_IFAVWK_2_y5_H	120816_S_MCMC_22_02	386.2
sp|O75326|SEM7A_HUMAN	IFAVWK	2	y2	1	H	EMRR	5	10	2172058	sp|O75326|SEM7A_HUMAN_IFAVWK_2_y2_H	120816_S_MCMC_22_02	386.2
sp|Q96KN2|CNDP1_HUMAN	HLEDVFSK	2	b4	1	H	EMRR	5	10	2764518	sp|Q96KN2|CNDP1_HUMAN_HLEDVFSK_2_b4_H	120816_S_MCMC_22_02	491.8
sp|O75326|SEM7A_HUMAN	VYLFDFPEGK	2	y7	1	H	EMRR	5	10	3858641	sp|O75326|SEM7A_HUMAN_VYLFDFPEGK_2_y7_H	120816_S_MCMC_22_02	611.8
sp|O75326|SEM7A_HUMAN	VYLFDFPEGK	2	y8	1	H	EMRR	5	10	4099233	sp|O75326|SEM7A_HUMAN_VYLFDFPEGK_2_y8_H	120816_S_MCMC_22_02	611.8
sp|O75326|SEM7A_HUMAN	IFAVWK	2	y4	1	H	EMRR	5	10	4646799	sp|O75326|SEM7A_HUMAN_IFAVWK_2_y4_H	120816_S_MCMC_22_02	386.2
sp|O75326|SEM7A_HUMAN	VYLFDFPEGK	2	y9	1	L	EMRR	5	10	13446	sp|O75326|SEM7A_HUMAN_VYLFDFPEGK_2_y9_L	120816_S_MCMC_22_02	607.8
sp|Q96KN2|CNDP1_HUMAN	HLEDVFSK	2	b6	1	L	EMRR	5	10	19116	sp|Q96KN2|CNDP1_HUMAN_HLEDVFSK_2_b6_L	120816_S_MCMC_22_02	487.8
sp|Q96KN2|CNDP1_HUMAN	HLEDVFSK	2	y7	1	L	EMRR	5	10	31884	sp|Q96KN2|CNDP1_HUMAN_HLEDVFSK_2_y7_L	120816_S_MCMC_22_02	487.8
sp|O75326|SEM7A_HUMAN	IFAVWK	2	y3	1	L	EMRR	5	10	39373	sp|O75326|SEM7A_HUMAN_IFAVWK_2_y3_L	120816_S_MCMC_22_02	382.2
sp|Q96KN2|CNDP1_HUMAN	HLEDVFSK	2	y6	1	L	EMRR	5	10	42012	sp|Q96KN2|CNDP1_HUMAN_HLEDVFSK_2_y6_L	120816_S_MCMC_22_02	487.8
sp|Q96KN2|CNDP1_HUMAN	ALEQDLPVNIK	3	y5	1	L	EMRR	5	10	76038	sp|Q96KN2|CNDP1_HUMAN_ALEQDLPVNIK_3_y5_L	120816_S_MCMC_22_02	413.9
sp|Q96KN2|CNDP1_HUMAN	HLEDVFSK	2	b4	1	L	EMRR	5	10	103641	sp|Q96KN2|CNDP1_HUMAN_HLEDVFSK_2_b4_L	120816_S_MCMC_22_02	487.8
sp|O75326|SEM7A_HUMAN	IFAVWK	2	y2	1	L	EMRR	5	10	107490	sp|O75326|SEM7A_HUMAN_IFAVWK_2_y2_L	120816_S_MCMC_22_02	382.2
sp|O75326|SEM7A_HUMAN	IFAVWK	2	y5	1	L	EMRR	5	10	111555	sp|O75326|SEM7A_HUMAN_IFAVWK_2_y5_L	120816_S_MCMC_22_02	382.2
sp|O75326|SEM7A_HUMAN	VYLFDFPEGK	2	y7	1	L	EMRR	5	10	132354	sp|O75326|SEM7A_HUMAN_VYLFDFPEGK_2_y7_L	120816_S_MCMC_22_02	607.8
sp|O75326|SEM7A_HUMAN	VYLFDFPEGK	2	y8	1	L	EMRR	5	10	148700	sp|O75326|SEM7A_HUMAN_VYLFDFPEGK_2_y8_L	120816_S_MCMC_22_02	607.8
sp|O75326|SEM7A_HUMAN	IFAVWK	2	y4	1	L	EMRR	5	10	348434	sp|O75326|SEM7A_HUMAN_IFAVWK_2_y4_L	120816_S_MCMC_22_02	382.2
sp|Q96KN2|CNDP1_HUMAN	ALEQDLPVNIK	2	y6	1	L	EMRR	5	10	470076	sp|Q96KN2|CNDP1_HUMAN_ALEQDLPVNIK_2_y6_L	120816_S_MCMC_22_02	620.3
sp|Q96KN2|CNDP1_HUMAN	ALEQDLPVNIK	2	y8	1	L	EMRR	5	10	503235	sp|Q96KN2|CNDP1_HUMAN_ALEQDLPVNIK_2_y8_L	120816_S_MCMC_22_02	620.3
sp|Q96KN2|CNDP1_HUMAN	ALEQDLPVNIK	2	y7	1	L	EMRR	5	10	791233	sp|Q96KN2|CNDP1_HUMAN_ALEQDLPVNIK_2_y7_L	120816_S_MCMC_22_02	620.3
sp|Q96KN2|CNDP1_HUMAN	ALEQDLPVNIK	3	y5	1	H	CIS	46	87	254581	sp|Q96KN2|CNDP1_HUMAN_ALEQDLPVNIK_3_y5_H	120816_S_MCMC_23_01	416.6
sp|O75326|SEM7A_HUMAN	IFAVWK	2	y3	1	H	CIS	46	87	419286	sp|O75326|SEM7A_HUMAN_IFAVWK_2_y3_H	120816_S_MCMC_23_01	386.2
sp|O75326|SEM7A_HUMAN	VYLFDFPEGK	2	y9	1	H	CIS	46	87	450456	sp|O75326|SEM7A_HUMAN_VYLFDFPEGK_2_y9_H	120816_S_MCMC_23_01	611.8
sp|Q96KN2|CNDP1_HUMAN	HLEDVFSK	2	b6	1	H	CIS	46	87	680851	sp|Q96KN2|CNDP1_HUMAN_HLEDVFSK_2_b6_H	120816_S_MCMC_23_01	491.8
sp|Q96KN2|CNDP1_HUMAN	ALEQDLPVNIK	2	y6	1	H	CIS	46	87	722628	sp|Q96KN2|CNDP1_HUMAN_ALEQDLPVNIK_2_y6_H	120816_S_MCMC_23_01	624.4
sp|Q96KN2|CNDP1_HUMAN	ALEQDLPVNIK	2	y8	1	H	CIS	46	87	771772	sp|Q96KN2|CNDP1_HUMAN_ALEQDLPVNIK_2_y8_H	120816_S_MCMC_23_01	624.4
sp|Q96KN2|CNDP1_HUMAN	ALEQDLPVNIK	2	y7	1	H	CIS	46	87	1199343	sp|Q96KN2|CNDP1_HUMAN_ALEQDLPVNIK_2_y7_H	120816_S_MCMC_23_01	624.4
sp|O75326|SEM7A_HUMAN	IFAVWK	2	y5	1	H	CIS	46	87	1261457	sp|O75326|SEM7A_HUMAN_IFAVWK_2_y5_H	120816_S_MCMC_23_01	386.2
sp|Q96KN2|CNDP1_HUMAN	HLEDVFSK	2	y7	1	H	CIS	46	87	1264200	sp|Q96KN2|CNDP1_HUMAN_HLEDVFSK_2_y7_H	120816_S_MCMC_23_01	491.8
sp|Q96KN2|CNDP1_HUMAN	HLEDVFSK	2	y6	1	H	CIS	46	87	1625805	sp|Q96KN2|CNDP1_HUMAN_HLEDVFSK_2_y6_H	120816_S_MCMC_23_01	491.8
sp|O75326|SEM7A_HUMAN	IFAVWK	2	y2	1	H	CIS	46	87	1775224	sp|O75326|SEM7A_HUMAN_IFAVWK_2_y2_H	120816_S_MCMC_23_01	386.2
sp|Q96KN2|CNDP1_HUMAN	HLEDVFSK	2	b4	1	H	CIS	46	87	3170570	sp|Q96KN2|CNDP1_HUMAN_HLEDVFSK_2_b4_H	120816_S_MCMC_23_01	491.8
sp|O75326|SEM7A_HUMAN	IFAVWK	2	y4	1	H	CIS	46	87	3758603	sp|O75326|SEM7A_HUMAN_IFAVWK_2_y4_H	120816_S_MCMC_23_01	386.2
sp|O75326|SEM7A_HUMAN	VYLFDFPEGK	2	y7	1	H	CIS	46	87	4012203	sp|O75326|SEM7A_HUMAN_VYLFDFPEGK_2_y7_H	120816_S_MCMC_23_01	611.8
sp|O75326|SEM7A_HUMAN	VYLFDFPEGK	2	y8	1	H	CIS	46	87	4316531	sp|O75326|SEM7A_HUMAN_VYLFDFPEGK_2_y8_H	120816_S_MCMC_23_01	611.8
sp|Q96KN2|CNDP1_HUMAN	HLEDVFSK	2	b6	1	L	CIS	46	87	12269	sp|Q96KN2|CNDP1_HUMAN_HLEDVFSK_2_b6_L	120816_S_MCMC_23_01	487.8
sp|O75326|SEM7A_HUMAN	VYLFDFPEGK	2	y9	1	L	CIS	46	87	14980	sp|O75326|SEM7A_HUMAN_VYLFDFPEGK_2_y9_L	120816_S_MCMC_23_01	607.8
sp|Q96KN2|CNDP1_HUMAN	HLEDVFSK	2	y7	1	L	CIS	46	87	20972	sp|Q96KN2|CNDP1_HUMAN_HLEDVFSK_2_y7_L	120816_S_MCMC_23_01	487.8
sp|Q96KN2|CNDP1_HUMAN	HLEDVFSK	2	y6	1	L	CIS	46	87	24324	sp|Q96KN2|CNDP1_HUMAN_HLEDVFSK_2_y6_L	120816_S_MCMC_23_01	487.8
sp|O75326|SEM7A_HUMAN	IFAVWK	2	y3	1	L	CIS	46	87	25821	sp|O75326|SEM7A_HUMAN_IFAVWK_2_y3_L	120816_S_MCMC_23_01	382.2
sp|Q96KN2|CNDP1_HUMAN	HLEDVFSK	2	b4	1	L	CIS	46	87	58527	sp|Q96KN2|CNDP1_HUMAN_HLEDVFSK_2_b4_L	120816_S_MCMC_23_01	487.8
sp|O75326|SEM7A_HUMAN	IFAVWK	2	y2	1	L	CIS	46	87	72685	sp|O75326|SEM7A_HUMAN_IFAVWK_2_y2_L	120816_S_MCMC_23_01	382.2
sp|O75326|SEM7A_HUMAN	IFAVWK	2	y5	1	L	CIS	46	87	79746	sp|O75326|SEM7A_HUMAN_IFAVWK_2_y5_L	120816_S_MCMC_23_01	382.2
sp|Q96KN2|CNDP1_HUMAN	ALEQDLPVNIK	3	y5	1	L	CIS	46	87	86667	sp|Q96KN2|CNDP1_HUMAN_ALEQDLPVNIK_3_y5_L	120816_S_MCMC_23_01	413.9
sp|O75326|SEM7A_HUMAN	VYLFDFPEGK	2	y7	1	L	CIS	46	87	160711	sp|O75326|SEM7A_HUMAN_VYLFDFPEGK_2_y7_L	120816_S_MCMC_23_01	607.8
sp|O75326|SEM7A_HUMAN	VYLFDFPEGK	2	y8	1	L	CIS	46	87	169591	sp|O75326|SEM7A_HUMAN_VYLFDFPEGK_2_y8_L	120816_S_MCMC_23_01	607.8
sp|O75326|SEM7A_HUMAN	IFAVWK	2	y4	1	L	CIS	46	87	242732	sp|O75326|SEM7A_HUMAN_IFAVWK_2_y4_L	120816_S_MCMC_23_01	382.2
sp|Q96KN2|CNDP1_HUMAN	ALEQDLPVNIK	2	y6	1	L	CIS	46	87	257973	sp|Q96KN2|CNDP1_HUMAN_ALEQDLPVNIK_2_y6_L	120816_S_MCMC_23_01	620.3
sp|Q96KN2|CNDP1_HUMAN	ALEQDLPVNIK	2	y8	1	L	CIS	46	87	276127	sp|Q96KN2|CNDP1_HUMAN_ALEQDLPVNIK_2_y8_L	120816_S_MCMC_23_01	620.3
sp|Q96KN2|CNDP1_HUMAN	ALEQDLPVNIK	2	y7	1	L	CIS	46	87	422749	sp|Q96KN2|CNDP1_HUMAN_ALEQDLPVNIK_2_y7_L	120816_S_MCMC_23_01	620.3
sp|Q96KN2|CNDP1_HUMAN	ALEQDLPVNIK	3	y5	1	H	CIS	46	88	151931	sp|Q96KN2|CNDP1_HUMAN_ALEQDLPVNIK_3_y5_H	120816_S_MCMC_23_02	416.6
sp|O75326|SEM7A_HUMAN	VYLFDFPEGK	2	y9	1	H	CIS	46	88	305147	sp|O75326|SEM7A_HUMAN_VYLFDFPEGK_2_y9_H	120816_S_MCMC_23_02	611.8
sp|O75326|SEM7A_HUMAN	IFAVWK	2	y3	1	H	CIS	46	88	573442	sp|O75326|SEM7A_HUMAN_IFAVWK_2_y3_H	120816_S_MCMC_23_02	386.2
sp|Q96KN2|CNDP1_HUMAN	ALEQDLPVNIK	2	y6	1	H	CIS	46	88	951881	sp|Q96KN2|CNDP1_HUMAN_ALEQDLPVNIK_2_y6_H	120816_S_MCMC_23_02	624.4
sp|Q96KN2|CNDP1_HUMAN	ALEQDLPVNIK	2	y8	1	H	CIS	46	88	987520	sp|Q96KN2|CNDP1_HUMAN_ALEQDLPVNIK_2_y8_H	120816_S_MCMC_23_02	624.4
sp|Q96KN2|CNDP1_HUMAN	HLEDVFSK	2	b6	1	H	CIS	46	88	1304513	sp|Q96KN2|CNDP1_HUMAN_HLEDVFSK_2_b6_H	120816_S_MCMC_23_02	491.8
sp|Q96KN2|CNDP1_HUMAN	ALEQDLPVNIK	2	y7	1	H	CIS	46	88	1624600	sp|Q96KN2|CNDP1_HUMAN_ALEQDLPVNIK_2_y7_H	120816_S_MCMC_23_02	624.4
sp|O75326|SEM7A_HUMAN	IFAVWK	2	y5	1	H	CIS	46	88	1669899	sp|O75326|SEM7A_HUMAN_IFAVWK_2_y5_H	120816_S_MCMC_23_02	386.2
sp|Q96KN2|CNDP1_HUMAN	HLEDVFSK	2	y7	1	H	CIS	46	88	2279358	sp|Q96KN2|CNDP1_HUMAN_HLEDVFSK_2_y7_H	120816_S_MCMC_23_02	491.8
sp|O75326|SEM7A_HUMAN	IFAVWK	2	y2	1	H	CIS	46	88	2604664	sp|O75326|SEM7A_HUMAN_IFAVWK_2_y2_H	120816_S_MCMC_23_02	386.2
sp|Q96KN2|CNDP1_HUMAN	HLEDVFSK	2	y6	1	H	CIS	46	88	2803752	sp|Q96KN2|CNDP1_HUMAN_HLEDVFSK_2_y6_H	120816_S_MCMC_23_02	491.8
sp|O75326|SEM7A_HUMAN	VYLFDFPEGK	2	y7	1	H	CIS	46	88	3330691	sp|O75326|SEM7A_HUMAN_VYLFDFPEGK_2_y7_H	120816_S_MCMC_23_02	611.8
sp|O75326|SEM7A_HUMAN	VYLFDFPEGK	2	y8	1	H	CIS	46	88	3360844	sp|O75326|SEM7A_HUMAN_VYLFDFPEGK_2_y8_H	120816_S_MCMC_23_02	611.8
sp|O75326|SEM7A_HUMAN	IFAVWK	2	y4	1	H	CIS	46	88	5330798	sp|O75326|SEM7A_HUMAN_IFAVWK_2_y4_H	120816_S_MCMC_23_02	386.2
sp|Q96KN2|CNDP1_HUMAN	HLEDVFSK	2	b4	1	H	CIS	46	88	6223481	sp|Q96KN2|CNDP1_HUMAN_HLEDVFSK_2_b4_H	120816_S_MCMC_23_02	491.8
sp|O75326|SEM7A_HUMAN	VYLFDFPEGK	2	y9	1	L	CIS	46	88	10985	sp|O75326|SEM7A_HUMAN_VYLFDFPEGK_2_y9_L	120816_S_MCMC_23_02	607.8
sp|Q96KN2|CNDP1_HUMAN	HLEDVFSK	2	b6	1	L	CIS	46	88	19830	sp|Q96KN2|CNDP1_HUMAN_HLEDVFSK_2_b6_L	120816_S_MCMC_23_02	487.8
sp|O75326|SEM7A_HUMAN	IFAVWK	2	y3	1	L	CIS	46	88	31101	sp|O75326|SEM7A_HUMAN_IFAVWK_2_y3_L	120816_S_MCMC_23_02	382.2
sp|Q96KN2|CNDP1_HUMAN	HLEDVFSK	2	y7	1	L	CIS	46	88	32384	sp|Q96KN2|CNDP1_HUMAN_HLEDVFSK_2_y7_L	120816_S_MCMC_23_02	487.8
sp|Q96KN2|CNDP1_HUMAN	HLEDVFSK	2	y6	1	L	CIS	46	88	45082	sp|Q96KN2|CNDP1_HUMAN_HLEDVFSK_2_y6_L	120816_S_MCMC_23_02	487.8
sp|Q96KN2|CNDP1_HUMAN	ALEQDLPVNIK	3	y5	1	L	CIS	46	88	59346	sp|Q96KN2|CNDP1_HUMAN_ALEQDLPVNIK_3_y5_L	120816_S_MCMC_23_02	413.9
sp|O75326|SEM7A_HUMAN	IFAVWK	2	y5	1	L	CIS	46	88	90807	sp|O75326|SEM7A_HUMAN_IFAVWK_2_y5_L	120816_S_MCMC_23_02	382.2
sp|O75326|SEM7A_HUMAN	IFAVWK	2	y2	1	L	CIS	46	88	93874	sp|O75326|SEM7A_HUMAN_IFAVWK_2_y2_L	120816_S_MCMC_23_02	382.2
sp|Q96KN2|CNDP1_HUMAN	HLEDVFSK	2	b4	1	L	CIS	46	88	111776	sp|Q96KN2|CNDP1_HUMAN_HLEDVFSK_2_b4_L	120816_S_MCMC_23_02	487.8
sp|O75326|SEM7A_HUMAN	VYLFDFPEGK	2	y8	1	L	CIS	46	88	117696	sp|O75326|SEM7A_HUMAN_VYLFDFPEGK_2_y8_L	120816_S_MCMC_23_02	607.8
sp|O75326|SEM7A_HUMAN	VYLFDFPEGK	2	y7	1	L	CIS	46	88	119123	sp|O75326|SEM7A_HUMAN_VYLFDFPEGK_2_y7_L	120816_S_MCMC_23_02	607.8
sp|O75326|SEM7A_HUMAN	IFAVWK	2	y4	1	L	CIS	46	88	290466	sp|O75326|SEM7A_HUMAN_IFAVWK_2_y4_L	120816_S_MCMC_23_02	382.2
sp|Q96KN2|CNDP1_HUMAN	ALEQDLPVNIK	2	y6	1	L	CIS	46	88	338993	sp|Q96KN2|CNDP1_HUMAN_ALEQDLPVNIK_2_y6_L	120816_S_MCMC_23_02	620.3
sp|Q96KN2|CNDP1_HUMAN	ALEQDLPVNIK	2	y8	1	L	CIS	46	88	358644	sp|Q96KN2|CNDP1_HUMAN_ALEQDLPVNIK_2_y8_L	120816_S_MCMC_23_02	620.3
sp|Q96KN2|CNDP1_HUMAN	ALEQDLPVNIK	2	y7	1	L	CIS	46	88	584688	sp|Q96KN2|CNDP1_HUMAN_ALEQDLPVNIK_2_y7_L	120816_S_MCMC_23_02	620.3
sp|Q96KN2|CNDP1_HUMAN	ALEQDLPVNIK	3	y5	1	H	EMRR	6	11	238064	sp|Q96KN2|CNDP1_HUMAN_ALEQDLPVNIK_3_y5_H	120816_S_MCMC_24_01	416.6
sp|O75326|SEM7A_HUMAN	VYLFDFPEGK	2	y9	1	H	EMRR	6	11	368959	sp|O75326|SEM7A_HUMAN_VYLFDFPEGK_2_y9_H	120816_S_MCMC_24_01	611.8
sp|O75326|SEM7A_HUMAN	IFAVWK	2	y3	1	H	EMRR	6	11	595942	sp|O75326|SEM7A_HUMAN_IFAVWK_2_y3_H	120816_S_MCMC_24_01	386.2
sp|Q96KN2|CNDP1_HUMAN	ALEQDLPVNIK	2	y6	1	H	EMRR	6	11	777793	sp|Q96KN2|CNDP1_HUMAN_ALEQDLPVNIK_2_y6_H	120816_S_MCMC_24_01	624.4
sp|Q96KN2|CNDP1_HUMAN	ALEQDLPVNIK	2	y8	1	H	EMRR	6	11	804601	sp|Q96KN2|CNDP1_HUMAN_ALEQDLPVNIK_2_y8_H	120816_S_MCMC_24_01	624.4
sp|Q96KN2|CNDP1_HUMAN	HLEDVFSK	2	b6	1	H	EMRR	6	11	972456	sp|Q96KN2|CNDP1_HUMAN_HLEDVFSK_2_b6_H	120816_S_MCMC_24_01	491.8
sp|Q96KN2|CNDP1_HUMAN	ALEQDLPVNIK	2	y7	1	H	EMRR	6	11	1218188	sp|Q96KN2|CNDP1_HUMAN_ALEQDLPVNIK_2_y7_H	120816_S_MCMC_24_01	624.4
sp|Q96KN2|CNDP1_HUMAN	HLEDVFSK	2	y7	1	H	EMRR	6	11	1693406	sp|Q96KN2|CNDP1_HUMAN_HLEDVFSK_2_y7_H	120816_S_MCMC_24_01	491.8
sp|O75326|SEM7A_HUMAN	IFAVWK	2	y5	1	H	EMRR	6	11	1829231	sp|O75326|SEM7A_HUMAN_IFAVWK_2_y5_H	120816_S_MCMC_24_01	386.2
sp|Q96KN2|CNDP1_HUMAN	HLEDVFSK	2	y6	1	H	EMRR	6	11	2403342	sp|Q96KN2|CNDP1_HUMAN_HLEDVFSK_2_y6_H	120816_S_MCMC_24_01	491.8
sp|O75326|SEM7A_HUMAN	IFAVWK	2	y2	1	H	EMRR	6	11	2621338	sp|O75326|SEM7A_HUMAN_IFAVWK_2_y2_H	120816_S_MCMC_24_01	386.2
sp|O75326|SEM7A_HUMAN	VYLFDFPEGK	2	y7	1	H	EMRR	6	11	3935740	sp|O75326|SEM7A_HUMAN_VYLFDFPEGK_2_y7_H	120816_S_MCMC_24_01	611.8
sp|O75326|SEM7A_HUMAN	VYLFDFPEGK	2	y8	1	H	EMRR	6	11	3951798	sp|O75326|SEM7A_HUMAN_VYLFDFPEGK_2_y8_H	120816_S_MCMC_24_01	611.8
sp|Q96KN2|CNDP1_HUMAN	HLEDVFSK	2	b4	1	H	EMRR	6	11	4398454	sp|Q96KN2|CNDP1_HUMAN_HLEDVFSK_2_b4_H	120816_S_MCMC_24_01	491.8
sp|O75326|SEM7A_HUMAN	IFAVWK	2	y4	1	H	EMRR	6	11	5774971	sp|O75326|SEM7A_HUMAN_IFAVWK_2_y4_H	120816_S_MCMC_24_01	386.2
sp|Q96KN2|CNDP1_HUMAN	HLEDVFSK	2	b6	1	L	EMRR	6	11	10343	sp|Q96KN2|CNDP1_HUMAN_HLEDVFSK_2_b6_L	120816_S_MCMC_24_01	487.8
sp|Q96KN2|CNDP1_HUMAN	HLEDVFSK	2	y7	1	L	EMRR	6	11	13338	sp|Q96KN2|CNDP1_HUMAN_HLEDVFSK_2_y7_L	120816_S_MCMC_24_01	487.8
sp|Q96KN2|CNDP1_HUMAN	HLEDVFSK	2	y6	1	L	EMRR	6	11	19116	sp|Q96KN2|CNDP1_HUMAN_HLEDVFSK_2_y6_L	120816_S_MCMC_24_01	487.8
sp|O75326|SEM7A_HUMAN	VYLFDFPEGK	2	y9	1	L	EMRR	6	11	19688	sp|O75326|SEM7A_HUMAN_VYLFDFPEGK_2_y9_L	120816_S_MCMC_24_01	607.8
sp|O75326|SEM7A_HUMAN	IFAVWK	2	y3	1	L	EMRR	6	11	44438	sp|O75326|SEM7A_HUMAN_IFAVWK_2_y3_L	120816_S_MCMC_24_01	382.2
sp|Q96KN2|CNDP1_HUMAN	HLEDVFSK	2	b4	1	L	EMRR	6	11	45472	sp|Q96KN2|CNDP1_HUMAN_HLEDVFSK_2_b4_L	120816_S_MCMC_24_01	487.8
sp|O75326|SEM7A_HUMAN	IFAVWK	2	y2	1	L	EMRR	6	11	110415	sp|O75326|SEM7A_HUMAN_IFAVWK_2_y2_L	120816_S_MCMC_24_01	382.2
sp|Q96KN2|CNDP1_HUMAN	ALEQDLPVNIK	3	y5	1	L	EMRR	6	11	115126	sp|Q96KN2|CNDP1_HUMAN_ALEQDLPVNIK_3_y5_L	120816_S_MCMC_24_01	413.9
sp|O75326|SEM7A_HUMAN	IFAVWK	2	y5	1	L	EMRR	6	11	134240	sp|O75326|SEM7A_HUMAN_IFAVWK_2_y5_L	120816_S_MCMC_24_01	382.2
sp|O75326|SEM7A_HUMAN	VYLFDFPEGK	2	y8	1	L	EMRR	6	11	191741	sp|O75326|SEM7A_HUMAN_VYLFDFPEGK_2_y8_L	120816_S_MCMC_24_01	607.8
sp|O75326|SEM7A_HUMAN	VYLFDFPEGK	2	y7	1	L	EMRR	6	11	206970	sp|O75326|SEM7A_HUMAN_VYLFDFPEGK_2_y7_L	120816_S_MCMC_24_01	607.8
sp|Q96KN2|CNDP1_HUMAN	ALEQDLPVNIK	2	y6	1	L	EMRR	6	11	347973	sp|Q96KN2|CNDP1_HUMAN_ALEQDLPVNIK_2_y6_L	120816_S_MCMC_24_01	620.3
sp|Q96KN2|CNDP1_HUMAN	ALEQDLPVNIK	2	y8	1	L	EMRR	6	11	364208	sp|Q96KN2|CNDP1_HUMAN_ALEQDLPVNIK_2_y8_L	120816_S_MCMC_24_01	620.3
sp|O75326|SEM7A_HUMAN	IFAVWK	2	y4	1	L	EMRR	6	11	402040	sp|O75326|SEM7A_HUMAN_IFAVWK_2_y4_L	120816_S_MCMC_24_01	382.2
sp|Q96KN2|CNDP1_HUMAN	ALEQDLPVNIK	2	y7	1	L	EMRR	6	11	595489	sp|Q96KN2|CNDP1_HUMAN_ALEQDLPVNIK_2_y7_L	120816_S_MCMC_24_01	620.3
sp|Q96KN2|CNDP1_HUMAN	ALEQDLPVNIK	3	y5	1	H	EMRR	6	12	125255	sp|Q96KN2|CNDP1_HUMAN_ALEQDLPVNIK_3_y5_H	120816_S_MCMC_24_02	416.6
sp|O75326|SEM7A_HUMAN	VYLFDFPEGK	2	y9	1	H	EMRR	6	12	331243	sp|O75326|SEM7A_HUMAN_VYLFDFPEGK_2_y9_H	120816_S_MCMC_24_02	611.8
sp|O75326|SEM7A_HUMAN	IFAVWK	2	y3	1	H	EMRR	6	12	464575	sp|O75326|SEM7A_HUMAN_IFAVWK_2_y3_H	120816_S_MCMC_24_02	386.2
sp|Q96KN2|CNDP1_HUMAN	ALEQDLPVNIK	2	y6	1	H	EMRR	6	12	601624	sp|Q96KN2|CNDP1_HUMAN_ALEQDLPVNIK_2_y6_H	120816_S_MCMC_24_02	624.4
sp|Q96KN2|CNDP1_HUMAN	ALEQDLPVNIK	2	y8	1	H	EMRR	6	12	735980	sp|Q96KN2|CNDP1_HUMAN_ALEQDLPVNIK_2_y8_H	120816_S_MCMC_24_02	624.4
sp|Q96KN2|CNDP1_HUMAN	ALEQDLPVNIK	2	y7	1	H	EMRR	6	12	1051752	sp|Q96KN2|CNDP1_HUMAN_ALEQDLPVNIK_2_y7_H	120816_S_MCMC_24_02	624.4
sp|O75326|SEM7A_HUMAN	IFAVWK	2	y5	1	H	EMRR	6	12	1461989	sp|O75326|SEM7A_HUMAN_IFAVWK_2_y5_H	120816_S_MCMC_24_02	386.2
sp|Q96KN2|CNDP1_HUMAN	HLEDVFSK	2	b6	1	H	EMRR	6	12	1945361	sp|Q96KN2|CNDP1_HUMAN_HLEDVFSK_2_b6_H	120816_S_MCMC_24_02	491.8
sp|O75326|SEM7A_HUMAN	IFAVWK	2	y2	1	H	EMRR	6	12	2123878	sp|O75326|SEM7A_HUMAN_IFAVWK_2_y2_H	120816_S_MCMC_24_02	386.2
sp|O75326|SEM7A_HUMAN	VYLFDFPEGK	2	y7	1	H	EMRR	6	12	2855962	sp|O75326|SEM7A_HUMAN_VYLFDFPEGK_2_y7_H	120816_S_MCMC_24_02	611.8
sp|O75326|SEM7A_HUMAN	VYLFDFPEGK	2	y8	1	H	EMRR	6	12	3190506	sp|O75326|SEM7A_HUMAN_VYLFDFPEGK_2_y8_H	120816_S_MCMC_24_02	611.8
sp|Q96KN2|CNDP1_HUMAN	HLEDVFSK	2	y7	1	H	EMRR	6	12	3527596	sp|Q96KN2|CNDP1_HUMAN_HLEDVFSK_2_y7_H	120816_S_MCMC_24_02	491.8
sp|Q96KN2|CNDP1_HUMAN	HLEDVFSK	2	y6	1	H	EMRR	6	12	4424475	sp|Q96KN2|CNDP1_HUMAN_HLEDVFSK_2_y6_H	120816_S_MCMC_24_02	491.8
sp|O75326|SEM7A_HUMAN	IFAVWK	2	y4	1	H	EMRR	6	12	4605516	sp|O75326|SEM7A_HUMAN_IFAVWK_2_y4_H	120816_S_MCMC_24_02	386.2
sp|Q96KN2|CNDP1_HUMAN	HLEDVFSK	2	b4	1	H	EMRR	6	12	8891692	sp|Q96KN2|CNDP1_HUMAN_HLEDVFSK_2_b4_H	120816_S_MCMC_24_02	491.8
sp|O75326|SEM7A_HUMAN	VYLFDFPEGK	2	y9	1	L	EMRR	6	12	12626	sp|O75326|SEM7A_HUMAN_VYLFDFPEGK_2_y9_L	120816_S_MCMC_24_02	607.8
sp|Q96KN2|CNDP1_HUMAN	HLEDVFSK	2	b6	1	L	EMRR	6	12	15835	sp|Q96KN2|CNDP1_HUMAN_HLEDVFSK_2_b6_L	120816_S_MCMC_24_02	487.8
sp|Q96KN2|CNDP1_HUMAN	HLEDVFSK	2	y7	1	L	EMRR	6	12	31814	sp|Q96KN2|CNDP1_HUMAN_HLEDVFSK_2_y7_L	120816_S_MCMC_24_02	487.8
sp|Q96KN2|CNDP1_HUMAN	HLEDVFSK	2	y6	1	L	EMRR	6	12	34524	sp|Q96KN2|CNDP1_HUMAN_HLEDVFSK_2_y6_L	120816_S_MCMC_24_02	487.8
sp|O75326|SEM7A_HUMAN	IFAVWK	2	y3	1	L	EMRR	6	12	36308	sp|O75326|SEM7A_HUMAN_IFAVWK_2_y3_L	120816_S_MCMC_24_02	382.2
sp|Q96KN2|CNDP1_HUMAN	ALEQDLPVNIK	3	y5	1	L	EMRR	6	12	66051	sp|Q96KN2|CNDP1_HUMAN_ALEQDLPVNIK_3_y5_L	120816_S_MCMC_24_02	413.9
sp|O75326|SEM7A_HUMAN	IFAVWK	2	y2	1	L	EMRR	6	12	66695	sp|O75326|SEM7A_HUMAN_IFAVWK_2_y2_L	120816_S_MCMC_24_02	382.2
sp|O75326|SEM7A_HUMAN	IFAVWK	2	y5	1	L	EMRR	6	12	97938	sp|O75326|SEM7A_HUMAN_IFAVWK_2_y5_L	120816_S_MCMC_24_02	382.2
sp|Q96KN2|CNDP1_HUMAN	HLEDVFSK	2	b4	1	L	EMRR	6	12	102346	sp|Q96KN2|CNDP1_HUMAN_HLEDVFSK_2_b4_L	120816_S_MCMC_24_02	487.8
sp|O75326|SEM7A_HUMAN	VYLFDFPEGK	2	y7	1	L	EMRR	6	12	134389	sp|O75326|SEM7A_HUMAN_VYLFDFPEGK_2_y7_L	120816_S_MCMC_24_02	607.8
sp|O75326|SEM7A_HUMAN	VYLFDFPEGK	2	y8	1	L	EMRR	6	12	145588	sp|O75326|SEM7A_HUMAN_VYLFDFPEGK_2_y8_L	120816_S_MCMC_24_02	607.8
sp|Q96KN2|CNDP1_HUMAN	ALEQDLPVNIK	2	y6	1	L	EMRR	6	12	276187	sp|Q96KN2|CNDP1_HUMAN_ALEQDLPVNIK_2_y6_L	120816_S_MCMC_24_02	620.3
sp|O75326|SEM7A_HUMAN	IFAVWK	2	y4	1	L	EMRR	6	12	302373	sp|O75326|SEM7A_HUMAN_IFAVWK_2_y4_L	120816_S_MCMC_24_02	382.2
sp|Q96KN2|CNDP1_HUMAN	ALEQDLPVNIK	2	y8	1	L	EMRR	6	12	346446	sp|Q96KN2|CNDP1_HUMAN_ALEQDLPVNIK_2_y8_L	120816_S_MCMC_24_02	620.3
sp|Q96KN2|CNDP1_HUMAN	ALEQDLPVNIK	2	y7	1	L	EMRR	6	12	454261	sp|Q96KN2|CNDP1_HUMAN_ALEQDLPVNIK_2_y7_L	120816_S_MCMC_24_02	620.3
sp|Q96KN2|CNDP1_HUMAN	ALEQDLPVNIK	3	y5	1	H	CIS	47	89	187741	sp|Q96KN2|CNDP1_HUMAN_ALEQDLPVNIK_3_y5_H	120816_S_MCMC_25_01	416.6
sp|O75326|SEM7A_HUMAN	IFAVWK	2	y3	1	H	CIS	47	89	260063	sp|O75326|SEM7A_HUMAN_IFAVWK_2_y3_H	120816_S_MCMC_25_01	386.2
sp|O75326|SEM7A_HUMAN	VYLFDFPEGK	2	y9	1	H	CIS	47	89	445806	sp|O75326|SEM7A_HUMAN_VYLFDFPEGK_2_y9_H	120816_S_MCMC_25_01	611.8
sp|Q96KN2|CNDP1_HUMAN	ALEQDLPVNIK	2	y6	1	H	CIS	47	89	576266	sp|Q96KN2|CNDP1_HUMAN_ALEQDLPVNIK_2_y6_H	120816_S_MCMC_25_01	624.4
sp|Q96KN2|CNDP1_HUMAN	HLEDVFSK	2	b6	1	H	CIS	47	89	611403	sp|Q96KN2|CNDP1_HUMAN_HLEDVFSK_2_b6_H	120816_S_MCMC_25_01	491.8
sp|Q96KN2|CNDP1_HUMAN	ALEQDLPVNIK	2	y8	1	H	CIS	47	89	615832	sp|Q96KN2|CNDP1_HUMAN_ALEQDLPVNIK_2_y8_H	120816_S_MCMC_25_01	624.4
sp|O75326|SEM7A_HUMAN	IFAVWK	2	y5	1	H	CIS	47	89	739029	sp|O75326|SEM7A_HUMAN_IFAVWK_2_y5_H	120816_S_MCMC_25_01	386.2
sp|Q96KN2|CNDP1_HUMAN	ALEQDLPVNIK	2	y7	1	H	CIS	47	89	970051	sp|Q96KN2|CNDP1_HUMAN_ALEQDLPVNIK_2_y7_H	120816_S_MCMC_25_01	624.4
sp|Q96KN2|CNDP1_HUMAN	HLEDVFSK	2	y7	1	H	CIS	47	89	1018644	sp|Q96KN2|CNDP1_HUMAN_HLEDVFSK_2_y7_H	120816_S_MCMC_25_01	491.8
sp|O75326|SEM7A_HUMAN	IFAVWK	2	y2	1	H	CIS	47	89	1097630	sp|O75326|SEM7A_HUMAN_IFAVWK_2_y2_H	120816_S_MCMC_25_01	386.2
sp|Q96KN2|CNDP1_HUMAN	HLEDVFSK	2	y6	1	H	CIS	47	89	1401013	sp|Q96KN2|CNDP1_HUMAN_HLEDVFSK_2_y6_H	120816_S_MCMC_25_01	491.8
sp|O75326|SEM7A_HUMAN	IFAVWK	2	y4	1	H	CIS	47	89	2297291	sp|O75326|SEM7A_HUMAN_IFAVWK_2_y4_H	120816_S_MCMC_25_01	386.2
sp|Q96KN2|CNDP1_HUMAN	HLEDVFSK	2	b4	1	H	CIS	47	89	2739861	sp|Q96KN2|CNDP1_HUMAN_HLEDVFSK_2_b4_H	120816_S_MCMC_25_01	491.8
sp|O75326|SEM7A_HUMAN	VYLFDFPEGK	2	y7	1	H	CIS	47	89	4034469	sp|O75326|SEM7A_HUMAN_VYLFDFPEGK_2_y7_H	120816_S_MCMC_25_01	611.8
sp|O75326|SEM7A_HUMAN	VYLFDFPEGK	2	y8	1	H	CIS	47	89	4218337	sp|O75326|SEM7A_HUMAN_VYLFDFPEGK_2_y8_H	120816_S_MCMC_25_01	611.8
sp|Q96KN2|CNDP1_HUMAN	HLEDVFSK	2	b6	1	L	CIS	47	89	10200	sp|Q96KN2|CNDP1_HUMAN_HLEDVFSK_2_b6_L	120816_S_MCMC_25_01	487.8
sp|Q96KN2|CNDP1_HUMAN	HLEDVFSK	2	y7	1	L	CIS	47	89	12269	sp|Q96KN2|CNDP1_HUMAN_HLEDVFSK_2_y7_L	120816_S_MCMC_25_01	487.8
sp|Q96KN2|CNDP1_HUMAN	HLEDVFSK	2	y6	1	L	CIS	47	89	18760	sp|Q96KN2|CNDP1_HUMAN_HLEDVFSK_2_y6_L	120816_S_MCMC_25_01	487.8
sp|Q96KN2|CNDP1_HUMAN	HLEDVFSK	2	b4	1	L	CIS	47	89	33918	sp|Q96KN2|CNDP1_HUMAN_HLEDVFSK_2_b4_L	120816_S_MCMC_25_01	487.8
sp|O75326|SEM7A_HUMAN	VYLFDFPEGK	2	y9	1	L	CIS	47	89	36734	sp|O75326|SEM7A_HUMAN_VYLFDFPEGK_2_y9_L	120816_S_MCMC_25_01	607.8
sp|O75326|SEM7A_HUMAN	IFAVWK	2	y3	1	L	CIS	47	89	39337	sp|O75326|SEM7A_HUMAN_IFAVWK_2_y3_L	120816_S_MCMC_25_01	382.2
sp|O75326|SEM7A_HUMAN	IFAVWK	2	y2	1	L	CIS	47	89	116568	sp|O75326|SEM7A_HUMAN_IFAVWK_2_y2_L	120816_S_MCMC_25_01	382.2
sp|O75326|SEM7A_HUMAN	IFAVWK	2	y5	1	L	CIS	47	89	118048	sp|O75326|SEM7A_HUMAN_IFAVWK_2_y5_L	120816_S_MCMC_25_01	382.2
sp|Q96KN2|CNDP1_HUMAN	ALEQDLPVNIK	3	y5	1	L	CIS	47	89	121617	sp|Q96KN2|CNDP1_HUMAN_ALEQDLPVNIK_3_y5_L	120816_S_MCMC_25_01	413.9
sp|O75326|SEM7A_HUMAN	VYLFDFPEGK	2	y7	1	L	CIS	47	89	338172	sp|O75326|SEM7A_HUMAN_VYLFDFPEGK_2_y7_L	120816_S_MCMC_25_01	607.8
sp|O75326|SEM7A_HUMAN	VYLFDFPEGK	2	y8	1	L	CIS	47	89	371302	sp|O75326|SEM7A_HUMAN_VYLFDFPEGK_2_y8_L	120816_S_MCMC_25_01	607.8
sp|Q96KN2|CNDP1_HUMAN	ALEQDLPVNIK	2	y6	1	L	CIS	47	89	384361	sp|Q96KN2|CNDP1_HUMAN_ALEQDLPVNIK_2_y6_L	120816_S_MCMC_25_01	620.3
sp|O75326|SEM7A_HUMAN	IFAVWK	2	y4	1	L	CIS	47	89	384526	sp|O75326|SEM7A_HUMAN_IFAVWK_2_y4_L	120816_S_MCMC_25_01	382.2
sp|Q96KN2|CNDP1_HUMAN	ALEQDLPVNIK	2	y8	1	L	CIS	47	89	391281	sp|Q96KN2|CNDP1_HUMAN_ALEQDLPVNIK_2_y8_L	120816_S_MCMC_25_01	620.3
sp|Q96KN2|CNDP1_HUMAN	ALEQDLPVNIK	2	y7	1	L	CIS	47	89	618465	sp|Q96KN2|CNDP1_HUMAN_ALEQDLPVNIK_2_y7_L	120816_S_MCMC_25_01	620.3
sp|Q96KN2|CNDP1_HUMAN	ALEQDLPVNIK	3	y5	1	H	CIS	47	90	91588	sp|Q96KN2|CNDP1_HUMAN_ALEQDLPVNIK_3_y5_H	120816_S_MCMC_25_02	416.6
sp|O75326|SEM7A_HUMAN	VYLFDFPEGK	2	y9	1	H	CIS	47	90	281873	sp|O75326|SEM7A_HUMAN_VYLFDFPEGK_2_y9_H	120816_S_MCMC_25_02	611.8
sp|O75326|SEM7A_HUMAN	IFAVWK	2	y3	1	H	CIS	47	90	296530	sp|O75326|SEM7A_HUMAN_IFAVWK_2_y3_H	120816_S_MCMC_25_02	386.2
sp|Q96KN2|CNDP1_HUMAN	ALEQDLPVNIK	2	y6	1	H	CIS	47	90	435585	sp|Q96KN2|CNDP1_HUMAN_ALEQDLPVNIK_2_y6_H	120816_S_MCMC_25_02	624.4
sp|Q96KN2|CNDP1_HUMAN	ALEQDLPVNIK	2	y8	1	H	CIS	47	90	529529	sp|Q96KN2|CNDP1_HUMAN_ALEQDLPVNIK_2_y8_H	120816_S_MCMC_25_02	624.4
sp|Q96KN2|CNDP1_HUMAN	ALEQDLPVNIK	2	y7	1	H	CIS	47	90	776944	sp|Q96KN2|CNDP1_HUMAN_ALEQDLPVNIK_2_y7_H	120816_S_MCMC_25_02	624.4
sp|O75326|SEM7A_HUMAN	IFAVWK	2	y5	1	H	CIS	47	90	927109	sp|O75326|SEM7A_HUMAN_IFAVWK_2_y5_H	120816_S_MCMC_25_02	386.2
sp|Q96KN2|CNDP1_HUMAN	HLEDVFSK	2	b6	1	H	CIS	47	90	1165647	sp|Q96KN2|CNDP1_HUMAN_HLEDVFSK_2_b6_H	120816_S_MCMC_25_02	491.8
sp|O75326|SEM7A_HUMAN	IFAVWK	2	y2	1	H	CIS	47	90	1295549	sp|O75326|SEM7A_HUMAN_IFAVWK_2_y2_H	120816_S_MCMC_25_02	386.2
sp|Q96KN2|CNDP1_HUMAN	HLEDVFSK	2	y7	1	H	CIS	47	90	2022166	sp|Q96KN2|CNDP1_HUMAN_HLEDVFSK_2_y7_H	120816_S_MCMC_25_02	491.8
sp|O75326|SEM7A_HUMAN	VYLFDFPEGK	2	y7	1	H	CIS	47	90	2599049	sp|O75326|SEM7A_HUMAN_VYLFDFPEGK_2_y7_H	120816_S_MCMC_25_02	611.8
sp|Q96KN2|CNDP1_HUMAN	HLEDVFSK	2	y6	1	H	CIS	47	90	2644528	sp|Q96KN2|CNDP1_HUMAN_HLEDVFSK_2_y6_H	120816_S_MCMC_25_02	491.8
sp|O75326|SEM7A_HUMAN	IFAVWK	2	y4	1	H	CIS	47	90	2703927	sp|O75326|SEM7A_HUMAN_IFAVWK_2_y4_H	120816_S_MCMC_25_02	386.2
sp|O75326|SEM7A_HUMAN	VYLFDFPEGK	2	y8	1	H	CIS	47	90	2842951	sp|O75326|SEM7A_HUMAN_VYLFDFPEGK_2_y8_H	120816_S_MCMC_25_02	611.8
sp|Q96KN2|CNDP1_HUMAN	HLEDVFSK	2	b4	1	H	CIS	47	90	5249284	sp|Q96KN2|CNDP1_HUMAN_HLEDVFSK_2_b4_H	120816_S_MCMC_25_02	491.8
sp|Q96KN2|CNDP1_HUMAN	HLEDVFSK	2	b6	1	L	CIS	47	90	18118	sp|Q96KN2|CNDP1_HUMAN_HLEDVFSK_2_b6_L	120816_S_MCMC_25_02	487.8
sp|Q96KN2|CNDP1_HUMAN	HLEDVFSK	2	y7	1	L	CIS	47	90	18618	sp|Q96KN2|CNDP1_HUMAN_HLEDVFSK_2_y7_L	120816_S_MCMC_25_02	487.8
sp|O75326|SEM7A_HUMAN	VYLFDFPEGK	2	y9	1	L	CIS	47	90	20401	sp|O75326|SEM7A_HUMAN_VYLFDFPEGK_2_y9_L	120816_S_MCMC_25_02	607.8
sp|Q96KN2|CNDP1_HUMAN	HLEDVFSK	2	y6	1	L	CIS	47	90	27605	sp|Q96KN2|CNDP1_HUMAN_HLEDVFSK_2_y6_L	120816_S_MCMC_25_02	487.8
sp|O75326|SEM7A_HUMAN	IFAVWK	2	y3	1	L	CIS	47	90	42229	sp|O75326|SEM7A_HUMAN_IFAVWK_2_y3_L	120816_S_MCMC_25_02	382.2
sp|Q96KN2|CNDP1_HUMAN	ALEQDLPVNIK	3	y5	1	L	CIS	47	90	51714	sp|Q96KN2|CNDP1_HUMAN_ALEQDLPVNIK_3_y5_L	120816_S_MCMC_25_02	413.9
sp|Q96KN2|CNDP1_HUMAN	HLEDVFSK	2	b4	1	L	CIS	47	90	66516	sp|Q96KN2|CNDP1_HUMAN_HLEDVFSK_2_b4_L	120816_S_MCMC_25_02	487.8
sp|O75326|SEM7A_HUMAN	IFAVWK	2	y2	1	L	CIS	47	90	116129	sp|O75326|SEM7A_HUMAN_IFAVWK_2_y2_L	120816_S_MCMC_25_02	382.2
sp|O75326|SEM7A_HUMAN	IFAVWK	2	y5	1	L	CIS	47	90	131749	sp|O75326|SEM7A_HUMAN_IFAVWK_2_y5_L	120816_S_MCMC_25_02	382.2
sp|O75326|SEM7A_HUMAN	VYLFDFPEGK	2	y7	1	L	CIS	47	90	201011	sp|O75326|SEM7A_HUMAN_VYLFDFPEGK_2_y7_L	120816_S_MCMC_25_02	607.8
sp|O75326|SEM7A_HUMAN	VYLFDFPEGK	2	y8	1	L	CIS	47	90	226550	sp|O75326|SEM7A_HUMAN_VYLFDFPEGK_2_y8_L	120816_S_MCMC_25_02	607.8
sp|Q96KN2|CNDP1_HUMAN	ALEQDLPVNIK	2	y6	1	L	CIS	47	90	277654	sp|Q96KN2|CNDP1_HUMAN_ALEQDLPVNIK_2_y6_L	120816_S_MCMC_25_02	620.3
sp|Q96KN2|CNDP1_HUMAN	ALEQDLPVNIK	2	y8	1	L	CIS	47	90	333151	sp|Q96KN2|CNDP1_HUMAN_ALEQDLPVNIK_2_y8_L	120816_S_MCMC_25_02	620.3
sp|O75326|SEM7A_HUMAN	IFAVWK	2	y4	1	L	CIS	47	90	408586	sp|O75326|SEM7A_HUMAN_IFAVWK_2_y4_L	120816_S_MCMC_25_02	382.2
sp|Q96KN2|CNDP1_HUMAN	ALEQDLPVNIK	2	y7	1	L	CIS	47	90	461227	sp|Q96KN2|CNDP1_HUMAN_ALEQDLPVNIK_2_y7_L	120816_S_MCMC_25_02	620.3
sp|Q96KN2|CNDP1_HUMAN	ALEQDLPVNIK	3	y5	1	H	EMRR	7	13	189918	sp|Q96KN2|CNDP1_HUMAN_ALEQDLPVNIK_3_y5_H	120816_S_MCMC_26_01	416.6
sp|O75326|SEM7A_HUMAN	VYLFDFPEGK	2	y9	1	H	EMRR	7	13	352484	sp|O75326|SEM7A_HUMAN_VYLFDFPEGK_2_y9_H	120816_S_MCMC_26_01	611.8
sp|O75326|SEM7A_HUMAN	IFAVWK	2	y3	1	H	EMRR	7	13	589840	sp|O75326|SEM7A_HUMAN_IFAVWK_2_y3_H	120816_S_MCMC_26_01	386.2
sp|Q96KN2|CNDP1_HUMAN	ALEQDLPVNIK	2	y6	1	H	EMRR	7	13	626705	sp|Q96KN2|CNDP1_HUMAN_ALEQDLPVNIK_2_y6_H	120816_S_MCMC_26_01	624.4
sp|Q96KN2|CNDP1_HUMAN	ALEQDLPVNIK	2	y8	1	H	EMRR	7	13	682702	sp|Q96KN2|CNDP1_HUMAN_ALEQDLPVNIK_2_y8_H	120816_S_MCMC_26_01	624.4
sp|Q96KN2|CNDP1_HUMAN	HLEDVFSK	2	b6	1	H	EMRR	7	13	756954	sp|Q96KN2|CNDP1_HUMAN_HLEDVFSK_2_b6_H	120816_S_MCMC_26_01	491.8
sp|Q96KN2|CNDP1_HUMAN	ALEQDLPVNIK	2	y7	1	H	EMRR	7	13	996141	sp|Q96KN2|CNDP1_HUMAN_ALEQDLPVNIK_2_y7_H	120816_S_MCMC_26_01	624.4
sp|Q96KN2|CNDP1_HUMAN	HLEDVFSK	2	y7	1	H	EMRR	7	13	1244166	sp|Q96KN2|CNDP1_HUMAN_HLEDVFSK_2_y7_H	120816_S_MCMC_26_01	491.8
sp|Q96KN2|CNDP1_HUMAN	HLEDVFSK	2	y6	1	H	EMRR	7	13	1784464	sp|Q96KN2|CNDP1_HUMAN_HLEDVFSK_2_y6_H	120816_S_MCMC_26_01	491.8
sp|O75326|SEM7A_HUMAN	IFAVWK	2	y5	1	H	EMRR	7	13	1847274	sp|O75326|SEM7A_HUMAN_IFAVWK_2_y5_H	120816_S_MCMC_26_01	386.2
sp|O75326|SEM7A_HUMAN	IFAVWK	2	y2	1	H	EMRR	7	13	2643027	sp|O75326|SEM7A_HUMAN_IFAVWK_2_y2_H	120816_S_MCMC_26_01	386.2
sp|Q96KN2|CNDP1_HUMAN	HLEDVFSK	2	b4	1	H	EMRR	7	13	3562265	sp|Q96KN2|CNDP1_HUMAN_HLEDVFSK_2_b4_H	120816_S_MCMC_26_01	491.8
sp|O75326|SEM7A_HUMAN	VYLFDFPEGK	2	y7	1	H	EMRR	7	13	3608863	sp|O75326|SEM7A_HUMAN_VYLFDFPEGK_2_y7_H	120816_S_MCMC_26_01	611.8
sp|O75326|SEM7A_HUMAN	VYLFDFPEGK	2	y8	1	H	EMRR	7	13	3661357	sp|O75326|SEM7A_HUMAN_VYLFDFPEGK_2_y8_H	120816_S_MCMC_26_01	611.8
sp|O75326|SEM7A_HUMAN	IFAVWK	2	y4	1	H	EMRR	7	13	5697935	sp|O75326|SEM7A_HUMAN_IFAVWK_2_y4_H	120816_S_MCMC_26_01	386.2
sp|Q96KN2|CNDP1_HUMAN	HLEDVFSK	2	b6	1	L	EMRR	7	13	16050	sp|Q96KN2|CNDP1_HUMAN_HLEDVFSK_2_b6_L	120816_S_MCMC_26_01	487.8
sp|Q96KN2|CNDP1_HUMAN	HLEDVFSK	2	y7	1	L	EMRR	7	13	20971	sp|Q96KN2|CNDP1_HUMAN_HLEDVFSK_2_y7_L	120816_S_MCMC_26_01	487.8
sp|O75326|SEM7A_HUMAN	VYLFDFPEGK	2	y9	1	L	EMRR	7	13	23539	sp|O75326|SEM7A_HUMAN_VYLFDFPEGK_2_y9_L	120816_S_MCMC_26_01	607.8
sp|Q96KN2|CNDP1_HUMAN	HLEDVFSK	2	y6	1	L	EMRR	7	13	35523	sp|Q96KN2|CNDP1_HUMAN_HLEDVFSK_2_y6_L	120816_S_MCMC_26_01	487.8
sp|O75326|SEM7A_HUMAN	IFAVWK	2	y3	1	L	EMRR	7	13	60060	sp|O75326|SEM7A_HUMAN_IFAVWK_2_y3_L	120816_S_MCMC_26_01	382.2
sp|Q96KN2|CNDP1_HUMAN	HLEDVFSK	2	b4	1	L	EMRR	7	13	69904	sp|Q96KN2|CNDP1_HUMAN_HLEDVFSK_2_b4_L	120816_S_MCMC_26_01	487.8
sp|Q96KN2|CNDP1_HUMAN	ALEQDLPVNIK	3	y5	1	L	EMRR	7	13	140093	sp|Q96KN2|CNDP1_HUMAN_ALEQDLPVNIK_3_y5_L	120816_S_MCMC_26_01	413.9
sp|O75326|SEM7A_HUMAN	IFAVWK	2	y2	1	L	EMRR	7	13	151933	sp|O75326|SEM7A_HUMAN_IFAVWK_2_y2_L	120816_S_MCMC_26_01	382.2
sp|O75326|SEM7A_HUMAN	IFAVWK	2	y5	1	L	EMRR	7	13	172013	sp|O75326|SEM7A_HUMAN_IFAVWK_2_y5_L	120816_S_MCMC_26_01	382.2
sp|O75326|SEM7A_HUMAN	VYLFDFPEGK	2	y7	1	L	EMRR	7	13	213133	sp|O75326|SEM7A_HUMAN_VYLFDFPEGK_2_y7_L	120816_S_MCMC_26_01	607.8
sp|O75326|SEM7A_HUMAN	VYLFDFPEGK	2	y8	1	L	EMRR	7	13	227898	sp|O75326|SEM7A_HUMAN_VYLFDFPEGK_2_y8_L	120816_S_MCMC_26_01	607.8
sp|Q96KN2|CNDP1_HUMAN	ALEQDLPVNIK	2	y6	1	L	EMRR	7	13	427163	sp|Q96KN2|CNDP1_HUMAN_ALEQDLPVNIK_2_y6_L	120816_S_MCMC_26_01	620.3
sp|Q96KN2|CNDP1_HUMAN	ALEQDLPVNIK	2	y8	1	L	EMRR	7	13	434025	sp|Q96KN2|CNDP1_HUMAN_ALEQDLPVNIK_2_y8_L	120816_S_MCMC_26_01	620.3
sp|O75326|SEM7A_HUMAN	IFAVWK	2	y4	1	L	EMRR	7	13	553450	sp|O75326|SEM7A_HUMAN_IFAVWK_2_y4_L	120816_S_MCMC_26_01	382.2
sp|Q96KN2|CNDP1_HUMAN	ALEQDLPVNIK	2	y7	1	L	EMRR	7	13	702174	sp|Q96KN2|CNDP1_HUMAN_ALEQDLPVNIK_2_y7_L	120816_S_MCMC_26_01	620.3
sp|Q96KN2|CNDP1_HUMAN	ALEQDLPVNIK	3	y5	1	H	EMRR	7	14	145946	sp|Q96KN2|CNDP1_HUMAN_ALEQDLPVNIK_3_y5_H	120816_S_MCMC_26_02	416.6
sp|O75326|SEM7A_HUMAN	VYLFDFPEGK	2	y9	1	H	EMRR	7	14	345034	sp|O75326|SEM7A_HUMAN_VYLFDFPEGK_2_y9_H	120816_S_MCMC_26_02	611.8
sp|O75326|SEM7A_HUMAN	IFAVWK	2	y3	1	H	EMRR	7	14	380184	sp|O75326|SEM7A_HUMAN_IFAVWK_2_y3_H	120816_S_MCMC_26_02	386.2
sp|Q96KN2|CNDP1_HUMAN	ALEQDLPVNIK	2	y6	1	H	EMRR	7	14	481705	sp|Q96KN2|CNDP1_HUMAN_ALEQDLPVNIK_2_y6_H	120816_S_MCMC_26_02	624.4
sp|Q96KN2|CNDP1_HUMAN	ALEQDLPVNIK	2	y8	1	H	EMRR	7	14	537098	sp|Q96KN2|CNDP1_HUMAN_ALEQDLPVNIK_2_y8_H	120816_S_MCMC_26_02	624.4
sp|Q96KN2|CNDP1_HUMAN	ALEQDLPVNIK	2	y7	1	H	EMRR	7	14	776282	sp|Q96KN2|CNDP1_HUMAN_ALEQDLPVNIK_2_y7_H	120816_S_MCMC_26_02	624.4
sp|O75326|SEM7A_HUMAN	IFAVWK	2	y5	1	H	EMRR	7	14	1143687	sp|O75326|SEM7A_HUMAN_IFAVWK_2_y5_H	120816_S_MCMC_26_02	386.2
sp|Q96KN2|CNDP1_HUMAN	HLEDVFSK	2	b6	1	H	EMRR	7	14	1314226	sp|Q96KN2|CNDP1_HUMAN_HLEDVFSK_2_b6_H	120816_S_MCMC_26_02	491.8
sp|O75326|SEM7A_HUMAN	IFAVWK	2	y2	1	H	EMRR	7	14	1594659	sp|O75326|SEM7A_HUMAN_IFAVWK_2_y2_H	120816_S_MCMC_26_02	386.2
sp|Q96KN2|CNDP1_HUMAN	HLEDVFSK	2	y7	1	H	EMRR	7	14	2276574	sp|Q96KN2|CNDP1_HUMAN_HLEDVFSK_2_y7_H	120816_S_MCMC_26_02	491.8
sp|Q96KN2|CNDP1_HUMAN	HLEDVFSK	2	y6	1	H	EMRR	7	14	3052371	sp|Q96KN2|CNDP1_HUMAN_HLEDVFSK_2_y6_H	120816_S_MCMC_26_02	491.8
sp|O75326|SEM7A_HUMAN	VYLFDFPEGK	2	y7	1	H	EMRR	7	14	3357693	sp|O75326|SEM7A_HUMAN_VYLFDFPEGK_2_y7_H	120816_S_MCMC_26_02	611.8
sp|O75326|SEM7A_HUMAN	VYLFDFPEGK	2	y8	1	H	EMRR	7	14	3612546	sp|O75326|SEM7A_HUMAN_VYLFDFPEGK_2_y8_H	120816_S_MCMC_26_02	611.8
sp|O75326|SEM7A_HUMAN	IFAVWK	2	y4	1	H	EMRR	7	14	3612912	sp|O75326|SEM7A_HUMAN_IFAVWK_2_y4_H	120816_S_MCMC_26_02	386.2
sp|Q96KN2|CNDP1_HUMAN	HLEDVFSK	2	b4	1	H	EMRR	7	14	6216121	sp|Q96KN2|CNDP1_HUMAN_HLEDVFSK_2_b4_H	120816_S_MCMC_26_02	491.8
sp|Q96KN2|CNDP1_HUMAN	HLEDVFSK	2	b6	1	L	EMRR	7	14	22326	sp|Q96KN2|CNDP1_HUMAN_HLEDVFSK_2_b6_L	120816_S_MCMC_26_02	487.8
sp|O75326|SEM7A_HUMAN	VYLFDFPEGK	2	y9	1	L	EMRR	7	14	23183	sp|O75326|SEM7A_HUMAN_VYLFDFPEGK_2_y9_L	120816_S_MCMC_26_02	607.8
sp|Q96KN2|CNDP1_HUMAN	HLEDVFSK	2	y7	1	L	EMRR	7	14	38161	sp|Q96KN2|CNDP1_HUMAN_HLEDVFSK_2_y7_L	120816_S_MCMC_26_02	487.8
sp|O75326|SEM7A_HUMAN	IFAVWK	2	y3	1	L	EMRR	7	14	38732	sp|O75326|SEM7A_HUMAN_IFAVWK_2_y3_L	120816_S_MCMC_26_02	382.2
sp|Q96KN2|CNDP1_HUMAN	HLEDVFSK	2	y6	1	L	EMRR	7	14	50144	sp|Q96KN2|CNDP1_HUMAN_HLEDVFSK_2_y6_L	120816_S_MCMC_26_02	487.8
sp|Q96KN2|CNDP1_HUMAN	ALEQDLPVNIK	3	y5	1	L	EMRR	7	14	88094	sp|Q96KN2|CNDP1_HUMAN_ALEQDLPVNIK_3_y5_L	120816_S_MCMC_26_02	413.9
sp|O75326|SEM7A_HUMAN	IFAVWK	2	y2	1	L	EMRR	7	14	95510	sp|O75326|SEM7A_HUMAN_IFAVWK_2_y2_L	120816_S_MCMC_26_02	382.2
sp|O75326|SEM7A_HUMAN	IFAVWK	2	y5	1	L	EMRR	7	14	111772	sp|O75326|SEM7A_HUMAN_IFAVWK_2_y5_L	120816_S_MCMC_26_02	382.2
sp|Q96KN2|CNDP1_HUMAN	HLEDVFSK	2	b4	1	L	EMRR	7	14	116730	sp|Q96KN2|CNDP1_HUMAN_HLEDVFSK_2_b4_L	120816_S_MCMC_26_02	487.8
sp|O75326|SEM7A_HUMAN	VYLFDFPEGK	2	y7	1	L	EMRR	7	14	195948	sp|O75326|SEM7A_HUMAN_VYLFDFPEGK_2_y7_L	120816_S_MCMC_26_02	607.8
sp|O75326|SEM7A_HUMAN	VYLFDFPEGK	2	y8	1	L	EMRR	7	14	202973	sp|O75326|SEM7A_HUMAN_VYLFDFPEGK_2_y8_L	120816_S_MCMC_26_02	607.8
sp|Q96KN2|CNDP1_HUMAN	ALEQDLPVNIK	2	y6	1	L	EMRR	7	14	319974	sp|Q96KN2|CNDP1_HUMAN_ALEQDLPVNIK_2_y6_L	120816_S_MCMC_26_02	620.3
sp|O75326|SEM7A_HUMAN	IFAVWK	2	y4	1	L	EMRR	7	14	352437	sp|O75326|SEM7A_HUMAN_IFAVWK_2_y4_L	120816_S_MCMC_26_02	382.2
sp|Q96KN2|CNDP1_HUMAN	ALEQDLPVNIK	2	y8	1	L	EMRR	7	14	358623	sp|Q96KN2|CNDP1_HUMAN_ALEQDLPVNIK_2_y8_L	120816_S_MCMC_26_02	620.3
sp|Q96KN2|CNDP1_HUMAN	ALEQDLPVNIK	2	y7	1	L	EMRR	7	14	525002	sp|Q96KN2|CNDP1_HUMAN_ALEQDLPVNIK_2_y7_L	120816_S_MCMC_26_02	620.3
sp|Q96KN2|CNDP1_HUMAN	ALEQDLPVNIK	3	y5	1	H	EMRR	8	15	99435	sp|Q96KN2|CNDP1_HUMAN_ALEQDLPVNIK_3_y5_H	120816_S_MCMC_27_02_rep2	416.6
sp|O75326|SEM7A_HUMAN	VYLFDFPEGK	2	y9	1	H	EMRR	8	15	180828	sp|O75326|SEM7A_HUMAN_VYLFDFPEGK_2_y9_H	120816_S_MCMC_27_02_rep2	611.8
sp|O75326|SEM7A_HUMAN	IFAVWK	2	y3	1	H	EMRR	8	15	249011	sp|O75326|SEM7A_HUMAN_IFAVWK_2_y3_H	120816_S_MCMC_27_02_rep2	386.2
sp|Q96KN2|CNDP1_HUMAN	ALEQDLPVNIK	2	y6	1	H	EMRR	8	15	288460	sp|Q96KN2|CNDP1_HUMAN_ALEQDLPVNIK_2_y6_H	120816_S_MCMC_27_02_rep2	624.4
sp|Q96KN2|CNDP1_HUMAN	ALEQDLPVNIK	2	y8	1	H	EMRR	8	15	325268	sp|Q96KN2|CNDP1_HUMAN_ALEQDLPVNIK_2_y8_H	120816_S_MCMC_27_02_rep2	624.4
sp|Q96KN2|CNDP1_HUMAN	HLEDVFSK	2	b6	1	H	EMRR	8	15	453367	sp|Q96KN2|CNDP1_HUMAN_HLEDVFSK_2_b6_H	120816_S_MCMC_27_02_rep2	491.8
sp|Q96KN2|CNDP1_HUMAN	ALEQDLPVNIK	2	y7	1	H	EMRR	8	15	505641	sp|Q96KN2|CNDP1_HUMAN_ALEQDLPVNIK_2_y7_H	120816_S_MCMC_27_02_rep2	624.4
sp|O75326|SEM7A_HUMAN	IFAVWK	2	y5	1	H	EMRR	8	15	734876	sp|O75326|SEM7A_HUMAN_IFAVWK_2_y5_H	120816_S_MCMC_27_02_rep2	386.2
sp|Q96KN2|CNDP1_HUMAN	HLEDVFSK	2	y7	1	H	EMRR	8	15	752353	sp|Q96KN2|CNDP1_HUMAN_HLEDVFSK_2_y7_H	120816_S_MCMC_27_02_rep2	491.8
sp|Q96KN2|CNDP1_HUMAN	HLEDVFSK	2	y6	1	H	EMRR	8	15	969190	sp|Q96KN2|CNDP1_HUMAN_HLEDVFSK_2_y6_H	120816_S_MCMC_27_02_rep2	491.8
sp|O75326|SEM7A_HUMAN	IFAVWK	2	y2	1	H	EMRR	8	15	1099790	sp|O75326|SEM7A_HUMAN_IFAVWK_2_y2_H	120816_S_MCMC_27_02_rep2	386.2
sp|O75326|SEM7A_HUMAN	VYLFDFPEGK	2	y8	1	H	EMRR	8	15	1856733	sp|O75326|SEM7A_HUMAN_VYLFDFPEGK_2_y8_H	120816_S_MCMC_27_02_rep2	611.8
sp|O75326|SEM7A_HUMAN	VYLFDFPEGK	2	y7	1	H	EMRR	8	15	1861806	sp|O75326|SEM7A_HUMAN_VYLFDFPEGK_2_y7_H	120816_S_MCMC_27_02_rep2	611.8
sp|Q96KN2|CNDP1_HUMAN	HLEDVFSK	2	b4	1	H	EMRR	8	15	2161509	sp|Q96KN2|CNDP1_HUMAN_HLEDVFSK_2_b4_H	120816_S_MCMC_27_02_rep2	491.8
sp|O75326|SEM7A_HUMAN	IFAVWK	2	y4	1	H	EMRR	8	15	2420431	sp|O75326|SEM7A_HUMAN_IFAVWK_2_y4_H	120816_S_MCMC_27_02_rep2	386.2
sp|Q96KN2|CNDP1_HUMAN	HLEDVFSK	2	b6	1	L	EMRR	8	15	4565	sp|Q96KN2|CNDP1_HUMAN_HLEDVFSK_2_b6_L	120816_S_MCMC_27_02_rep2	487.8
sp|Q96KN2|CNDP1_HUMAN	HLEDVFSK	2	y7	1	L	EMRR	8	15	5849	sp|Q96KN2|CNDP1_HUMAN_HLEDVFSK_2_y7_L	120816_S_MCMC_27_02_rep2	487.8
sp|Q96KN2|CNDP1_HUMAN	HLEDVFSK	2	y6	1	L	EMRR	8	15	7418	sp|Q96KN2|CNDP1_HUMAN_HLEDVFSK_2_y6_L	120816_S_MCMC_27_02_rep2	487.8
sp|O75326|SEM7A_HUMAN	VYLFDFPEGK	2	y9	1	L	EMRR	8	15	10842	sp|O75326|SEM7A_HUMAN_VYLFDFPEGK_2_y9_L	120816_S_MCMC_27_02_rep2	607.8
sp|Q96KN2|CNDP1_HUMAN	HLEDVFSK	2	b4	1	L	EMRR	8	15	22291	sp|Q96KN2|CNDP1_HUMAN_HLEDVFSK_2_b4_L	120816_S_MCMC_27_02_rep2	487.8
sp|O75326|SEM7A_HUMAN	IFAVWK	2	y3	1	L	EMRR	8	15	26819	sp|O75326|SEM7A_HUMAN_IFAVWK_2_y3_L	120816_S_MCMC_27_02_rep2	382.2
sp|O75326|SEM7A_HUMAN	IFAVWK	2	y2	1	L	EMRR	8	15	42084	sp|O75326|SEM7A_HUMAN_IFAVWK_2_y2_L	120816_S_MCMC_27_02_rep2	382.2
sp|Q96KN2|CNDP1_HUMAN	ALEQDLPVNIK	3	y5	1	L	EMRR	8	15	44367	sp|Q96KN2|CNDP1_HUMAN_ALEQDLPVNIK_3_y5_L	120816_S_MCMC_27_02_rep2	413.9
sp|O75326|SEM7A_HUMAN	IFAVWK	2	y5	1	L	EMRR	8	15	75963	sp|O75326|SEM7A_HUMAN_IFAVWK_2_y5_L	120816_S_MCMC_27_02_rep2	382.2
sp|O75326|SEM7A_HUMAN	VYLFDFPEGK	2	y7	1	L	EMRR	8	15	111863	sp|O75326|SEM7A_HUMAN_VYLFDFPEGK_2_y7_L	120816_S_MCMC_27_02_rep2	607.8
sp|Q96KN2|CNDP1_HUMAN	ALEQDLPVNIK	2	y6	1	L	EMRR	8	15	118372	sp|Q96KN2|CNDP1_HUMAN_ALEQDLPVNIK_2_y6_L	120816_S_MCMC_27_02_rep2	620.3
sp|O75326|SEM7A_HUMAN	VYLFDFPEGK	2	y8	1	L	EMRR	8	15	126112	sp|O75326|SEM7A_HUMAN_VYLFDFPEGK_2_y8_L	120816_S_MCMC_27_02_rep2	607.8
sp|Q96KN2|CNDP1_HUMAN	ALEQDLPVNIK	2	y8	1	L	EMRR	8	15	128894	sp|Q96KN2|CNDP1_HUMAN_ALEQDLPVNIK_2_y8_L	120816_S_MCMC_27_02_rep2	620.3
sp|Q96KN2|CNDP1_HUMAN	ALEQDLPVNIK	2	y7	1	L	EMRR	8	15	199154	sp|Q96KN2|CNDP1_HUMAN_ALEQDLPVNIK_2_y7_L	120816_S_MCMC_27_02_rep2	620.3
sp|O75326|SEM7A_HUMAN	IFAVWK	2	y4	1	L	EMRR	8	15	249644	sp|O75326|SEM7A_HUMAN_IFAVWK_2_y4_L	120816_S_MCMC_27_02_rep2	382.2
sp|Q96KN2|CNDP1_HUMAN	ALEQDLPVNIK	3	y5	1	H	OND	26	48	189381	sp|Q96KN2|CNDP1_HUMAN_ALEQDLPVNIK_3_y5_H	120816_S_MCMC_28_01	416.6
sp|O75326|SEM7A_HUMAN	VYLFDFPEGK	2	y9	1	H	OND	26	48	336173	sp|O75326|SEM7A_HUMAN_VYLFDFPEGK_2_y9_H	120816_S_MCMC_28_01	611.8
sp|O75326|SEM7A_HUMAN	IFAVWK	2	y3	1	H	OND	26	48	564700	sp|O75326|SEM7A_HUMAN_IFAVWK_2_y3_H	120816_S_MCMC_28_01	386.2
sp|Q96KN2|CNDP1_HUMAN	HLEDVFSK	2	b6	1	H	OND	26	48	636733	sp|Q96KN2|CNDP1_HUMAN_HLEDVFSK_2_b6_H	120816_S_MCMC_28_01	491.8
sp|Q96KN2|CNDP1_HUMAN	ALEQDLPVNIK	2	y6	1	H	OND	26	48	696503	sp|Q96KN2|CNDP1_HUMAN_ALEQDLPVNIK_2_y6_H	120816_S_MCMC_28_01	624.4
sp|Q96KN2|CNDP1_HUMAN	ALEQDLPVNIK	2	y8	1	H	OND	26	48	718865	sp|Q96KN2|CNDP1_HUMAN_ALEQDLPVNIK_2_y8_H	120816_S_MCMC_28_01	624.4
sp|Q96KN2|CNDP1_HUMAN	ALEQDLPVNIK	2	y7	1	H	OND	26	48	1058145	sp|Q96KN2|CNDP1_HUMAN_ALEQDLPVNIK_2_y7_H	120816_S_MCMC_28_01	624.4
sp|Q96KN2|CNDP1_HUMAN	HLEDVFSK	2	y7	1	H	OND	26	48	1081985	sp|Q96KN2|CNDP1_HUMAN_HLEDVFSK_2_y7_H	120816_S_MCMC_28_01	491.8
sp|Q96KN2|CNDP1_HUMAN	HLEDVFSK	2	y6	1	H	OND	26	48	1483860	sp|Q96KN2|CNDP1_HUMAN_HLEDVFSK_2_y6_H	120816_S_MCMC_28_01	491.8
sp|O75326|SEM7A_HUMAN	IFAVWK	2	y5	1	H	OND	26	48	1723370	sp|O75326|SEM7A_HUMAN_IFAVWK_2_y5_H	120816_S_MCMC_28_01	386.2
sp|O75326|SEM7A_HUMAN	IFAVWK	2	y2	1	H	OND	26	48	2451815	sp|O75326|SEM7A_HUMAN_IFAVWK_2_y2_H	120816_S_MCMC_28_01	386.2
sp|Q96KN2|CNDP1_HUMAN	HLEDVFSK	2	b4	1	H	OND	26	48	3072232	sp|Q96KN2|CNDP1_HUMAN_HLEDVFSK_2_b4_H	120816_S_MCMC_28_01	491.8
sp|O75326|SEM7A_HUMAN	VYLFDFPEGK	2	y8	1	H	OND	26	48	3808359	sp|O75326|SEM7A_HUMAN_VYLFDFPEGK_2_y8_H	120816_S_MCMC_28_01	611.8
sp|O75326|SEM7A_HUMAN	VYLFDFPEGK	2	y7	1	H	OND	26	48	3853852	sp|O75326|SEM7A_HUMAN_VYLFDFPEGK_2_y7_H	120816_S_MCMC_28_01	611.8
sp|O75326|SEM7A_HUMAN	IFAVWK	2	y4	1	H	OND	26	48	5455189	sp|O75326|SEM7A_HUMAN_IFAVWK_2_y4_H	120816_S_MCMC_28_01	386.2
sp|O75326|SEM7A_HUMAN	VYLFDFPEGK	2	y9	1	L	OND	26	48	25393	sp|O75326|SEM7A_HUMAN_VYLFDFPEGK_2_y9_L	120816_S_MCMC_28_01	607.8
sp|Q96KN2|CNDP1_HUMAN	HLEDVFSK	2	b6	1	L	OND	26	48	46438	sp|Q96KN2|CNDP1_HUMAN_HLEDVFSK_2_b6_L	120816_S_MCMC_28_01	487.8
sp|Q96KN2|CNDP1_HUMAN	HLEDVFSK	2	y7	1	L	OND	26	48	68500	sp|Q96KN2|CNDP1_HUMAN_HLEDVFSK_2_y7_L	120816_S_MCMC_28_01	487.8
sp|Q96KN2|CNDP1_HUMAN	HLEDVFSK	2	y6	1	L	OND	26	48	87453	sp|Q96KN2|CNDP1_HUMAN_HLEDVFSK_2_y6_L	120816_S_MCMC_28_01	487.8
sp|O75326|SEM7A_HUMAN	IFAVWK	2	y3	1	L	OND	26	48	96294	sp|O75326|SEM7A_HUMAN_IFAVWK_2_y3_L	120816_S_MCMC_28_01	382.2
sp|Q96KN2|CNDP1_HUMAN	ALEQDLPVNIK	3	y5	1	L	OND	26	48	191629	sp|Q96KN2|CNDP1_HUMAN_ALEQDLPVNIK_3_y5_L	120816_S_MCMC_28_01	413.9
sp|Q96KN2|CNDP1_HUMAN	HLEDVFSK	2	b4	1	L	OND	26	48	217000	sp|Q96KN2|CNDP1_HUMAN_HLEDVFSK_2_b4_L	120816_S_MCMC_28_01	487.8
sp|O75326|SEM7A_HUMAN	IFAVWK	2	y2	1	L	OND	26	48	264525	sp|O75326|SEM7A_HUMAN_IFAVWK_2_y2_L	120816_S_MCMC_28_01	382.2
sp|O75326|SEM7A_HUMAN	IFAVWK	2	y5	1	L	OND	26	48	272943	sp|O75326|SEM7A_HUMAN_IFAVWK_2_y5_L	120816_S_MCMC_28_01	382.2
sp|O75326|SEM7A_HUMAN	VYLFDFPEGK	2	y7	1	L	OND	26	48	277359	sp|O75326|SEM7A_HUMAN_VYLFDFPEGK_2_y7_L	120816_S_MCMC_28_01	607.8
sp|O75326|SEM7A_HUMAN	VYLFDFPEGK	2	y8	1	L	OND	26	48	299434	sp|O75326|SEM7A_HUMAN_VYLFDFPEGK_2_y8_L	120816_S_MCMC_28_01	607.8
sp|Q96KN2|CNDP1_HUMAN	ALEQDLPVNIK	2	y6	1	L	OND	26	48	650421	sp|Q96KN2|CNDP1_HUMAN_ALEQDLPVNIK_2_y6_L	120816_S_MCMC_28_01	620.3
sp|Q96KN2|CNDP1_HUMAN	ALEQDLPVNIK	2	y8	1	L	OND	26	48	698820	sp|Q96KN2|CNDP1_HUMAN_ALEQDLPVNIK_2_y8_L	120816_S_MCMC_28_01	620.3
sp|O75326|SEM7A_HUMAN	IFAVWK	2	y4	1	L	OND	26	48	887587	sp|O75326|SEM7A_HUMAN_IFAVWK_2_y4_L	120816_S_MCMC_28_01	382.2
sp|Q96KN2|CNDP1_HUMAN	ALEQDLPVNIK	2	y7	1	L	OND	26	48	1090777	sp|Q96KN2|CNDP1_HUMAN_ALEQDLPVNIK_2_y7_L	120816_S_MCMC_28_01	620.3
sp|Q96KN2|CNDP1_HUMAN	ALEQDLPVNIK	3	y5	1	H	OND	26	49	118051	sp|Q96KN2|CNDP1_HUMAN_ALEQDLPVNIK_3_y5_H	120816_S_MCMC_28_02	416.6
sp|O75326|SEM7A_HUMAN	VYLFDFPEGK	2	y9	1	H	OND	26	49	380184	sp|O75326|SEM7A_HUMAN_VYLFDFPEGK_2_y9_H	120816_S_MCMC_28_02	611.8
sp|O75326|SEM7A_HUMAN	IFAVWK	2	y3	1	H	OND	26	49	646900	sp|O75326|SEM7A_HUMAN_IFAVWK_2_y3_H	120816_S_MCMC_28_02	386.2
sp|Q96KN2|CNDP1_HUMAN	ALEQDLPVNIK	2	y6	1	H	OND	26	49	854136	sp|Q96KN2|CNDP1_HUMAN_ALEQDLPVNIK_2_y6_H	120816_S_MCMC_28_02	624.4
sp|Q96KN2|CNDP1_HUMAN	HLEDVFSK	2	b6	1	H	OND	26	49	914639	sp|Q96KN2|CNDP1_HUMAN_HLEDVFSK_2_b6_H	120816_S_MCMC_28_02	491.8
sp|Q96KN2|CNDP1_HUMAN	ALEQDLPVNIK	2	y8	1	H	OND	26	49	926754	sp|Q96KN2|CNDP1_HUMAN_ALEQDLPVNIK_2_y8_H	120816_S_MCMC_28_02	624.4
sp|Q96KN2|CNDP1_HUMAN	ALEQDLPVNIK	2	y7	1	H	OND	26	49	1406966	sp|Q96KN2|CNDP1_HUMAN_ALEQDLPVNIK_2_y7_H	120816_S_MCMC_28_02	624.4
sp|Q96KN2|CNDP1_HUMAN	HLEDVFSK	2	y7	1	H	OND	26	49	1447316	sp|Q96KN2|CNDP1_HUMAN_HLEDVFSK_2_y7_H	120816_S_MCMC_28_02	491.8
sp|O75326|SEM7A_HUMAN	IFAVWK	2	y5	1	H	OND	26	49	1940186	sp|O75326|SEM7A_HUMAN_IFAVWK_2_y5_H	120816_S_MCMC_28_02	386.2
sp|Q96KN2|CNDP1_HUMAN	HLEDVFSK	2	y6	1	H	OND	26	49	2039892	sp|Q96KN2|CNDP1_HUMAN_HLEDVFSK_2_y6_H	120816_S_MCMC_28_02	491.8
sp|O75326|SEM7A_HUMAN	IFAVWK	2	y2	1	H	OND	26	49	2746165	sp|O75326|SEM7A_HUMAN_IFAVWK_2_y2_H	120816_S_MCMC_28_02	386.2
sp|O75326|SEM7A_HUMAN	VYLFDFPEGK	2	y7	1	H	OND	26	49	3875014	sp|O75326|SEM7A_HUMAN_VYLFDFPEGK_2_y7_H	120816_S_MCMC_28_02	611.8
sp|Q96KN2|CNDP1_HUMAN	HLEDVFSK	2	b4	1	H	OND	26	49	3982765	sp|Q96KN2|CNDP1_HUMAN_HLEDVFSK_2_b4_H	120816_S_MCMC_28_02	491.8
sp|O75326|SEM7A_HUMAN	VYLFDFPEGK	2	y8	1	H	OND	26	49	4034095	sp|O75326|SEM7A_HUMAN_VYLFDFPEGK_2_y8_H	120816_S_MCMC_28_02	611.8
sp|O75326|SEM7A_HUMAN	IFAVWK	2	y4	1	H	OND	26	49	5915971	sp|O75326|SEM7A_HUMAN_IFAVWK_2_y4_H	120816_S_MCMC_28_02	386.2
sp|O75326|SEM7A_HUMAN	VYLFDFPEGK	2	y9	1	L	OND	26	49	23753	sp|O75326|SEM7A_HUMAN_VYLFDFPEGK_2_y9_L	120816_S_MCMC_28_02	607.8
sp|Q96KN2|CNDP1_HUMAN	HLEDVFSK	2	b6	1	L	OND	26	49	59994	sp|Q96KN2|CNDP1_HUMAN_HLEDVFSK_2_b6_L	120816_S_MCMC_28_02	487.8
sp|Q96KN2|CNDP1_HUMAN	HLEDVFSK	2	y7	1	L	OND	26	49	78614	sp|Q96KN2|CNDP1_HUMAN_HLEDVFSK_2_y7_L	120816_S_MCMC_28_02	487.8
sp|O75326|SEM7A_HUMAN	IFAVWK	2	y3	1	L	OND	26	49	103647	sp|O75326|SEM7A_HUMAN_IFAVWK_2_y3_L	120816_S_MCMC_28_02	382.2
sp|Q96KN2|CNDP1_HUMAN	HLEDVFSK	2	y6	1	L	OND	26	49	114424	sp|Q96KN2|CNDP1_HUMAN_HLEDVFSK_2_y6_L	120816_S_MCMC_28_02	487.8
sp|Q96KN2|CNDP1_HUMAN	ALEQDLPVNIK	3	y5	1	L	OND	26	49	120120	sp|Q96KN2|CNDP1_HUMAN_ALEQDLPVNIK_3_y5_L	120816_S_MCMC_28_02	413.9
sp|Q96KN2|CNDP1_HUMAN	HLEDVFSK	2	b4	1	L	OND	26	49	236232	sp|Q96KN2|CNDP1_HUMAN_HLEDVFSK_2_b4_L	120816_S_MCMC_28_02	487.8
sp|O75326|SEM7A_HUMAN	VYLFDFPEGK	2	y7	1	L	OND	26	49	280117	sp|O75326|SEM7A_HUMAN_VYLFDFPEGK_2_y7_L	120816_S_MCMC_28_02	607.8
sp|O75326|SEM7A_HUMAN	VYLFDFPEGK	2	y8	1	L	OND	26	49	285646	sp|O75326|SEM7A_HUMAN_VYLFDFPEGK_2_y8_L	120816_S_MCMC_28_02	607.8
sp|O75326|SEM7A_HUMAN	IFAVWK	2	y2	1	L	OND	26	49	319148	sp|O75326|SEM7A_HUMAN_IFAVWK_2_y2_L	120816_S_MCMC_28_02	382.2
sp|O75326|SEM7A_HUMAN	IFAVWK	2	y5	1	L	OND	26	49	324675	sp|O75326|SEM7A_HUMAN_IFAVWK_2_y5_L	120816_S_MCMC_28_02	382.2
sp|Q96KN2|CNDP1_HUMAN	ALEQDLPVNIK	2	y6	1	L	OND	26	49	801860	sp|Q96KN2|CNDP1_HUMAN_ALEQDLPVNIK_2_y6_L	120816_S_MCMC_28_02	620.3
sp|Q96KN2|CNDP1_HUMAN	ALEQDLPVNIK	2	y8	1	L	OND	26	49	873081	sp|Q96KN2|CNDP1_HUMAN_ALEQDLPVNIK_2_y8_L	120816_S_MCMC_28_02	620.3
sp|O75326|SEM7A_HUMAN	IFAVWK	2	y4	1	L	OND	26	49	1006022	sp|O75326|SEM7A_HUMAN_IFAVWK_2_y4_L	120816_S_MCMC_28_02	382.2
sp|Q96KN2|CNDP1_HUMAN	ALEQDLPVNIK	2	y7	1	L	OND	26	49	1418897	sp|Q96KN2|CNDP1_HUMAN_ALEQDLPVNIK_2_y7_L	120816_S_MCMC_28_02	620.3
sp|Q96KN2|CNDP1_HUMAN	ALEQDLPVNIK	3	y5	1	H	OND	27	50	152647	sp|Q96KN2|CNDP1_HUMAN_ALEQDLPVNIK_3_y5_H	120816_S_MCMC_29_01_ok	416.6
sp|O75326|SEM7A_HUMAN	VYLFDFPEGK	2	y9	1	H	OND	27	50	194663	sp|O75326|SEM7A_HUMAN_VYLFDFPEGK_2_y9_H	120816_S_MCMC_29_01_ok	611.8
sp|Q96KN2|CNDP1_HUMAN	HLEDVFSK	2	b6	1	H	OND	27	50	439244	sp|Q96KN2|CNDP1_HUMAN_HLEDVFSK_2_b6_H	120816_S_MCMC_29_01_ok	491.8
sp|Q96KN2|CNDP1_HUMAN	ALEQDLPVNIK	2	y6	1	H	OND	27	50	448417	sp|Q96KN2|CNDP1_HUMAN_ALEQDLPVNIK_2_y6_H	120816_S_MCMC_29_01_ok	624.4
sp|Q96KN2|CNDP1_HUMAN	ALEQDLPVNIK	2	y8	1	H	OND	27	50	468070	sp|Q96KN2|CNDP1_HUMAN_ALEQDLPVNIK_2_y8_H	120816_S_MCMC_29_01_ok	624.4
sp|O75326|SEM7A_HUMAN	IFAVWK	2	y3	1	H	OND	27	50	714688	sp|O75326|SEM7A_HUMAN_IFAVWK_2_y3_H	120816_S_MCMC_29_01_ok	386.2
sp|Q96KN2|CNDP1_HUMAN	HLEDVFSK	2	y7	1	H	OND	27	50	765145	sp|Q96KN2|CNDP1_HUMAN_HLEDVFSK_2_y7_H	120816_S_MCMC_29_01_ok	491.8
sp|Q96KN2|CNDP1_HUMAN	ALEQDLPVNIK	2	y7	1	H	OND	27	50	776283	sp|Q96KN2|CNDP1_HUMAN_ALEQDLPVNIK_2_y7_H	120816_S_MCMC_29_01_ok	624.4
sp|O75326|SEM7A_HUMAN	IFAVWK	2	y5	1	H	OND	27	50	876860	sp|O75326|SEM7A_HUMAN_IFAVWK_2_y5_H	120816_S_MCMC_29_01_ok	386.2
sp|Q96KN2|CNDP1_HUMAN	HLEDVFSK	2	y6	1	H	OND	27	50	999499	sp|Q96KN2|CNDP1_HUMAN_HLEDVFSK_2_y6_H	120816_S_MCMC_29_01_ok	491.8
sp|O75326|SEM7A_HUMAN	IFAVWK	2	y2	1	H	OND	27	50	1356235	sp|O75326|SEM7A_HUMAN_IFAVWK_2_y2_H	120816_S_MCMC_29_01_ok	386.2
sp|O75326|SEM7A_HUMAN	VYLFDFPEGK	2	y7	1	H	OND	27	50	1845701	sp|O75326|SEM7A_HUMAN_VYLFDFPEGK_2_y7_H	120816_S_MCMC_29_01_ok	611.8
sp|O75326|SEM7A_HUMAN	VYLFDFPEGK	2	y8	1	H	OND	27	50	1909506	sp|O75326|SEM7A_HUMAN_VYLFDFPEGK_2_y8_H	120816_S_MCMC_29_01_ok	611.8
sp|Q96KN2|CNDP1_HUMAN	HLEDVFSK	2	b4	1	H	OND	27	50	2078810	sp|Q96KN2|CNDP1_HUMAN_HLEDVFSK_2_b4_H	120816_S_MCMC_29_01_ok	491.8
sp|O75326|SEM7A_HUMAN	IFAVWK	2	y4	1	H	OND	27	50	2783409	sp|O75326|SEM7A_HUMAN_IFAVWK_2_y4_H	120816_S_MCMC_29_01_ok	386.2
sp|O75326|SEM7A_HUMAN	VYLFDFPEGK	2	y9	1	L	OND	27	50	14124	sp|O75326|SEM7A_HUMAN_VYLFDFPEGK_2_y9_L	120816_S_MCMC_29_01_ok	607.8
sp|Q96KN2|CNDP1_HUMAN	HLEDVFSK	2	b6	1	L	OND	27	50	25001	sp|Q96KN2|CNDP1_HUMAN_HLEDVFSK_2_b6_L	120816_S_MCMC_29_01_ok	487.8
sp|O75326|SEM7A_HUMAN	IFAVWK	2	y3	1	L	OND	27	50	36236	sp|O75326|SEM7A_HUMAN_IFAVWK_2_y3_L	120816_S_MCMC_29_01_ok	382.2
sp|Q96KN2|CNDP1_HUMAN	HLEDVFSK	2	y7	1	L	OND	27	50	37520	sp|Q96KN2|CNDP1_HUMAN_HLEDVFSK_2_y7_L	120816_S_MCMC_29_01_ok	487.8
sp|Q96KN2|CNDP1_HUMAN	HLEDVFSK	2	y6	1	L	OND	27	50	56422	sp|Q96KN2|CNDP1_HUMAN_HLEDVFSK_2_y6_L	120816_S_MCMC_29_01_ok	487.8
sp|O75326|SEM7A_HUMAN	IFAVWK	2	y5	1	L	OND	27	50	79071	sp|O75326|SEM7A_HUMAN_IFAVWK_2_y5_L	120816_S_MCMC_29_01_ok	382.2
sp|O75326|SEM7A_HUMAN	VYLFDFPEGK	2	y7	1	L	OND	27	50	81101	sp|O75326|SEM7A_HUMAN_VYLFDFPEGK_2_y7_L	120816_S_MCMC_29_01_ok	607.8
sp|O75326|SEM7A_HUMAN	VYLFDFPEGK	2	y8	1	L	OND	27	50	92656	sp|O75326|SEM7A_HUMAN_VYLFDFPEGK_2_y8_L	120816_S_MCMC_29_01_ok	607.8
sp|O75326|SEM7A_HUMAN	IFAVWK	2	y2	1	L	OND	27	50	101791	sp|O75326|SEM7A_HUMAN_IFAVWK_2_y2_L	120816_S_MCMC_29_01_ok	382.2
sp|Q96KN2|CNDP1_HUMAN	HLEDVFSK	2	b4	1	L	OND	27	50	123903	sp|Q96KN2|CNDP1_HUMAN_HLEDVFSK_2_b4_L	120816_S_MCMC_29_01_ok	487.8
sp|Q96KN2|CNDP1_HUMAN	ALEQDLPVNIK	3	y5	1	L	OND	27	50	160814	sp|Q96KN2|CNDP1_HUMAN_ALEQDLPVNIK_3_y5_L	120816_S_MCMC_29_01_ok	413.9
sp|O75326|SEM7A_HUMAN	IFAVWK	2	y4	1	L	OND	27	50	255115	sp|O75326|SEM7A_HUMAN_IFAVWK_2_y4_L	120816_S_MCMC_29_01_ok	382.2
sp|Q96KN2|CNDP1_HUMAN	ALEQDLPVNIK	2	y6	1	L	OND	27	50	460864	sp|Q96KN2|CNDP1_HUMAN_ALEQDLPVNIK_2_y6_L	120816_S_MCMC_29_01_ok	620.3
sp|Q96KN2|CNDP1_HUMAN	ALEQDLPVNIK	2	y8	1	L	OND	27	50	494710	sp|Q96KN2|CNDP1_HUMAN_ALEQDLPVNIK_2_y8_L	120816_S_MCMC_29_01_ok	620.3
sp|Q96KN2|CNDP1_HUMAN	ALEQDLPVNIK	2	y7	1	L	OND	27	50	822043	sp|Q96KN2|CNDP1_HUMAN_ALEQDLPVNIK_2_y7_L	120816_S_MCMC_29_01_ok	620.3
sp|Q96KN2|CNDP1_HUMAN	ALEQDLPVNIK	3	y5	1	H	OND	27	51	66339	sp|Q96KN2|CNDP1_HUMAN_ALEQDLPVNIK_3_y5_H	120816_S_MCMC_29_02	416.6
sp|O75326|SEM7A_HUMAN	VYLFDFPEGK	2	y9	1	H	OND	27	51	225900	sp|O75326|SEM7A_HUMAN_VYLFDFPEGK_2_y9_H	120816_S_MCMC_29_02	611.8
sp|O75326|SEM7A_HUMAN	IFAVWK	2	y3	1	H	OND	27	51	438000	sp|O75326|SEM7A_HUMAN_IFAVWK_2_y3_H	120816_S_MCMC_29_02	386.2
sp|Q96KN2|CNDP1_HUMAN	ALEQDLPVNIK	2	y6	1	H	OND	27	51	562796	sp|Q96KN2|CNDP1_HUMAN_ALEQDLPVNIK_2_y6_H	120816_S_MCMC_29_02	624.4
sp|Q96KN2|CNDP1_HUMAN	ALEQDLPVNIK	2	y8	1	H	OND	27	51	580849	sp|Q96KN2|CNDP1_HUMAN_ALEQDLPVNIK_2_y8_H	120816_S_MCMC_29_02	624.4
sp|Q96KN2|CNDP1_HUMAN	HLEDVFSK	2	b6	1	H	OND	27	51	606773	sp|Q96KN2|CNDP1_HUMAN_HLEDVFSK_2_b6_H	120816_S_MCMC_29_02	491.8
sp|Q96KN2|CNDP1_HUMAN	ALEQDLPVNIK	2	y7	1	H	OND	27	51	911285	sp|Q96KN2|CNDP1_HUMAN_ALEQDLPVNIK_2_y7_H	120816_S_MCMC_29_02	624.4
sp|Q96KN2|CNDP1_HUMAN	HLEDVFSK	2	y7	1	H	OND	27	51	1081684	sp|Q96KN2|CNDP1_HUMAN_HLEDVFSK_2_y7_H	120816_S_MCMC_29_02	491.8
sp|O75326|SEM7A_HUMAN	IFAVWK	2	y5	1	H	OND	27	51	1232691	sp|O75326|SEM7A_HUMAN_IFAVWK_2_y5_H	120816_S_MCMC_29_02	386.2
sp|Q96KN2|CNDP1_HUMAN	HLEDVFSK	2	y6	1	H	OND	27	51	1445192	sp|Q96KN2|CNDP1_HUMAN_HLEDVFSK_2_y6_H	120816_S_MCMC_29_02	491.8
sp|O75326|SEM7A_HUMAN	IFAVWK	2	y2	1	H	OND	27	51	1897323	sp|O75326|SEM7A_HUMAN_IFAVWK_2_y2_H	120816_S_MCMC_29_02	386.2
sp|O75326|SEM7A_HUMAN	VYLFDFPEGK	2	y7	1	H	OND	27	51	2422438	sp|O75326|SEM7A_HUMAN_VYLFDFPEGK_2_y7_H	120816_S_MCMC_29_02	611.8
sp|O75326|SEM7A_HUMAN	VYLFDFPEGK	2	y8	1	H	OND	27	51	2444897	sp|O75326|SEM7A_HUMAN_VYLFDFPEGK_2_y8_H	120816_S_MCMC_29_02	611.8
sp|Q96KN2|CNDP1_HUMAN	HLEDVFSK	2	b4	1	H	OND	27	51	2919461	sp|Q96KN2|CNDP1_HUMAN_HLEDVFSK_2_b4_H	120816_S_MCMC_29_02	491.8
sp|O75326|SEM7A_HUMAN	IFAVWK	2	y4	1	H	OND	27	51	3887235	sp|O75326|SEM7A_HUMAN_IFAVWK_2_y4_H	120816_S_MCMC_29_02	386.2
sp|O75326|SEM7A_HUMAN	VYLFDFPEGK	2	y9	1	L	OND	27	51	13410	sp|O75326|SEM7A_HUMAN_VYLFDFPEGK_2_y9_L	120816_S_MCMC_29_02	607.8
sp|Q96KN2|CNDP1_HUMAN	HLEDVFSK	2	b6	1	L	OND	27	51	35092	sp|Q96KN2|CNDP1_HUMAN_HLEDVFSK_2_b6_L	120816_S_MCMC_29_02	487.8
sp|O75326|SEM7A_HUMAN	IFAVWK	2	y3	1	L	OND	27	51	43869	sp|O75326|SEM7A_HUMAN_IFAVWK_2_y3_L	120816_S_MCMC_29_02	382.2
sp|Q96KN2|CNDP1_HUMAN	HLEDVFSK	2	y7	1	L	OND	27	51	52353	sp|Q96KN2|CNDP1_HUMAN_HLEDVFSK_2_y7_L	120816_S_MCMC_29_02	487.8
sp|Q96KN2|CNDP1_HUMAN	ALEQDLPVNIK	3	y5	1	L	OND	27	51	66943	sp|Q96KN2|CNDP1_HUMAN_ALEQDLPVNIK_3_y5_L	120816_S_MCMC_29_02	413.9
sp|Q96KN2|CNDP1_HUMAN	HLEDVFSK	2	y6	1	L	OND	27	51	79671	sp|Q96KN2|CNDP1_HUMAN_HLEDVFSK_2_y6_L	120816_S_MCMC_29_02	487.8
sp|O75326|SEM7A_HUMAN	VYLFDFPEGK	2	y7	1	L	OND	27	51	116945	sp|O75326|SEM7A_HUMAN_VYLFDFPEGK_2_y7_L	120816_S_MCMC_29_02	607.8
sp|O75326|SEM7A_HUMAN	VYLFDFPEGK	2	y8	1	L	OND	27	51	119122	sp|O75326|SEM7A_HUMAN_VYLFDFPEGK_2_y8_L	120816_S_MCMC_29_02	607.8
sp|O75326|SEM7A_HUMAN	IFAVWK	2	y5	1	L	OND	27	51	122477	sp|O75326|SEM7A_HUMAN_IFAVWK_2_y5_L	120816_S_MCMC_29_02	382.2
sp|O75326|SEM7A_HUMAN	IFAVWK	2	y2	1	L	OND	27	51	130109	sp|O75326|SEM7A_HUMAN_IFAVWK_2_y2_L	120816_S_MCMC_29_02	382.2
sp|Q96KN2|CNDP1_HUMAN	HLEDVFSK	2	b4	1	L	OND	27	51	162919	sp|Q96KN2|CNDP1_HUMAN_HLEDVFSK_2_b4_L	120816_S_MCMC_29_02	487.8
sp|O75326|SEM7A_HUMAN	IFAVWK	2	y4	1	L	OND	27	51	348779	sp|O75326|SEM7A_HUMAN_IFAVWK_2_y4_L	120816_S_MCMC_29_02	382.2
sp|Q96KN2|CNDP1_HUMAN	ALEQDLPVNIK	2	y6	1	L	OND	27	51	588372	sp|Q96KN2|CNDP1_HUMAN_ALEQDLPVNIK_2_y6_L	120816_S_MCMC_29_02	620.3
sp|Q96KN2|CNDP1_HUMAN	ALEQDLPVNIK	2	y8	1	L	OND	27	51	599710	sp|Q96KN2|CNDP1_HUMAN_ALEQDLPVNIK_2_y8_L	120816_S_MCMC_29_02	620.3
sp|Q96KN2|CNDP1_HUMAN	ALEQDLPVNIK	2	y7	1	L	OND	27	51	960753	sp|Q96KN2|CNDP1_HUMAN_ALEQDLPVNIK_2_y7_L	120816_S_MCMC_29_02	620.3
sp|Q96KN2|CNDP1_HUMAN	ALEQDLPVNIK	3	y5	1	H	OND	28	52	102717	sp|Q96KN2|CNDP1_HUMAN_ALEQDLPVNIK_3_y5_H	120816_S_MCMC_30_01	416.6
sp|O75326|SEM7A_HUMAN	VYLFDFPEGK	2	y9	1	H	OND	28	52	202944	sp|O75326|SEM7A_HUMAN_VYLFDFPEGK_2_y9_H	120816_S_MCMC_30_01	611.8
sp|O75326|SEM7A_HUMAN	IFAVWK	2	y3	1	H	OND	28	52	265460	sp|O75326|SEM7A_HUMAN_IFAVWK_2_y3_H	120816_S_MCMC_30_01	386.2
sp|Q96KN2|CNDP1_HUMAN	HLEDVFSK	2	b6	1	H	OND	28	52	366701	sp|Q96KN2|CNDP1_HUMAN_HLEDVFSK_2_b6_H	120816_S_MCMC_30_01	491.8
sp|Q96KN2|CNDP1_HUMAN	ALEQDLPVNIK	2	y6	1	H	OND	28	52	400863	sp|Q96KN2|CNDP1_HUMAN_ALEQDLPVNIK_2_y6_H	120816_S_MCMC_30_01	624.4
sp|Q96KN2|CNDP1_HUMAN	ALEQDLPVNIK	2	y8	1	H	OND	28	52	454054	sp|Q96KN2|CNDP1_HUMAN_ALEQDLPVNIK_2_y8_H	120816_S_MCMC_30_01	624.4
sp|Q96KN2|CNDP1_HUMAN	HLEDVFSK	2	y7	1	H	OND	28	52	636104	sp|Q96KN2|CNDP1_HUMAN_HLEDVFSK_2_y7_H	120816_S_MCMC_30_01	491.8
sp|Q96KN2|CNDP1_HUMAN	ALEQDLPVNIK	2	y7	1	H	OND	28	52	669026	sp|Q96KN2|CNDP1_HUMAN_ALEQDLPVNIK_2_y7_H	120816_S_MCMC_30_01	624.4
sp|O75326|SEM7A_HUMAN	IFAVWK	2	y5	1	H	OND	28	52	814959	sp|O75326|SEM7A_HUMAN_IFAVWK_2_y5_H	120816_S_MCMC_30_01	386.2
sp|Q96KN2|CNDP1_HUMAN	HLEDVFSK	2	y6	1	H	OND	28	52	843385	sp|Q96KN2|CNDP1_HUMAN_HLEDVFSK_2_y6_H	120816_S_MCMC_30_01	491.8
sp|O75326|SEM7A_HUMAN	IFAVWK	2	y2	1	H	OND	28	52	1162779	sp|O75326|SEM7A_HUMAN_IFAVWK_2_y2_H	120816_S_MCMC_30_01	386.2
sp|Q96KN2|CNDP1_HUMAN	HLEDVFSK	2	b4	1	H	OND	28	52	1761062	sp|Q96KN2|CNDP1_HUMAN_HLEDVFSK_2_b4_H	120816_S_MCMC_30_01	491.8
sp|O75326|SEM7A_HUMAN	VYLFDFPEGK	2	y7	1	H	OND	28	52	2186429	sp|O75326|SEM7A_HUMAN_VYLFDFPEGK_2_y7_H	120816_S_MCMC_30_01	611.8
sp|O75326|SEM7A_HUMAN	VYLFDFPEGK	2	y8	1	H	OND	28	52	2221166	sp|O75326|SEM7A_HUMAN_VYLFDFPEGK_2_y8_H	120816_S_MCMC_30_01	611.8
sp|O75326|SEM7A_HUMAN	IFAVWK	2	y4	1	H	OND	28	52	2474490	sp|O75326|SEM7A_HUMAN_IFAVWK_2_y4_H	120816_S_MCMC_30_01	386.2
sp|O75326|SEM7A_HUMAN	VYLFDFPEGK	2	y9	1	L	OND	28	52	9345	sp|O75326|SEM7A_HUMAN_VYLFDFPEGK_2_y9_L	120816_S_MCMC_30_01	607.8
sp|Q96KN2|CNDP1_HUMAN	HLEDVFSK	2	b6	1	L	OND	28	52	9522	sp|Q96KN2|CNDP1_HUMAN_HLEDVFSK_2_b6_L	120816_S_MCMC_30_01	487.8
sp|O75326|SEM7A_HUMAN	IFAVWK	2	y4	1	L	OND	28	52	11200	sp|O75326|SEM7A_HUMAN_IFAVWK_2_y4_L	120816_S_MCMC_30_01	382
sp|Q96KN2|CNDP1_HUMAN	HLEDVFSK	2	y7	1	L	OND	28	52	15190	sp|Q96KN2|CNDP1_HUMAN_HLEDVFSK_2_y7_L	120816_S_MCMC_30_01	487.8
sp|Q96KN2|CNDP1_HUMAN	HLEDVFSK	2	y6	1	L	OND	28	52	21260	sp|Q96KN2|CNDP1_HUMAN_HLEDVFSK_2_y6_L	120816_S_MCMC_30_01	487.8
sp|O75326|SEM7A_HUMAN	IFAVWK	2	y3	1	L	OND	28	52	25536	sp|O75326|SEM7A_HUMAN_IFAVWK_2_y3_L	120816_S_MCMC_30_01	382.2
sp|Q96KN2|CNDP1_HUMAN	HLEDVFSK	2	b4	1	L	OND	28	52	55140	sp|Q96KN2|CNDP1_HUMAN_HLEDVFSK_2_b4_L	120816_S_MCMC_30_01	487.8
sp|O75326|SEM7A_HUMAN	IFAVWK	2	y2	1	L	OND	28	52	56137	sp|O75326|SEM7A_HUMAN_IFAVWK_2_y2_L	120816_S_MCMC_30_01	382.2
sp|Q96KN2|CNDP1_HUMAN	ALEQDLPVNIK	3	y5	1	L	OND	28	52	71688	sp|Q96KN2|CNDP1_HUMAN_ALEQDLPVNIK_3_y5_L	120816_S_MCMC_30_01	413.9
sp|O75326|SEM7A_HUMAN	IFAVWK	2	y5	1	L	OND	28	52	87449	sp|O75326|SEM7A_HUMAN_IFAVWK_2_y5_L	120816_S_MCMC_30_01	382.2
sp|O75326|SEM7A_HUMAN	VYLFDFPEGK	2	y8	1	L	OND	28	52	97583	sp|O75326|SEM7A_HUMAN_VYLFDFPEGK_2_y8_L	120816_S_MCMC_30_01	607.8
sp|O75326|SEM7A_HUMAN	VYLFDFPEGK	2	y7	1	L	OND	28	52	118555	sp|O75326|SEM7A_HUMAN_VYLFDFPEGK_2_y7_L	120816_S_MCMC_30_01	607.8
sp|Q96KN2|CNDP1_HUMAN	ALEQDLPVNIK	2	y8	1	L	OND	28	52	277546	sp|Q96KN2|CNDP1_HUMAN_ALEQDLPVNIK_2_y8_L	120816_S_MCMC_30_01	620.3
sp|Q96KN2|CNDP1_HUMAN	ALEQDLPVNIK	2	y6	1	L	OND	28	52	281898	sp|Q96KN2|CNDP1_HUMAN_ALEQDLPVNIK_2_y6_L	120816_S_MCMC_30_01	620.3
sp|Q96KN2|CNDP1_HUMAN	ALEQDLPVNIK	2	y7	1	L	OND	28	52	463790	sp|Q96KN2|CNDP1_HUMAN_ALEQDLPVNIK_2_y7_L	120816_S_MCMC_30_01	620.3
sp|Q96KN2|CNDP1_HUMAN	ALEQDLPVNIK	3	y5	1	H	OND	29	53	165558	sp|Q96KN2|CNDP1_HUMAN_ALEQDLPVNIK_3_y5_H	120816_S_MCMC_31_01	416.6
sp|O75326|SEM7A_HUMAN	VYLFDFPEGK	2	y9	1	H	OND	29	53	305731	sp|O75326|SEM7A_HUMAN_VYLFDFPEGK_2_y9_H	120816_S_MCMC_31_01	611.8
sp|O75326|SEM7A_HUMAN	IFAVWK	2	y3	1	H	OND	29	53	376970	sp|O75326|SEM7A_HUMAN_IFAVWK_2_y3_H	120816_S_MCMC_31_01	386.2
sp|Q96KN2|CNDP1_HUMAN	ALEQDLPVNIK	2	y6	1	H	OND	29	53	514058	sp|Q96KN2|CNDP1_HUMAN_ALEQDLPVNIK_2_y6_H	120816_S_MCMC_31_01	624.4
sp|Q96KN2|CNDP1_HUMAN	HLEDVFSK	2	b6	1	H	OND	29	53	530552	sp|Q96KN2|CNDP1_HUMAN_HLEDVFSK_2_b6_H	120816_S_MCMC_31_01	491.8
sp|Q96KN2|CNDP1_HUMAN	ALEQDLPVNIK	2	y8	1	H	OND	29	53	547532	sp|Q96KN2|CNDP1_HUMAN_ALEQDLPVNIK_2_y8_H	120816_S_MCMC_31_01	624.4
sp|Q96KN2|CNDP1_HUMAN	ALEQDLPVNIK	2	y7	1	H	OND	29	53	824731	sp|Q96KN2|CNDP1_HUMAN_ALEQDLPVNIK_2_y7_H	120816_S_MCMC_31_01	624.4
sp|Q96KN2|CNDP1_HUMAN	HLEDVFSK	2	y7	1	H	OND	29	53	920983	sp|Q96KN2|CNDP1_HUMAN_HLEDVFSK_2_y7_H	120816_S_MCMC_31_01	491.8
sp|O75326|SEM7A_HUMAN	IFAVWK	2	y5	1	H	OND	29	53	1166078	sp|O75326|SEM7A_HUMAN_IFAVWK_2_y5_H	120816_S_MCMC_31_01	386.2
sp|Q96KN2|CNDP1_HUMAN	HLEDVFSK	2	y6	1	H	OND	29	53	1251591	sp|Q96KN2|CNDP1_HUMAN_HLEDVFSK_2_y6_H	120816_S_MCMC_31_01	491.8
sp|O75326|SEM7A_HUMAN	IFAVWK	2	y2	1	H	OND	29	53	1628858	sp|O75326|SEM7A_HUMAN_IFAVWK_2_y2_H	120816_S_MCMC_31_01	386.2
sp|Q96KN2|CNDP1_HUMAN	HLEDVFSK	2	b4	1	H	OND	29	53	2546718	sp|Q96KN2|CNDP1_HUMAN_HLEDVFSK_2_b4_H	120816_S_MCMC_31_01	491.8
sp|O75326|SEM7A_HUMAN	VYLFDFPEGK	2	y7	1	H	OND	29	53	2921434	sp|O75326|SEM7A_HUMAN_VYLFDFPEGK_2_y7_H	120816_S_MCMC_31_01	611.8
sp|O75326|SEM7A_HUMAN	VYLFDFPEGK	2	y8	1	H	OND	29	53	2952884	sp|O75326|SEM7A_HUMAN_VYLFDFPEGK_2_y8_H	120816_S_MCMC_31_01	611.8
sp|O75326|SEM7A_HUMAN	IFAVWK	2	y4	1	H	OND	29	53	3532527	sp|O75326|SEM7A_HUMAN_IFAVWK_2_y4_H	120816_S_MCMC_31_01	386.2
sp|Q96KN2|CNDP1_HUMAN	HLEDVFSK	2	b6	1	L	OND	29	53	3994	sp|Q96KN2|CNDP1_HUMAN_HLEDVFSK_2_b6_L	120816_S_MCMC_31_01	487.8
sp|Q96KN2|CNDP1_HUMAN	HLEDVFSK	2	y7	1	L	OND	29	53	9915	sp|Q96KN2|CNDP1_HUMAN_HLEDVFSK_2_y7_L	120816_S_MCMC_31_01	487.8
sp|Q96KN2|CNDP1_HUMAN	HLEDVFSK	2	y6	1	L	OND	29	53	15122	sp|Q96KN2|CNDP1_HUMAN_HLEDVFSK_2_y6_L	120816_S_MCMC_31_01	487.8
sp|O75326|SEM7A_HUMAN	VYLFDFPEGK	2	y9	1	L	OND	29	53	19617	sp|O75326|SEM7A_HUMAN_VYLFDFPEGK_2_y9_L	120816_S_MCMC_31_01	607.8
sp|O75326|SEM7A_HUMAN	IFAVWK	2	y3	1	L	OND	29	53	43438	sp|O75326|SEM7A_HUMAN_IFAVWK_2_y3_L	120816_S_MCMC_31_01	382.2
sp|Q96KN2|CNDP1_HUMAN	HLEDVFSK	2	b4	1	L	OND	29	53	44367	sp|Q96KN2|CNDP1_HUMAN_HLEDVFSK_2_b4_L	120816_S_MCMC_31_01	487.8
sp|Q96KN2|CNDP1_HUMAN	ALEQDLPVNIK	3	y5	1	L	OND	29	53	95796	sp|Q96KN2|CNDP1_HUMAN_ALEQDLPVNIK_3_y5_L	120816_S_MCMC_31_01	413.9
sp|O75326|SEM7A_HUMAN	IFAVWK	2	y2	1	L	OND	29	53	100643	sp|O75326|SEM7A_HUMAN_IFAVWK_2_y2_L	120816_S_MCMC_31_01	382.2
sp|O75326|SEM7A_HUMAN	IFAVWK	2	y5	1	L	OND	29	53	126749	sp|O75326|SEM7A_HUMAN_IFAVWK_2_y5_L	120816_S_MCMC_31_01	382.2
sp|O75326|SEM7A_HUMAN	VYLFDFPEGK	2	y7	1	L	OND	29	53	187320	sp|O75326|SEM7A_HUMAN_VYLFDFPEGK_2_y7_L	120816_S_MCMC_31_01	607.8
sp|O75326|SEM7A_HUMAN	VYLFDFPEGK	2	y8	1	L	OND	29	53	193955	sp|O75326|SEM7A_HUMAN_VYLFDFPEGK_2_y8_L	120816_S_MCMC_31_01	607.8
sp|Q96KN2|CNDP1_HUMAN	ALEQDLPVNIK	2	y6	1	L	OND	29	53	313248	sp|Q96KN2|CNDP1_HUMAN_ALEQDLPVNIK_2_y6_L	120816_S_MCMC_31_01	620.3
sp|Q96KN2|CNDP1_HUMAN	ALEQDLPVNIK	2	y8	1	L	OND	29	53	336969	sp|Q96KN2|CNDP1_HUMAN_ALEQDLPVNIK_2_y8_L	120816_S_MCMC_31_01	620.3
sp|O75326|SEM7A_HUMAN	IFAVWK	2	y4	1	L	OND	29	53	410704	sp|O75326|SEM7A_HUMAN_IFAVWK_2_y4_L	120816_S_MCMC_31_01	382.2
sp|Q96KN2|CNDP1_HUMAN	ALEQDLPVNIK	2	y7	1	L	OND	29	53	534615	sp|Q96KN2|CNDP1_HUMAN_ALEQDLPVNIK_2_y7_L	120816_S_MCMC_31_01	620.3
sp|Q96KN2|CNDP1_HUMAN	ALEQDLPVNIK	3	y5	1	H	OND	29	54	166415	sp|Q96KN2|CNDP1_HUMAN_ALEQDLPVNIK_3_y5_H	120816_S_MCMC_31_02	416.6
sp|O75326|SEM7A_HUMAN	VYLFDFPEGK	2	y9	1	H	OND	29	54	332759	sp|O75326|SEM7A_HUMAN_VYLFDFPEGK_2_y9_H	120816_S_MCMC_31_02	611.8
sp|O75326|SEM7A_HUMAN	IFAVWK	2	y3	1	H	OND	29	54	361137	sp|O75326|SEM7A_HUMAN_IFAVWK_2_y3_H	120816_S_MCMC_31_02	386.2
sp|Q96KN2|CNDP1_HUMAN	ALEQDLPVNIK	2	y6	1	H	OND	29	54	532202	sp|Q96KN2|CNDP1_HUMAN_ALEQDLPVNIK_2_y6_H	120816_S_MCMC_31_02	624.4
sp|Q96KN2|CNDP1_HUMAN	ALEQDLPVNIK	2	y8	1	H	OND	29	54	631242	sp|Q96KN2|CNDP1_HUMAN_ALEQDLPVNIK_2_y8_H	120816_S_MCMC_31_02	624.4
sp|Q96KN2|CNDP1_HUMAN	ALEQDLPVNIK	2	y7	1	H	OND	29	54	953662	sp|Q96KN2|CNDP1_HUMAN_ALEQDLPVNIK_2_y7_H	120816_S_MCMC_31_02	624.4
sp|O75326|SEM7A_HUMAN	IFAVWK	2	y5	1	H	OND	29	54	1124713	sp|O75326|SEM7A_HUMAN_IFAVWK_2_y5_H	120816_S_MCMC_31_02	386.2
sp|Q96KN2|CNDP1_HUMAN	HLEDVFSK	2	b6	1	H	OND	29	54	1256500	sp|Q96KN2|CNDP1_HUMAN_HLEDVFSK_2_b6_H	120816_S_MCMC_31_02	491.8
sp|O75326|SEM7A_HUMAN	IFAVWK	2	y2	1	H	OND	29	54	1610250	sp|O75326|SEM7A_HUMAN_IFAVWK_2_y2_H	120816_S_MCMC_31_02	386.2
sp|Q96KN2|CNDP1_HUMAN	HLEDVFSK	2	y7	1	H	OND	29	54	2259947	sp|Q96KN2|CNDP1_HUMAN_HLEDVFSK_2_y7_H	120816_S_MCMC_31_02	491.8
sp|Q96KN2|CNDP1_HUMAN	HLEDVFSK	2	y6	1	H	OND	29	54	2894046	sp|Q96KN2|CNDP1_HUMAN_HLEDVFSK_2_y6_H	120816_S_MCMC_31_02	491.8
sp|O75326|SEM7A_HUMAN	VYLFDFPEGK	2	y7	1	H	OND	29	54	3077754	sp|O75326|SEM7A_HUMAN_VYLFDFPEGK_2_y7_H	120816_S_MCMC_31_02	611.8
sp|O75326|SEM7A_HUMAN	VYLFDFPEGK	2	y8	1	H	OND	29	54	3303324	sp|O75326|SEM7A_HUMAN_VYLFDFPEGK_2_y8_H	120816_S_MCMC_31_02	611.8
sp|O75326|SEM7A_HUMAN	IFAVWK	2	y4	1	H	OND	29	54	3610216	sp|O75326|SEM7A_HUMAN_IFAVWK_2_y4_H	120816_S_MCMC_31_02	386.2
sp|Q96KN2|CNDP1_HUMAN	HLEDVFSK	2	b4	1	H	OND	29	54	5861322	sp|Q96KN2|CNDP1_HUMAN_HLEDVFSK_2_b4_H	120816_S_MCMC_31_02	491.8
sp|Q96KN2|CNDP1_HUMAN	HLEDVFSK	2	b6	1	L	OND	29	54	18759	sp|Q96KN2|CNDP1_HUMAN_HLEDVFSK_2_b6_L	120816_S_MCMC_31_02	487.8
sp|O75326|SEM7A_HUMAN	VYLFDFPEGK	2	y9	1	L	OND	29	54	21328	sp|O75326|SEM7A_HUMAN_VYLFDFPEGK_2_y9_L	120816_S_MCMC_31_02	607.8
sp|Q96KN2|CNDP1_HUMAN	HLEDVFSK	2	y7	1	L	OND	29	54	25964	sp|Q96KN2|CNDP1_HUMAN_HLEDVFSK_2_y7_L	120816_S_MCMC_31_02	487.8
sp|Q96KN2|CNDP1_HUMAN	HLEDVFSK	2	y6	1	L	OND	29	54	35451	sp|Q96KN2|CNDP1_HUMAN_HLEDVFSK_2_y6_L	120816_S_MCMC_31_02	487.8
sp|O75326|SEM7A_HUMAN	IFAVWK	2	y3	1	L	OND	29	54	41727	sp|O75326|SEM7A_HUMAN_IFAVWK_2_y3_L	120816_S_MCMC_31_02	382.2
sp|Q96KN2|CNDP1_HUMAN	ALEQDLPVNIK	3	y5	1	L	OND	29	54	94726	sp|Q96KN2|CNDP1_HUMAN_ALEQDLPVNIK_3_y5_L	120816_S_MCMC_31_02	413.9
sp|Q96KN2|CNDP1_HUMAN	HLEDVFSK	2	b4	1	L	OND	29	54	97436	sp|Q96KN2|CNDP1_HUMAN_HLEDVFSK_2_b4_L	120816_S_MCMC_31_02	487.8
sp|O75326|SEM7A_HUMAN	IFAVWK	2	y5	1	L	OND	29	54	123468	sp|O75326|SEM7A_HUMAN_IFAVWK_2_y5_L	120816_S_MCMC_31_02	382.2
sp|O75326|SEM7A_HUMAN	IFAVWK	2	y2	1	L	OND	29	54	137378	sp|O75326|SEM7A_HUMAN_IFAVWK_2_y2_L	120816_S_MCMC_31_02	382.2
sp|O75326|SEM7A_HUMAN	VYLFDFPEGK	2	y7	1	L	OND	29	54	175159	sp|O75326|SEM7A_HUMAN_VYLFDFPEGK_2_y7_L	120816_S_MCMC_31_02	607.8
sp|O75326|SEM7A_HUMAN	VYLFDFPEGK	2	y8	1	L	OND	29	54	209935	sp|O75326|SEM7A_HUMAN_VYLFDFPEGK_2_y8_L	120816_S_MCMC_31_02	607.8
sp|Q96KN2|CNDP1_HUMAN	ALEQDLPVNIK	2	y6	1	L	OND	29	54	311020	sp|Q96KN2|CNDP1_HUMAN_ALEQDLPVNIK_2_y6_L	120816_S_MCMC_31_02	620.3
sp|Q96KN2|CNDP1_HUMAN	ALEQDLPVNIK	2	y8	1	L	OND	29	54	375090	sp|Q96KN2|CNDP1_HUMAN_ALEQDLPVNIK_2_y8_L	120816_S_MCMC_31_02	620.3
sp|O75326|SEM7A_HUMAN	IFAVWK	2	y4	1	L	OND	29	54	402291	sp|O75326|SEM7A_HUMAN_IFAVWK_2_y4_L	120816_S_MCMC_31_02	382.2
sp|Q96KN2|CNDP1_HUMAN	ALEQDLPVNIK	2	y7	1	L	OND	29	54	569788	sp|Q96KN2|CNDP1_HUMAN_ALEQDLPVNIK_2_y7_L	120816_S_MCMC_31_02	620.3
sp|Q96KN2|CNDP1_HUMAN	ALEQDLPVNIK	3	y5	1	H	EMRR	9	16	202219	sp|Q96KN2|CNDP1_HUMAN_ALEQDLPVNIK_3_y5_H	120816_S_MCMC_32_01	416.6
sp|O75326|SEM7A_HUMAN	VYLFDFPEGK	2	y9	1	H	EMRR	9	16	421698	sp|O75326|SEM7A_HUMAN_VYLFDFPEGK_2_y9_H	120816_S_MCMC_32_01	611.8
sp|O75326|SEM7A_HUMAN	IFAVWK	2	y3	1	H	EMRR	9	16	515489	sp|O75326|SEM7A_HUMAN_IFAVWK_2_y3_H	120816_S_MCMC_32_01	386.2
sp|Q96KN2|CNDP1_HUMAN	HLEDVFSK	2	b6	1	H	EMRR	9	16	639190	sp|Q96KN2|CNDP1_HUMAN_HLEDVFSK_2_b6_H	120816_S_MCMC_32_01	491.8
sp|Q96KN2|CNDP1_HUMAN	ALEQDLPVNIK	2	y6	1	H	EMRR	9	16	726208	sp|Q96KN2|CNDP1_HUMAN_ALEQDLPVNIK_2_y6_H	120816_S_MCMC_32_01	624.4
sp|Q96KN2|CNDP1_HUMAN	ALEQDLPVNIK	2	y8	1	H	EMRR	9	16	753634	sp|Q96KN2|CNDP1_HUMAN_ALEQDLPVNIK_2_y8_H	120816_S_MCMC_32_01	624.4
sp|Q96KN2|CNDP1_HUMAN	HLEDVFSK	2	y7	1	H	EMRR	9	16	1052656	sp|Q96KN2|CNDP1_HUMAN_HLEDVFSK_2_y7_H	120816_S_MCMC_32_01	491.8
sp|Q96KN2|CNDP1_HUMAN	ALEQDLPVNIK	2	y7	1	H	EMRR	9	16	1127128	sp|Q96KN2|CNDP1_HUMAN_ALEQDLPVNIK_2_y7_H	120816_S_MCMC_32_01	624.4
sp|Q96KN2|CNDP1_HUMAN	HLEDVFSK	2	y6	1	H	EMRR	9	16	1462657	sp|Q96KN2|CNDP1_HUMAN_HLEDVFSK_2_y6_H	120816_S_MCMC_32_01	491.8
sp|O75326|SEM7A_HUMAN	IFAVWK	2	y5	1	H	EMRR	9	16	1595287	sp|O75326|SEM7A_HUMAN_IFAVWK_2_y5_H	120816_S_MCMC_32_01	386.2
sp|O75326|SEM7A_HUMAN	IFAVWK	2	y2	1	H	EMRR	9	16	2258843	sp|O75326|SEM7A_HUMAN_IFAVWK_2_y2_H	120816_S_MCMC_32_01	386.2
sp|Q96KN2|CNDP1_HUMAN	HLEDVFSK	2	b4	1	H	EMRR	9	16	2968419	sp|Q96KN2|CNDP1_HUMAN_HLEDVFSK_2_b4_H	120816_S_MCMC_32_01	491.8
sp|O75326|SEM7A_HUMAN	VYLFDFPEGK	2	y7	1	H	EMRR	9	16	4567477	sp|O75326|SEM7A_HUMAN_VYLFDFPEGK_2_y7_H	120816_S_MCMC_32_01	611.8
sp|O75326|SEM7A_HUMAN	VYLFDFPEGK	2	y8	1	H	EMRR	9	16	4661740	sp|O75326|SEM7A_HUMAN_VYLFDFPEGK_2_y8_H	120816_S_MCMC_32_01	611.8
sp|O75326|SEM7A_HUMAN	IFAVWK	2	y4	1	H	EMRR	9	16	5027613	sp|O75326|SEM7A_HUMAN_IFAVWK_2_y4_H	120816_S_MCMC_32_01	386.2
sp|Q96KN2|CNDP1_HUMAN	HLEDVFSK	2	b6	1	L	EMRR	9	16	17047	sp|Q96KN2|CNDP1_HUMAN_HLEDVFSK_2_b6_L	120816_S_MCMC_32_01	487.8
sp|Q96KN2|CNDP1_HUMAN	HLEDVFSK	2	y7	1	L	EMRR	9	16	19900	sp|Q96KN2|CNDP1_HUMAN_HLEDVFSK_2_y7_L	120816_S_MCMC_32_01	487.8
sp|O75326|SEM7A_HUMAN	VYLFDFPEGK	2	y9	1	L	EMRR	9	16	25322	sp|O75326|SEM7A_HUMAN_VYLFDFPEGK_2_y9_L	120816_S_MCMC_32_01	607.8
sp|Q96KN2|CNDP1_HUMAN	HLEDVFSK	2	y6	1	L	EMRR	9	16	29030	sp|Q96KN2|CNDP1_HUMAN_HLEDVFSK_2_y6_L	120816_S_MCMC_32_01	487.8
sp|O75326|SEM7A_HUMAN	IFAVWK	2	y3	1	L	EMRR	9	16	58526	sp|O75326|SEM7A_HUMAN_IFAVWK_2_y3_L	120816_S_MCMC_32_01	382.2
sp|Q96KN2|CNDP1_HUMAN	HLEDVFSK	2	b4	1	L	EMRR	9	16	70916	sp|Q96KN2|CNDP1_HUMAN_HLEDVFSK_2_b4_L	120816_S_MCMC_32_01	487.8
sp|Q96KN2|CNDP1_HUMAN	ALEQDLPVNIK	3	y5	1	L	EMRR	9	16	161920	sp|Q96KN2|CNDP1_HUMAN_ALEQDLPVNIK_3_y5_L	120816_S_MCMC_32_01	413.9
sp|O75326|SEM7A_HUMAN	IFAVWK	2	y2	1	L	EMRR	9	16	170332	sp|O75326|SEM7A_HUMAN_IFAVWK_2_y2_L	120816_S_MCMC_32_01	382.2
sp|O75326|SEM7A_HUMAN	IFAVWK	2	y5	1	L	EMRR	9	16	185525	sp|O75326|SEM7A_HUMAN_IFAVWK_2_y5_L	120816_S_MCMC_32_01	382.2
sp|O75326|SEM7A_HUMAN	VYLFDFPEGK	2	y7	1	L	EMRR	9	16	273762	sp|O75326|SEM7A_HUMAN_VYLFDFPEGK_2_y7_L	120816_S_MCMC_32_01	607.8
sp|O75326|SEM7A_HUMAN	VYLFDFPEGK	2	y8	1	L	EMRR	9	16	282821	sp|O75326|SEM7A_HUMAN_VYLFDFPEGK_2_y8_L	120816_S_MCMC_32_01	607.8
sp|Q96KN2|CNDP1_HUMAN	ALEQDLPVNIK	2	y6	1	L	EMRR	9	16	567145	sp|Q96KN2|CNDP1_HUMAN_ALEQDLPVNIK_2_y6_L	120816_S_MCMC_32_01	620.3
sp|Q96KN2|CNDP1_HUMAN	ALEQDLPVNIK	2	y8	1	L	EMRR	9	16	582623	sp|Q96KN2|CNDP1_HUMAN_ALEQDLPVNIK_2_y8_L	120816_S_MCMC_32_01	620.3
sp|O75326|SEM7A_HUMAN	IFAVWK	2	y4	1	L	EMRR	9	16	610288	sp|O75326|SEM7A_HUMAN_IFAVWK_2_y4_L	120816_S_MCMC_32_01	382.2
sp|Q96KN2|CNDP1_HUMAN	ALEQDLPVNIK	2	y7	1	L	EMRR	9	16	949063	sp|Q96KN2|CNDP1_HUMAN_ALEQDLPVNIK_2_y7_L	120816_S_MCMC_32_01	620.3
sp|Q96KN2|CNDP1_HUMAN	ALEQDLPVNIK	3	y5	1	H	EMRR	9	17	104642	sp|Q96KN2|CNDP1_HUMAN_ALEQDLPVNIK_3_y5_H	120816_S_MCMC_32_02	416.6
sp|O75326|SEM7A_HUMAN	IFAVWK	2	y3	1	H	EMRR	9	17	323763	sp|O75326|SEM7A_HUMAN_IFAVWK_2_y3_H	120816_S_MCMC_32_02	386.2
sp|O75326|SEM7A_HUMAN	VYLFDFPEGK	2	y9	1	H	EMRR	9	17	378331	sp|O75326|SEM7A_HUMAN_VYLFDFPEGK_2_y9_H	120816_S_MCMC_32_02	611.8
sp|Q96KN2|CNDP1_HUMAN	ALEQDLPVNIK	2	y6	1	H	EMRR	9	17	541551	sp|Q96KN2|CNDP1_HUMAN_ALEQDLPVNIK_2_y6_H	120816_S_MCMC_32_02	624.4
sp|Q96KN2|CNDP1_HUMAN	ALEQDLPVNIK	2	y8	1	H	EMRR	9	17	622323	sp|Q96KN2|CNDP1_HUMAN_ALEQDLPVNIK_2_y8_H	120816_S_MCMC_32_02	624.4
sp|Q96KN2|CNDP1_HUMAN	ALEQDLPVNIK	2	y7	1	H	EMRR	9	17	890057	sp|Q96KN2|CNDP1_HUMAN_ALEQDLPVNIK_2_y7_H	120816_S_MCMC_32_02	624.4
sp|O75326|SEM7A_HUMAN	IFAVWK	2	y5	1	H	EMRR	9	17	1094039	sp|O75326|SEM7A_HUMAN_IFAVWK_2_y5_H	120816_S_MCMC_32_02	386.2
sp|Q96KN2|CNDP1_HUMAN	HLEDVFSK	2	b6	1	H	EMRR	9	17	1236498	sp|Q96KN2|CNDP1_HUMAN_HLEDVFSK_2_b6_H	120816_S_MCMC_32_02	491.8
sp|O75326|SEM7A_HUMAN	IFAVWK	2	y2	1	H	EMRR	9	17	1481220	sp|O75326|SEM7A_HUMAN_IFAVWK_2_y2_H	120816_S_MCMC_32_02	386.2
sp|Q96KN2|CNDP1_HUMAN	HLEDVFSK	2	y7	1	H	EMRR	9	17	2202194	sp|Q96KN2|CNDP1_HUMAN_HLEDVFSK_2_y7_H	120816_S_MCMC_32_02	491.8
sp|Q96KN2|CNDP1_HUMAN	HLEDVFSK	2	y6	1	H	EMRR	9	17	2748547	sp|Q96KN2|CNDP1_HUMAN_HLEDVFSK_2_y6_H	120816_S_MCMC_32_02	491.8
sp|O75326|SEM7A_HUMAN	IFAVWK	2	y4	1	H	EMRR	9	17	3253798	sp|O75326|SEM7A_HUMAN_IFAVWK_2_y4_H	120816_S_MCMC_32_02	386.2
sp|O75326|SEM7A_HUMAN	VYLFDFPEGK	2	y7	1	H	EMRR	9	17	3391402	sp|O75326|SEM7A_HUMAN_VYLFDFPEGK_2_y7_H	120816_S_MCMC_32_02	611.8
sp|O75326|SEM7A_HUMAN	VYLFDFPEGK	2	y8	1	H	EMRR	9	17	3732210	sp|O75326|SEM7A_HUMAN_VYLFDFPEGK_2_y8_H	120816_S_MCMC_32_02	611.8
sp|Q96KN2|CNDP1_HUMAN	HLEDVFSK	2	b4	1	H	EMRR	9	17	5654687	sp|Q96KN2|CNDP1_HUMAN_HLEDVFSK_2_b4_H	120816_S_MCMC_32_02	491.8
sp|O75326|SEM7A_HUMAN	VYLFDFPEGK	2	y9	1	L	EMRR	9	17	25964	sp|O75326|SEM7A_HUMAN_VYLFDFPEGK_2_y9_L	120816_S_MCMC_32_02	607.8
sp|Q96KN2|CNDP1_HUMAN	HLEDVFSK	2	b6	1	L	EMRR	9	17	28389	sp|Q96KN2|CNDP1_HUMAN_HLEDVFSK_2_b6_L	120816_S_MCMC_32_02	487.8
sp|Q96KN2|CNDP1_HUMAN	HLEDVFSK	2	y7	1	L	EMRR	9	17	40444	sp|Q96KN2|CNDP1_HUMAN_HLEDVFSK_2_y7_L	120816_S_MCMC_32_02	487.8
sp|O75326|SEM7A_HUMAN	IFAVWK	2	y3	1	L	EMRR	9	17	41372	sp|O75326|SEM7A_HUMAN_IFAVWK_2_y3_L	120816_S_MCMC_32_02	382.2
sp|Q96KN2|CNDP1_HUMAN	HLEDVFSK	2	y6	1	L	EMRR	9	17	51785	sp|Q96KN2|CNDP1_HUMAN_HLEDVFSK_2_y6_L	120816_S_MCMC_32_02	487.8
sp|Q96KN2|CNDP1_HUMAN	ALEQDLPVNIK	3	y5	1	L	EMRR	9	17	73684	sp|Q96KN2|CNDP1_HUMAN_ALEQDLPVNIK_3_y5_L	120816_S_MCMC_32_02	413.9
sp|O75326|SEM7A_HUMAN	IFAVWK	2	y2	1	L	EMRR	9	17	112593	sp|O75326|SEM7A_HUMAN_IFAVWK_2_y2_L	120816_S_MCMC_32_02	382.2
sp|Q96KN2|CNDP1_HUMAN	HLEDVFSK	2	b4	1	L	EMRR	9	17	125810	sp|Q96KN2|CNDP1_HUMAN_HLEDVFSK_2_b4_L	120816_S_MCMC_32_02	487.8
sp|O75326|SEM7A_HUMAN	IFAVWK	2	y5	1	L	EMRR	9	17	125897	sp|O75326|SEM7A_HUMAN_IFAVWK_2_y5_L	120816_S_MCMC_32_02	382.2
sp|O75326|SEM7A_HUMAN	VYLFDFPEGK	2	y7	1	L	EMRR	9	17	189022	sp|O75326|SEM7A_HUMAN_VYLFDFPEGK_2_y7_L	120816_S_MCMC_32_02	607.8
sp|O75326|SEM7A_HUMAN	VYLFDFPEGK	2	y8	1	L	EMRR	9	17	220977	sp|O75326|SEM7A_HUMAN_VYLFDFPEGK_2_y8_L	120816_S_MCMC_32_02	607.8
sp|Q96KN2|CNDP1_HUMAN	ALEQDLPVNIK	2	y6	1	L	EMRR	9	17	389249	sp|Q96KN2|CNDP1_HUMAN_ALEQDLPVNIK_2_y6_L	120816_S_MCMC_32_02	620.3
sp|O75326|SEM7A_HUMAN	IFAVWK	2	y4	1	L	EMRR	9	17	396453	sp|O75326|SEM7A_HUMAN_IFAVWK_2_y4_L	120816_S_MCMC_32_02	382.2
sp|Q96KN2|CNDP1_HUMAN	ALEQDLPVNIK	2	y8	1	L	EMRR	9	17	437467	sp|Q96KN2|CNDP1_HUMAN_ALEQDLPVNIK_2_y8_L	120816_S_MCMC_32_02	620.3
sp|Q96KN2|CNDP1_HUMAN	ALEQDLPVNIK	2	y7	1	L	EMRR	9	17	668724	sp|Q96KN2|CNDP1_HUMAN_ALEQDLPVNIK_2_y7_L	120816_S_MCMC_32_02	620.3
sp|Q96KN2|CNDP1_HUMAN	ALEQDLPVNIK	3	y5	1	H	EMRR	10	18	123757	sp|Q96KN2|CNDP1_HUMAN_ALEQDLPVNIK_3_y5_H	120816_S_MCMC_33_01	416.6
sp|O75326|SEM7A_HUMAN	VYLFDFPEGK	2	y9	1	H	EMRR	10	18	184167	sp|O75326|SEM7A_HUMAN_VYLFDFPEGK_2_y9_H	120816_S_MCMC_33_01	611.8
sp|O75326|SEM7A_HUMAN	IFAVWK	2	y3	1	H	EMRR	10	18	456587	sp|O75326|SEM7A_HUMAN_IFAVWK_2_y3_H	120816_S_MCMC_33_01	386.2
sp|Q96KN2|CNDP1_HUMAN	ALEQDLPVNIK	2	y8	1	H	EMRR	10	18	572208	sp|Q96KN2|CNDP1_HUMAN_ALEQDLPVNIK_2_y8_H	120816_S_MCMC_33_01	624.4
sp|Q96KN2|CNDP1_HUMAN	ALEQDLPVNIK	2	y6	1	H	EMRR	10	18	576498	sp|Q96KN2|CNDP1_HUMAN_ALEQDLPVNIK_2_y6_H	120816_S_MCMC_33_01	624.4
sp|Q96KN2|CNDP1_HUMAN	HLEDVFSK	2	b6	1	H	EMRR	10	18	814362	sp|Q96KN2|CNDP1_HUMAN_HLEDVFSK_2_b6_H	120816_S_MCMC_33_01	491.8
sp|Q96KN2|CNDP1_HUMAN	ALEQDLPVNIK	2	y7	1	H	EMRR	10	18	909848	sp|Q96KN2|CNDP1_HUMAN_ALEQDLPVNIK_2_y7_H	120816_S_MCMC_33_01	624.4
sp|O75326|SEM7A_HUMAN	IFAVWK	2	y5	1	H	EMRR	10	18	1172352	sp|O75326|SEM7A_HUMAN_IFAVWK_2_y5_H	120816_S_MCMC_33_01	386.2
sp|Q96KN2|CNDP1_HUMAN	HLEDVFSK	2	y7	1	H	EMRR	10	18	1338736	sp|Q96KN2|CNDP1_HUMAN_HLEDVFSK_2_y7_H	120816_S_MCMC_33_01	491.8
sp|Q96KN2|CNDP1_HUMAN	HLEDVFSK	2	y6	1	H	EMRR	10	18	1868821	sp|Q96KN2|CNDP1_HUMAN_HLEDVFSK_2_y6_H	120816_S_MCMC_33_01	491.8
sp|O75326|SEM7A_HUMAN	VYLFDFPEGK	2	y8	1	H	EMRR	10	18	1903947	sp|O75326|SEM7A_HUMAN_VYLFDFPEGK_2_y8_H	120816_S_MCMC_33_01	611.8
sp|O75326|SEM7A_HUMAN	VYLFDFPEGK	2	y7	1	H	EMRR	10	18	2028766	sp|O75326|SEM7A_HUMAN_VYLFDFPEGK_2_y7_H	120816_S_MCMC_33_01	611.8
sp|O75326|SEM7A_HUMAN	IFAVWK	2	y2	1	H	EMRR	10	18	2052030	sp|O75326|SEM7A_HUMAN_IFAVWK_2_y2_H	120816_S_MCMC_33_01	386.2
sp|O75326|SEM7A_HUMAN	IFAVWK	2	y4	1	H	EMRR	10	18	3768239	sp|O75326|SEM7A_HUMAN_IFAVWK_2_y4_H	120816_S_MCMC_33_01	386.2
sp|Q96KN2|CNDP1_HUMAN	HLEDVFSK	2	b4	1	H	EMRR	10	18	4204759	sp|Q96KN2|CNDP1_HUMAN_HLEDVFSK_2_b4_H	120816_S_MCMC_33_01	491.8
sp|Q96KN2|CNDP1_HUMAN	HLEDVFSK	2	b6	1	L	EMRR	10	18	6348	sp|Q96KN2|CNDP1_HUMAN_HLEDVFSK_2_b6_L	120816_S_MCMC_33_01	487.8
sp|O75326|SEM7A_HUMAN	VYLFDFPEGK	2	y9	1	L	EMRR	10	18	8060	sp|O75326|SEM7A_HUMAN_VYLFDFPEGK_2_y9_L	120816_S_MCMC_33_01	607.8
sp|Q96KN2|CNDP1_HUMAN	HLEDVFSK	2	y7	1	L	EMRR	10	18	10699	sp|Q96KN2|CNDP1_HUMAN_HLEDVFSK_2_y7_L	120816_S_MCMC_33_01	487.8
sp|Q96KN2|CNDP1_HUMAN	HLEDVFSK	2	y6	1	L	EMRR	10	18	16405	sp|Q96KN2|CNDP1_HUMAN_HLEDVFSK_2_y6_L	120816_S_MCMC_33_01	487.8
sp|O75326|SEM7A_HUMAN	IFAVWK	2	y3	1	L	EMRR	10	18	29530	sp|O75326|SEM7A_HUMAN_IFAVWK_2_y3_L	120816_S_MCMC_33_01	382.2
sp|Q96KN2|CNDP1_HUMAN	ALEQDLPVNIK	3	y5	1	L	EMRR	10	18	39517	sp|Q96KN2|CNDP1_HUMAN_ALEQDLPVNIK_3_y5_L	120816_S_MCMC_33_01	413.9
sp|Q96KN2|CNDP1_HUMAN	HLEDVFSK	2	b4	1	L	EMRR	10	18	43510	sp|Q96KN2|CNDP1_HUMAN_HLEDVFSK_2_b4_L	120816_S_MCMC_33_01	487.8
sp|O75326|SEM7A_HUMAN	IFAVWK	2	y5	1	L	EMRR	10	18	63626	sp|O75326|SEM7A_HUMAN_IFAVWK_2_y5_L	120816_S_MCMC_33_01	382.2
sp|O75326|SEM7A_HUMAN	IFAVWK	2	y2	1	L	EMRR	10	18	72542	sp|O75326|SEM7A_HUMAN_IFAVWK_2_y2_L	120816_S_MCMC_33_01	382.2
sp|O75326|SEM7A_HUMAN	VYLFDFPEGK	2	y8	1	L	EMRR	10	18	79495	sp|O75326|SEM7A_HUMAN_VYLFDFPEGK_2_y8_L	120816_S_MCMC_33_01	607.8
sp|O75326|SEM7A_HUMAN	VYLFDFPEGK	2	y7	1	L	EMRR	10	18	82741	sp|O75326|SEM7A_HUMAN_VYLFDFPEGK_2_y7_L	120816_S_MCMC_33_01	607.8
sp|Q96KN2|CNDP1_HUMAN	ALEQDLPVNIK	2	y8	1	L	EMRR	10	18	183104	sp|Q96KN2|CNDP1_HUMAN_ALEQDLPVNIK_2_y8_L	120816_S_MCMC_33_01	620.3
sp|Q96KN2|CNDP1_HUMAN	ALEQDLPVNIK	2	y6	1	L	EMRR	10	18	194733	sp|Q96KN2|CNDP1_HUMAN_ALEQDLPVNIK_2_y6_L	120816_S_MCMC_33_01	620.3
sp|O75326|SEM7A_HUMAN	IFAVWK	2	y4	1	L	EMRR	10	18	217625	sp|O75326|SEM7A_HUMAN_IFAVWK_2_y4_L	120816_S_MCMC_33_01	382.2
sp|Q96KN2|CNDP1_HUMAN	ALEQDLPVNIK	2	y7	1	L	EMRR	10	18	314546	sp|Q96KN2|CNDP1_HUMAN_ALEQDLPVNIK_2_y7_L	120816_S_MCMC_33_01	620.3
sp|Q96KN2|CNDP1_HUMAN	ALEQDLPVNIK	3	y5	1	H	EMRR	10	19	102858	sp|Q96KN2|CNDP1_HUMAN_ALEQDLPVNIK_3_y5_H	120816_S_MCMC_33_02	416.6
sp|O75326|SEM7A_HUMAN	VYLFDFPEGK	2	y9	1	H	EMRR	10	19	238113	sp|O75326|SEM7A_HUMAN_VYLFDFPEGK_2_y9_H	120816_S_MCMC_33_02	611.8
sp|O75326|SEM7A_HUMAN	IFAVWK	2	y3	1	H	EMRR	10	19	455750	sp|O75326|SEM7A_HUMAN_IFAVWK_2_y3_H	120816_S_MCMC_33_02	386.2
sp|Q96KN2|CNDP1_HUMAN	ALEQDLPVNIK	2	y6	1	H	EMRR	10	19	789757	sp|Q96KN2|CNDP1_HUMAN_ALEQDLPVNIK_2_y6_H	120816_S_MCMC_33_02	624.4
sp|Q96KN2|CNDP1_HUMAN	ALEQDLPVNIK	2	y8	1	H	EMRR	10	19	820874	sp|Q96KN2|CNDP1_HUMAN_ALEQDLPVNIK_2_y8_H	120816_S_MCMC_33_02	624.4
sp|Q96KN2|CNDP1_HUMAN	HLEDVFSK	2	b6	1	H	EMRR	10	19	1241984	sp|Q96KN2|CNDP1_HUMAN_HLEDVFSK_2_b6_H	120816_S_MCMC_33_02	491.8
sp|Q96KN2|CNDP1_HUMAN	ALEQDLPVNIK	2	y7	1	H	EMRR	10	19	1261271	sp|Q96KN2|CNDP1_HUMAN_ALEQDLPVNIK_2_y7_H	120816_S_MCMC_33_02	624.4
sp|O75326|SEM7A_HUMAN	IFAVWK	2	y5	1	H	EMRR	10	19	1372638	sp|O75326|SEM7A_HUMAN_IFAVWK_2_y5_H	120816_S_MCMC_33_02	386.2
sp|O75326|SEM7A_HUMAN	IFAVWK	2	y2	1	H	EMRR	10	19	1992836	sp|O75326|SEM7A_HUMAN_IFAVWK_2_y2_H	120816_S_MCMC_33_02	386.2
sp|Q96KN2|CNDP1_HUMAN	HLEDVFSK	2	y7	1	H	EMRR	10	19	2184263	sp|Q96KN2|CNDP1_HUMAN_HLEDVFSK_2_y7_H	120816_S_MCMC_33_02	491.8
sp|O75326|SEM7A_HUMAN	VYLFDFPEGK	2	y7	1	H	EMRR	10	19	2384289	sp|O75326|SEM7A_HUMAN_VYLFDFPEGK_2_y7_H	120816_S_MCMC_33_02	611.8
sp|O75326|SEM7A_HUMAN	VYLFDFPEGK	2	y8	1	H	EMRR	10	19	2516129	sp|O75326|SEM7A_HUMAN_VYLFDFPEGK_2_y8_H	120816_S_MCMC_33_02	611.8
sp|Q96KN2|CNDP1_HUMAN	HLEDVFSK	2	y6	1	H	EMRR	10	19	2857242	sp|Q96KN2|CNDP1_HUMAN_HLEDVFSK_2_y6_H	120816_S_MCMC_33_02	491.8
sp|O75326|SEM7A_HUMAN	IFAVWK	2	y4	1	H	EMRR	10	19	4185271	sp|O75326|SEM7A_HUMAN_IFAVWK_2_y4_H	120816_S_MCMC_33_02	386.2
sp|Q96KN2|CNDP1_HUMAN	HLEDVFSK	2	b4	1	H	EMRR	10	19	5527743	sp|Q96KN2|CNDP1_HUMAN_HLEDVFSK_2_b4_H	120816_S_MCMC_33_02	491.8
sp|Q96KN2|CNDP1_HUMAN	HLEDVFSK	2	b6	1	L	EMRR	10	19	11556	sp|Q96KN2|CNDP1_HUMAN_HLEDVFSK_2_b6_L	120816_S_MCMC_33_02	487.8
sp|O75326|SEM7A_HUMAN	VYLFDFPEGK	2	y9	1	L	EMRR	10	19	14231	sp|O75326|SEM7A_HUMAN_VYLFDFPEGK_2_y9_L	120816_S_MCMC_33_02	607.8
sp|Q96KN2|CNDP1_HUMAN	HLEDVFSK	2	y7	1	L	EMRR	10	19	19830	sp|Q96KN2|CNDP1_HUMAN_HLEDVFSK_2_y7_L	120816_S_MCMC_33_02	487.8
sp|Q96KN2|CNDP1_HUMAN	HLEDVFSK	2	y6	1	L	EMRR	10	19	24396	sp|Q96KN2|CNDP1_HUMAN_HLEDVFSK_2_y6_L	120816_S_MCMC_33_02	487.8
sp|O75326|SEM7A_HUMAN	IFAVWK	2	y3	1	L	EMRR	10	19	26606	sp|O75326|SEM7A_HUMAN_IFAVWK_2_y3_L	120816_S_MCMC_33_02	382.2
sp|Q96KN2|CNDP1_HUMAN	ALEQDLPVNIK	3	y5	1	L	EMRR	10	19	32776	sp|Q96KN2|CNDP1_HUMAN_ALEQDLPVNIK_3_y5_L	120816_S_MCMC_33_02	413.9
sp|Q96KN2|CNDP1_HUMAN	HLEDVFSK	2	b4	1	L	EMRR	10	19	59598	sp|Q96KN2|CNDP1_HUMAN_HLEDVFSK_2_b4_L	120816_S_MCMC_33_02	487.8
sp|O75326|SEM7A_HUMAN	IFAVWK	2	y2	1	L	EMRR	10	19	78961	sp|O75326|SEM7A_HUMAN_IFAVWK_2_y2_L	120816_S_MCMC_33_02	382.2
sp|O75326|SEM7A_HUMAN	IFAVWK	2	y5	1	L	EMRR	10	19	82601	sp|O75326|SEM7A_HUMAN_IFAVWK_2_y5_L	120816_S_MCMC_33_02	382.2
sp|O75326|SEM7A_HUMAN	VYLFDFPEGK	2	y7	1	L	EMRR	10	19	104146	sp|O75326|SEM7A_HUMAN_VYLFDFPEGK_2_y7_L	120816_S_MCMC_33_02	607.8
sp|O75326|SEM7A_HUMAN	VYLFDFPEGK	2	y8	1	L	EMRR	10	19	109034	sp|O75326|SEM7A_HUMAN_VYLFDFPEGK_2_y8_L	120816_S_MCMC_33_02	607.8
sp|Q96KN2|CNDP1_HUMAN	ALEQDLPVNIK	2	y8	1	L	EMRR	10	19	254150	sp|Q96KN2|CNDP1_HUMAN_ALEQDLPVNIK_2_y8_L	120816_S_MCMC_33_02	620.3
sp|Q96KN2|CNDP1_HUMAN	ALEQDLPVNIK	2	y6	1	L	EMRR	10	19	256979	sp|Q96KN2|CNDP1_HUMAN_ALEQDLPVNIK_2_y6_L	120816_S_MCMC_33_02	620.3
sp|O75326|SEM7A_HUMAN	IFAVWK	2	y4	1	L	EMRR	10	19	259177	sp|O75326|SEM7A_HUMAN_IFAVWK_2_y4_L	120816_S_MCMC_33_02	382.2
sp|Q96KN2|CNDP1_HUMAN	ALEQDLPVNIK	2	y7	1	L	EMRR	10	19	437970	sp|Q96KN2|CNDP1_HUMAN_ALEQDLPVNIK_2_y7_L	120816_S_MCMC_33_02	620.3
sp|Q96KN2|CNDP1_HUMAN	ALEQDLPVNIK	3	y5	1	H	EMRR	11	20	126113	sp|Q96KN2|CNDP1_HUMAN_ALEQDLPVNIK_3_y5_H	120816_S_MCMC_34_02	416.6
sp|O75326|SEM7A_HUMAN	VYLFDFPEGK	2	y9	1	H	EMRR	11	20	357512	sp|O75326|SEM7A_HUMAN_VYLFDFPEGK_2_y9_H	120816_S_MCMC_34_02	611.8
sp|O75326|SEM7A_HUMAN	IFAVWK	2	y3	1	H	EMRR	11	20	632499	sp|O75326|SEM7A_HUMAN_IFAVWK_2_y3_H	120816_S_MCMC_34_02	386.2
sp|Q96KN2|CNDP1_HUMAN	ALEQDLPVNIK	2	y6	1	H	EMRR	11	20	840883	sp|Q96KN2|CNDP1_HUMAN_ALEQDLPVNIK_2_y6_H	120816_S_MCMC_34_02	624.4
sp|Q96KN2|CNDP1_HUMAN	ALEQDLPVNIK	2	y8	1	H	EMRR	11	20	894595	sp|Q96KN2|CNDP1_HUMAN_ALEQDLPVNIK_2_y8_H	120816_S_MCMC_34_02	624.4
sp|Q96KN2|CNDP1_HUMAN	HLEDVFSK	2	b6	1	H	EMRR	11	20	928874	sp|Q96KN2|CNDP1_HUMAN_HLEDVFSK_2_b6_H	120816_S_MCMC_34_02	491.8
sp|Q96KN2|CNDP1_HUMAN	ALEQDLPVNIK	2	y7	1	H	EMRR	11	20	1343051	sp|Q96KN2|CNDP1_HUMAN_ALEQDLPVNIK_2_y7_H	120816_S_MCMC_34_02	624.4
sp|Q96KN2|CNDP1_HUMAN	HLEDVFSK	2	y7	1	H	EMRR	11	20	1571020	sp|Q96KN2|CNDP1_HUMAN_HLEDVFSK_2_y7_H	120816_S_MCMC_34_02	491.8
sp|O75326|SEM7A_HUMAN	IFAVWK	2	y5	1	H	EMRR	11	20	1887620	sp|O75326|SEM7A_HUMAN_IFAVWK_2_y5_H	120816_S_MCMC_34_02	386.2
sp|Q96KN2|CNDP1_HUMAN	HLEDVFSK	2	y6	1	H	EMRR	11	20	2149796	sp|Q96KN2|CNDP1_HUMAN_HLEDVFSK_2_y6_H	120816_S_MCMC_34_02	491.8
sp|O75326|SEM7A_HUMAN	IFAVWK	2	y2	1	H	EMRR	11	20	2868040	sp|O75326|SEM7A_HUMAN_IFAVWK_2_y2_H	120816_S_MCMC_34_02	386.2
sp|O75326|SEM7A_HUMAN	VYLFDFPEGK	2	y8	1	H	EMRR	11	20	3823279	sp|O75326|SEM7A_HUMAN_VYLFDFPEGK_2_y8_H	120816_S_MCMC_34_02	611.8
sp|O75326|SEM7A_HUMAN	VYLFDFPEGK	2	y7	1	H	EMRR	11	20	4004551	sp|O75326|SEM7A_HUMAN_VYLFDFPEGK_2_y7_H	120816_S_MCMC_34_02	611.8
sp|Q96KN2|CNDP1_HUMAN	HLEDVFSK	2	b4	1	H	EMRR	11	20	4317070	sp|Q96KN2|CNDP1_HUMAN_HLEDVFSK_2_b4_H	120816_S_MCMC_34_02	491.8
sp|O75326|SEM7A_HUMAN	IFAVWK	2	y4	1	H	EMRR	11	20	5980141	sp|O75326|SEM7A_HUMAN_IFAVWK_2_y4_H	120816_S_MCMC_34_02	386.2
sp|Q96KN2|CNDP1_HUMAN	HLEDVFSK	2	b6	1	L	EMRR	11	20	22396	sp|Q96KN2|CNDP1_HUMAN_HLEDVFSK_2_b6_L	120816_S_MCMC_34_02	487.8
sp|Q96KN2|CNDP1_HUMAN	HLEDVFSK	2	y7	1	L	EMRR	11	20	30599	sp|Q96KN2|CNDP1_HUMAN_HLEDVFSK_2_y7_L	120816_S_MCMC_34_02	487.8
sp|O75326|SEM7A_HUMAN	VYLFDFPEGK	2	y9	1	L	EMRR	11	20	40016	sp|O75326|SEM7A_HUMAN_VYLFDFPEGK_2_y9_L	120816_S_MCMC_34_02	607.8
sp|Q96KN2|CNDP1_HUMAN	HLEDVFSK	2	y6	1	L	EMRR	11	20	44400	sp|Q96KN2|CNDP1_HUMAN_HLEDVFSK_2_y6_L	120816_S_MCMC_34_02	487.8
sp|O75326|SEM7A_HUMAN	IFAVWK	2	y3	1	L	EMRR	11	20	99005	sp|O75326|SEM7A_HUMAN_IFAVWK_2_y3_L	120816_S_MCMC_34_02	382.2
sp|Q96KN2|CNDP1_HUMAN	HLEDVFSK	2	b4	1	L	EMRR	11	20	108672	sp|Q96KN2|CNDP1_HUMAN_HLEDVFSK_2_b4_L	120816_S_MCMC_34_02	487.8
sp|Q96KN2|CNDP1_HUMAN	ALEQDLPVNIK	3	y5	1	L	EMRR	11	20	111133	sp|Q96KN2|CNDP1_HUMAN_ALEQDLPVNIK_3_y5_L	120816_S_MCMC_34_02	413.9
sp|O75326|SEM7A_HUMAN	IFAVWK	2	y2	1	L	EMRR	11	20	292733	sp|O75326|SEM7A_HUMAN_IFAVWK_2_y2_L	120816_S_MCMC_34_02	382.2
sp|O75326|SEM7A_HUMAN	IFAVWK	2	y5	1	L	EMRR	11	20	294946	sp|O75326|SEM7A_HUMAN_IFAVWK_2_y5_L	120816_S_MCMC_34_02	382.2
sp|O75326|SEM7A_HUMAN	VYLFDFPEGK	2	y8	1	L	EMRR	11	20	413362	sp|O75326|SEM7A_HUMAN_VYLFDFPEGK_2_y8_L	120816_S_MCMC_34_02	607.8
sp|O75326|SEM7A_HUMAN	VYLFDFPEGK	2	y7	1	L	EMRR	11	20	422210	sp|O75326|SEM7A_HUMAN_VYLFDFPEGK_2_y7_L	120816_S_MCMC_34_02	607.8
sp|Q96KN2|CNDP1_HUMAN	ALEQDLPVNIK	2	y6	1	L	EMRR	11	20	741918	sp|Q96KN2|CNDP1_HUMAN_ALEQDLPVNIK_2_y6_L	120816_S_MCMC_34_02	620.3
sp|Q96KN2|CNDP1_HUMAN	ALEQDLPVNIK	2	y8	1	L	EMRR	11	20	748478	sp|Q96KN2|CNDP1_HUMAN_ALEQDLPVNIK_2_y8_L	120816_S_MCMC_34_02	620.3
sp|O75326|SEM7A_HUMAN	IFAVWK	2	y4	1	L	EMRR	11	20	931346	sp|O75326|SEM7A_HUMAN_IFAVWK_2_y4_L	120816_S_MCMC_34_02	382.2
sp|Q96KN2|CNDP1_HUMAN	ALEQDLPVNIK	2	y7	1	L	EMRR	11	20	1237740	sp|Q96KN2|CNDP1_HUMAN_ALEQDLPVNIK_2_y7_L	120816_S_MCMC_34_02	620.3
sp|Q96KN2|CNDP1_HUMAN	ALEQDLPVNIK	3	y5	1	H	CIS	49	92	149080	sp|Q96KN2|CNDP1_HUMAN_ALEQDLPVNIK_3_y5_H	120816_S_MCMC_35_01	416.6
sp|O75326|SEM7A_HUMAN	VYLFDFPEGK	2	y9	1	H	CIS	49	92	250803	sp|O75326|SEM7A_HUMAN_VYLFDFPEGK_2_y9_H	120816_S_MCMC_35_01	611.8
sp|O75326|SEM7A_HUMAN	IFAVWK	2	y3	1	H	CIS	49	92	332100	sp|O75326|SEM7A_HUMAN_IFAVWK_2_y3_H	120816_S_MCMC_35_01	386.2
sp|Q96KN2|CNDP1_HUMAN	ALEQDLPVNIK	2	y6	1	H	CIS	49	92	490182	sp|Q96KN2|CNDP1_HUMAN_ALEQDLPVNIK_2_y6_H	120816_S_MCMC_35_01	624.4
sp|Q96KN2|CNDP1_HUMAN	ALEQDLPVNIK	2	y8	1	H	CIS	49	92	495888	sp|Q96KN2|CNDP1_HUMAN_ALEQDLPVNIK_2_y8_H	120816_S_MCMC_35_01	624.4
sp|Q96KN2|CNDP1_HUMAN	HLEDVFSK	2	b6	1	H	CIS	49	92	572697	sp|Q96KN2|CNDP1_HUMAN_HLEDVFSK_2_b6_H	120816_S_MCMC_35_01	491.8
sp|Q96KN2|CNDP1_HUMAN	ALEQDLPVNIK	2	y7	1	H	CIS	49	92	707858	sp|Q96KN2|CNDP1_HUMAN_ALEQDLPVNIK_2_y7_H	120816_S_MCMC_35_01	624.4
sp|Q96KN2|CNDP1_HUMAN	HLEDVFSK	2	y7	1	H	CIS	49	92	954978	sp|Q96KN2|CNDP1_HUMAN_HLEDVFSK_2_y7_H	120816_S_MCMC_35_01	491.8
sp|O75326|SEM7A_HUMAN	IFAVWK	2	y5	1	H	CIS	49	92	1002474	sp|O75326|SEM7A_HUMAN_IFAVWK_2_y5_H	120816_S_MCMC_35_01	386.2
sp|Q96KN2|CNDP1_HUMAN	HLEDVFSK	2	y6	1	H	CIS	49	92	1389016	sp|Q96KN2|CNDP1_HUMAN_HLEDVFSK_2_y6_H	120816_S_MCMC_35_01	491.8
sp|O75326|SEM7A_HUMAN	IFAVWK	2	y2	1	H	CIS	49	92	1433520	sp|O75326|SEM7A_HUMAN_IFAVWK_2_y2_H	120816_S_MCMC_35_01	386.2
sp|O75326|SEM7A_HUMAN	VYLFDFPEGK	2	y8	1	H	CIS	49	92	2511628	sp|O75326|SEM7A_HUMAN_VYLFDFPEGK_2_y8_H	120816_S_MCMC_35_01	611.8
sp|O75326|SEM7A_HUMAN	VYLFDFPEGK	2	y7	1	H	CIS	49	92	2614500	sp|O75326|SEM7A_HUMAN_VYLFDFPEGK_2_y7_H	120816_S_MCMC_35_01	611.8
sp|Q96KN2|CNDP1_HUMAN	HLEDVFSK	2	b4	1	H	CIS	49	92	2844648	sp|Q96KN2|CNDP1_HUMAN_HLEDVFSK_2_b4_H	120816_S_MCMC_35_01	491.8
sp|O75326|SEM7A_HUMAN	IFAVWK	2	y4	1	H	CIS	49	92	3135563	sp|O75326|SEM7A_HUMAN_IFAVWK_2_y4_H	120816_S_MCMC_35_01	386.2
sp|Q96KN2|CNDP1_HUMAN	HLEDVFSK	2	b6	1	L	CIS	49	92	14623	sp|Q96KN2|CNDP1_HUMAN_HLEDVFSK_2_b6_L	120816_S_MCMC_35_01	487.8
sp|Q96KN2|CNDP1_HUMAN	HLEDVFSK	2	y7	1	L	CIS	49	92	23254	sp|Q96KN2|CNDP1_HUMAN_HLEDVFSK_2_y7_L	120816_S_MCMC_35_01	487.8
sp|O75326|SEM7A_HUMAN	VYLFDFPEGK	2	y9	1	L	CIS	49	92	28675	sp|O75326|SEM7A_HUMAN_VYLFDFPEGK_2_y9_L	120816_S_MCMC_35_01	607.8
sp|Q96KN2|CNDP1_HUMAN	HLEDVFSK	2	y6	1	L	CIS	49	92	35380	sp|Q96KN2|CNDP1_HUMAN_HLEDVFSK_2_y6_L	120816_S_MCMC_35_01	487.8
sp|O75326|SEM7A_HUMAN	IFAVWK	2	y3	1	L	CIS	49	92	60776	sp|O75326|SEM7A_HUMAN_IFAVWK_2_y3_L	120816_S_MCMC_35_01	382.2
sp|Q96KN2|CNDP1_HUMAN	HLEDVFSK	2	b4	1	L	CIS	49	92	74078	sp|Q96KN2|CNDP1_HUMAN_HLEDVFSK_2_b4_L	120816_S_MCMC_35_01	487.8
sp|O75326|SEM7A_HUMAN	IFAVWK	2	y5	1	L	CIS	49	92	144021	sp|O75326|SEM7A_HUMAN_IFAVWK_2_y5_L	120816_S_MCMC_35_01	382.2
sp|O75326|SEM7A_HUMAN	IFAVWK	2	y2	1	L	CIS	49	92	149442	sp|O75326|SEM7A_HUMAN_IFAVWK_2_y2_L	120816_S_MCMC_35_01	382.2
sp|Q96KN2|CNDP1_HUMAN	ALEQDLPVNIK	3	y5	1	L	CIS	49	92	166056	sp|Q96KN2|CNDP1_HUMAN_ALEQDLPVNIK_3_y5_L	120816_S_MCMC_35_01	413.9
sp|O75326|SEM7A_HUMAN	VYLFDFPEGK	2	y8	1	L	CIS	49	92	273441	sp|O75326|SEM7A_HUMAN_VYLFDFPEGK_2_y8_L	120816_S_MCMC_35_01	607.8
sp|O75326|SEM7A_HUMAN	VYLFDFPEGK	2	y7	1	L	CIS	49	92	274298	sp|O75326|SEM7A_HUMAN_VYLFDFPEGK_2_y7_L	120816_S_MCMC_35_01	607.8
sp|O75326|SEM7A_HUMAN	IFAVWK	2	y4	1	L	CIS	49	92	504220	sp|O75326|SEM7A_HUMAN_IFAVWK_2_y4_L	120816_S_MCMC_35_01	382.2
sp|Q96KN2|CNDP1_HUMAN	ALEQDLPVNIK	2	y6	1	L	CIS	49	92	564496	sp|Q96KN2|CNDP1_HUMAN_ALEQDLPVNIK_2_y6_L	120816_S_MCMC_35_01	620.3
sp|Q96KN2|CNDP1_HUMAN	ALEQDLPVNIK	2	y8	1	L	CIS	49	92	577489	sp|Q96KN2|CNDP1_HUMAN_ALEQDLPVNIK_2_y8_L	120816_S_MCMC_35_01	620.3
sp|Q96KN2|CNDP1_HUMAN	ALEQDLPVNIK	2	y7	1	L	CIS	49	92	928652	sp|Q96KN2|CNDP1_HUMAN_ALEQDLPVNIK_2_y7_L	120816_S_MCMC_35_01	620.3
sp|Q96KN2|CNDP1_HUMAN	ALEQDLPVNIK	3	y5	1	H	CIS	49	93	107495	sp|Q96KN2|CNDP1_HUMAN_ALEQDLPVNIK_3_y5_H	120816_S_MCMC_35_02	416.6
sp|O75326|SEM7A_HUMAN	VYLFDFPEGK	2	y9	1	H	CIS	49	93	297447	sp|O75326|SEM7A_HUMAN_VYLFDFPEGK_2_y9_H	120816_S_MCMC_35_02	611.8
sp|O75326|SEM7A_HUMAN	IFAVWK	2	y3	1	H	CIS	49	93	569941	sp|O75326|SEM7A_HUMAN_IFAVWK_2_y3_H	120816_S_MCMC_35_02	386.2
sp|Q96KN2|CNDP1_HUMAN	ALEQDLPVNIK	2	y6	1	H	CIS	49	93	717983	sp|Q96KN2|CNDP1_HUMAN_ALEQDLPVNIK_2_y6_H	120816_S_MCMC_35_02	624.4
sp|Q96KN2|CNDP1_HUMAN	ALEQDLPVNIK	2	y8	1	H	CIS	49	93	766808	sp|Q96KN2|CNDP1_HUMAN_ALEQDLPVNIK_2_y8_H	120816_S_MCMC_35_02	624.4
sp|Q96KN2|CNDP1_HUMAN	HLEDVFSK	2	b6	1	H	CIS	49	93	886288	sp|Q96KN2|CNDP1_HUMAN_HLEDVFSK_2_b6_H	120816_S_MCMC_35_02	491.8
sp|Q96KN2|CNDP1_HUMAN	ALEQDLPVNIK	2	y7	1	H	CIS	49	93	1185150	sp|Q96KN2|CNDP1_HUMAN_ALEQDLPVNIK_2_y7_H	120816_S_MCMC_35_02	624.4
sp|Q96KN2|CNDP1_HUMAN	HLEDVFSK	2	y7	1	H	CIS	49	93	1465592	sp|Q96KN2|CNDP1_HUMAN_HLEDVFSK_2_y7_H	120816_S_MCMC_35_02	491.8
sp|O75326|SEM7A_HUMAN	IFAVWK	2	y5	1	H	CIS	49	93	1711136	sp|O75326|SEM7A_HUMAN_IFAVWK_2_y5_H	120816_S_MCMC_35_02	386.2
sp|Q96KN2|CNDP1_HUMAN	HLEDVFSK	2	y6	1	H	CIS	49	93	1999354	sp|Q96KN2|CNDP1_HUMAN_HLEDVFSK_2_y6_H	120816_S_MCMC_35_02	491.8
sp|O75326|SEM7A_HUMAN	IFAVWK	2	y2	1	H	CIS	49	93	2552410	sp|O75326|SEM7A_HUMAN_IFAVWK_2_y2_H	120816_S_MCMC_35_02	386.2
sp|O75326|SEM7A_HUMAN	VYLFDFPEGK	2	y7	1	H	CIS	49	93	2906503	sp|O75326|SEM7A_HUMAN_VYLFDFPEGK_2_y7_H	120816_S_MCMC_35_02	611.8
sp|O75326|SEM7A_HUMAN	VYLFDFPEGK	2	y8	1	H	CIS	49	93	3023174	sp|O75326|SEM7A_HUMAN_VYLFDFPEGK_2_y8_H	120816_S_MCMC_35_02	611.8
sp|Q96KN2|CNDP1_HUMAN	HLEDVFSK	2	b4	1	H	CIS	49	93	4239496	sp|Q96KN2|CNDP1_HUMAN_HLEDVFSK_2_b4_H	120816_S_MCMC_35_02	491.8
sp|O75326|SEM7A_HUMAN	IFAVWK	2	y4	1	H	CIS	49	93	5276916	sp|O75326|SEM7A_HUMAN_IFAVWK_2_y4_H	120816_S_MCMC_35_02	386.2
sp|Q96KN2|CNDP1_HUMAN	HLEDVFSK	2	b6	1	L	CIS	49	93	23609	sp|Q96KN2|CNDP1_HUMAN_HLEDVFSK_2_b6_L	120816_S_MCMC_35_02	487.8
sp|O75326|SEM7A_HUMAN	VYLFDFPEGK	2	y9	1	L	CIS	49	93	32669	sp|O75326|SEM7A_HUMAN_VYLFDFPEGK_2_y9_L	120816_S_MCMC_35_02	607.8
sp|Q96KN2|CNDP1_HUMAN	HLEDVFSK	2	y7	1	L	CIS	49	93	33594	sp|Q96KN2|CNDP1_HUMAN_HLEDVFSK_2_y7_L	120816_S_MCMC_35_02	487.8
sp|Q96KN2|CNDP1_HUMAN	HLEDVFSK	2	y6	1	L	CIS	49	93	58202	sp|Q96KN2|CNDP1_HUMAN_HLEDVFSK_2_y6_L	120816_S_MCMC_35_02	487.8
sp|O75326|SEM7A_HUMAN	IFAVWK	2	y3	1	L	CIS	49	93	87202	sp|O75326|SEM7A_HUMAN_IFAVWK_2_y3_L	120816_S_MCMC_35_02	382.2
sp|Q96KN2|CNDP1_HUMAN	HLEDVFSK	2	b4	1	L	CIS	49	93	111981	sp|Q96KN2|CNDP1_HUMAN_HLEDVFSK_2_b4_L	120816_S_MCMC_35_02	487.8
sp|Q96KN2|CNDP1_HUMAN	ALEQDLPVNIK	3	y5	1	L	CIS	49	93	114664	sp|Q96KN2|CNDP1_HUMAN_ALEQDLPVNIK_3_y5_L	120816_S_MCMC_35_02	413.9
sp|O75326|SEM7A_HUMAN	IFAVWK	2	y5	1	L	CIS	49	93	244165	sp|O75326|SEM7A_HUMAN_IFAVWK_2_y5_L	120816_S_MCMC_35_02	382.2
sp|O75326|SEM7A_HUMAN	IFAVWK	2	y2	1	L	CIS	49	93	260425	sp|O75326|SEM7A_HUMAN_IFAVWK_2_y2_L	120816_S_MCMC_35_02	382.2
sp|O75326|SEM7A_HUMAN	VYLFDFPEGK	2	y7	1	L	CIS	49	93	302578	sp|O75326|SEM7A_HUMAN_VYLFDFPEGK_2_y7_L	120816_S_MCMC_35_02	607.8
sp|O75326|SEM7A_HUMAN	VYLFDFPEGK	2	y8	1	L	CIS	49	93	313850	sp|O75326|SEM7A_HUMAN_VYLFDFPEGK_2_y8_L	120816_S_MCMC_35_02	607.8
sp|Q96KN2|CNDP1_HUMAN	ALEQDLPVNIK	2	y6	1	L	CIS	49	93	772393	sp|Q96KN2|CNDP1_HUMAN_ALEQDLPVNIK_2_y6_L	120816_S_MCMC_35_02	620.3
sp|Q96KN2|CNDP1_HUMAN	ALEQDLPVNIK	2	y8	1	L	CIS	49	93	843918	sp|Q96KN2|CNDP1_HUMAN_ALEQDLPVNIK_2_y8_L	120816_S_MCMC_35_02	620.3
sp|O75326|SEM7A_HUMAN	IFAVWK	2	y4	1	L	CIS	49	93	850477	sp|O75326|SEM7A_HUMAN_IFAVWK_2_y4_L	120816_S_MCMC_35_02	382.2
sp|Q96KN2|CNDP1_HUMAN	ALEQDLPVNIK	2	y7	1	L	CIS	49	93	1356999	sp|Q96KN2|CNDP1_HUMAN_ALEQDLPVNIK_2_y7_L	120816_S_MCMC_35_02	620.3
sp|Q96KN2|CNDP1_HUMAN	ALEQDLPVNIK	3	y5	1	H	CIS	50	94	191521	sp|Q96KN2|CNDP1_HUMAN_ALEQDLPVNIK_3_y5_H	120816_S_MCMC_37_01	416.6
sp|O75326|SEM7A_HUMAN	VYLFDFPEGK	2	y9	1	H	CIS	50	94	304521	sp|O75326|SEM7A_HUMAN_VYLFDFPEGK_2_y9_H	120816_S_MCMC_37_01	611.8
sp|O75326|SEM7A_HUMAN	IFAVWK	2	y3	1	H	CIS	50	94	491819	sp|O75326|SEM7A_HUMAN_IFAVWK_2_y3_H	120816_S_MCMC_37_01	386.2
sp|Q96KN2|CNDP1_HUMAN	ALEQDLPVNIK	2	y6	1	H	CIS	50	94	626161	sp|Q96KN2|CNDP1_HUMAN_ALEQDLPVNIK_2_y6_H	120816_S_MCMC_37_01	624.4
sp|Q96KN2|CNDP1_HUMAN	ALEQDLPVNIK	2	y8	1	H	CIS	50	94	664798	sp|Q96KN2|CNDP1_HUMAN_ALEQDLPVNIK_2_y8_H	120816_S_MCMC_37_01	624.4
sp|Q96KN2|CNDP1_HUMAN	HLEDVFSK	2	b6	1	H	CIS	50	94	756026	sp|Q96KN2|CNDP1_HUMAN_HLEDVFSK_2_b6_H	120816_S_MCMC_37_01	491.8
sp|Q96KN2|CNDP1_HUMAN	ALEQDLPVNIK	2	y7	1	H	CIS	50	94	963131	sp|Q96KN2|CNDP1_HUMAN_ALEQDLPVNIK_2_y7_H	120816_S_MCMC_37_01	624.4
sp|Q96KN2|CNDP1_HUMAN	HLEDVFSK	2	y7	1	H	CIS	50	94	1313244	sp|Q96KN2|CNDP1_HUMAN_HLEDVFSK_2_y7_H	120816_S_MCMC_37_01	491.8
sp|O75326|SEM7A_HUMAN	IFAVWK	2	y5	1	H	CIS	50	94	1521752	sp|O75326|SEM7A_HUMAN_IFAVWK_2_y5_H	120816_S_MCMC_37_01	386.2
sp|Q96KN2|CNDP1_HUMAN	HLEDVFSK	2	y6	1	H	CIS	50	94	1782587	sp|Q96KN2|CNDP1_HUMAN_HLEDVFSK_2_y6_H	120816_S_MCMC_37_01	491.8
sp|O75326|SEM7A_HUMAN	IFAVWK	2	y2	1	H	CIS	50	94	2097956	sp|O75326|SEM7A_HUMAN_IFAVWK_2_y2_H	120816_S_MCMC_37_01	386.2
sp|O75326|SEM7A_HUMAN	VYLFDFPEGK	2	y7	1	H	CIS	50	94	3274941	sp|O75326|SEM7A_HUMAN_VYLFDFPEGK_2_y7_H	120816_S_MCMC_37_01	611.8
sp|O75326|SEM7A_HUMAN	VYLFDFPEGK	2	y8	1	H	CIS	50	94	3356748	sp|O75326|SEM7A_HUMAN_VYLFDFPEGK_2_y8_H	120816_S_MCMC_37_01	611.8
sp|Q96KN2|CNDP1_HUMAN	HLEDVFSK	2	b4	1	H	CIS	50	94	3534594	sp|Q96KN2|CNDP1_HUMAN_HLEDVFSK_2_b4_H	120816_S_MCMC_37_01	491.8
sp|O75326|SEM7A_HUMAN	IFAVWK	2	y4	1	H	CIS	50	94	4616561	sp|O75326|SEM7A_HUMAN_IFAVWK_2_y4_H	120816_S_MCMC_37_01	386.2
sp|Q96KN2|CNDP1_HUMAN	HLEDVFSK	2	b6	1	L	CIS	50	94	12412	sp|Q96KN2|CNDP1_HUMAN_HLEDVFSK_2_b6_L	120816_S_MCMC_37_01	487.8
sp|Q96KN2|CNDP1_HUMAN	HLEDVFSK	2	y7	1	L	CIS	50	94	14979	sp|Q96KN2|CNDP1_HUMAN_HLEDVFSK_2_y7_L	120816_S_MCMC_37_01	487.8
sp|Q96KN2|CNDP1_HUMAN	HLEDVFSK	2	y6	1	L	CIS	50	94	24681	sp|Q96KN2|CNDP1_HUMAN_HLEDVFSK_2_y6_L	120816_S_MCMC_37_01	487.8
sp|O75326|SEM7A_HUMAN	VYLFDFPEGK	2	y9	1	L	CIS	50	94	25038	sp|O75326|SEM7A_HUMAN_VYLFDFPEGK_2_y9_L	120816_S_MCMC_37_01	607.8
sp|O75326|SEM7A_HUMAN	IFAVWK	2	y3	1	L	CIS	50	94	56349	sp|O75326|SEM7A_HUMAN_IFAVWK_2_y3_L	120816_S_MCMC_37_01	382.2
sp|Q96KN2|CNDP1_HUMAN	HLEDVFSK	2	b4	1	L	CIS	50	94	59990	sp|Q96KN2|CNDP1_HUMAN_HLEDVFSK_2_b4_L	120816_S_MCMC_37_01	487.8
sp|O75326|SEM7A_HUMAN	IFAVWK	2	y2	1	L	CIS	50	94	144940	sp|O75326|SEM7A_HUMAN_IFAVWK_2_y2_L	120816_S_MCMC_37_01	382.2
sp|Q96KN2|CNDP1_HUMAN	ALEQDLPVNIK	3	y5	1	L	CIS	50	94	147404	sp|Q96KN2|CNDP1_HUMAN_ALEQDLPVNIK_3_y5_L	120816_S_MCMC_37_01	413.9
sp|O75326|SEM7A_HUMAN	IFAVWK	2	y5	1	L	CIS	50	94	164124	sp|O75326|SEM7A_HUMAN_IFAVWK_2_y5_L	120816_S_MCMC_37_01	382.2
sp|O75326|SEM7A_HUMAN	VYLFDFPEGK	2	y7	1	L	CIS	50	94	258515	sp|O75326|SEM7A_HUMAN_VYLFDFPEGK_2_y7_L	120816_S_MCMC_37_01	607.8
sp|O75326|SEM7A_HUMAN	VYLFDFPEGK	2	y8	1	L	CIS	50	94	282341	sp|O75326|SEM7A_HUMAN_VYLFDFPEGK_2_y8_L	120816_S_MCMC_37_01	607.8
sp|O75326|SEM7A_HUMAN	IFAVWK	2	y4	1	L	CIS	50	94	506427	sp|O75326|SEM7A_HUMAN_IFAVWK_2_y4_L	120816_S_MCMC_37_01	382.2
sp|Q96KN2|CNDP1_HUMAN	ALEQDLPVNIK	2	y6	1	L	CIS	50	94	513054	sp|Q96KN2|CNDP1_HUMAN_ALEQDLPVNIK_2_y6_L	120816_S_MCMC_37_01	620.3
sp|Q96KN2|CNDP1_HUMAN	ALEQDLPVNIK	2	y8	1	L	CIS	50	94	515004	sp|Q96KN2|CNDP1_HUMAN_ALEQDLPVNIK_2_y8_L	120816_S_MCMC_37_01	620.3
sp|Q96KN2|CNDP1_HUMAN	ALEQDLPVNIK	2	y7	1	L	CIS	50	94	833669	sp|Q96KN2|CNDP1_HUMAN_ALEQDLPVNIK_2_y7_L	120816_S_MCMC_37_01	620.3
sp|Q96KN2|CNDP1_HUMAN	ALEQDLPVNIK	3	y5	1	H	CIS	50	95	121835	sp|Q96KN2|CNDP1_HUMAN_ALEQDLPVNIK_3_y5_H	120816_S_MCMC_37_02	416.6
sp|O75326|SEM7A_HUMAN	VYLFDFPEGK	2	y9	1	H	CIS	50	95	281613	sp|O75326|SEM7A_HUMAN_VYLFDFPEGK_2_y9_H	120816_S_MCMC_37_02	611.8
sp|O75326|SEM7A_HUMAN	IFAVWK	2	y3	1	H	CIS	50	95	346347	sp|O75326|SEM7A_HUMAN_IFAVWK_2_y3_H	120816_S_MCMC_37_02	386.2
sp|Q96KN2|CNDP1_HUMAN	ALEQDLPVNIK	2	y6	1	H	CIS	50	95	447890	sp|Q96KN2|CNDP1_HUMAN_ALEQDLPVNIK_2_y6_H	120816_S_MCMC_37_02	624.4
sp|Q96KN2|CNDP1_HUMAN	ALEQDLPVNIK	2	y8	1	H	CIS	50	95	514837	sp|Q96KN2|CNDP1_HUMAN_ALEQDLPVNIK_2_y8_H	120816_S_MCMC_37_02	624.4
sp|Q96KN2|CNDP1_HUMAN	ALEQDLPVNIK	2	y7	1	H	CIS	50	95	738020	sp|Q96KN2|CNDP1_HUMAN_ALEQDLPVNIK_2_y7_H	120816_S_MCMC_37_02	624.4
sp|O75326|SEM7A_HUMAN	IFAVWK	2	y5	1	H	CIS	50	95	1065980	sp|O75326|SEM7A_HUMAN_IFAVWK_2_y5_H	120816_S_MCMC_37_02	386.2
sp|Q96KN2|CNDP1_HUMAN	HLEDVFSK	2	b6	1	H	CIS	50	95	1304090	sp|Q96KN2|CNDP1_HUMAN_HLEDVFSK_2_b6_H	120816_S_MCMC_37_02	491.8
sp|O75326|SEM7A_HUMAN	IFAVWK	2	y2	1	H	CIS	50	95	1544932	sp|O75326|SEM7A_HUMAN_IFAVWK_2_y2_H	120816_S_MCMC_37_02	386.2
sp|Q96KN2|CNDP1_HUMAN	HLEDVFSK	2	y7	1	H	CIS	50	95	2353899	sp|Q96KN2|CNDP1_HUMAN_HLEDVFSK_2_y7_H	120816_S_MCMC_37_02	491.8
sp|O75326|SEM7A_HUMAN	VYLFDFPEGK	2	y7	1	H	CIS	50	95	2443762	sp|O75326|SEM7A_HUMAN_VYLFDFPEGK_2_y7_H	120816_S_MCMC_37_02	611.8
sp|O75326|SEM7A_HUMAN	VYLFDFPEGK	2	y8	1	H	CIS	50	95	2723393	sp|O75326|SEM7A_HUMAN_VYLFDFPEGK_2_y8_H	120816_S_MCMC_37_02	611.8
sp|Q96KN2|CNDP1_HUMAN	HLEDVFSK	2	y6	1	H	CIS	50	95	3098139	sp|Q96KN2|CNDP1_HUMAN_HLEDVFSK_2_y6_H	120816_S_MCMC_37_02	491.8
sp|O75326|SEM7A_HUMAN	IFAVWK	2	y4	1	H	CIS	50	95	3217903	sp|O75326|SEM7A_HUMAN_IFAVWK_2_y4_H	120816_S_MCMC_37_02	386.2
sp|Q96KN2|CNDP1_HUMAN	HLEDVFSK	2	b4	1	H	CIS	50	95	6114834	sp|Q96KN2|CNDP1_HUMAN_HLEDVFSK_2_b4_H	120816_S_MCMC_37_02	491.8
sp|Q96KN2|CNDP1_HUMAN	HLEDVFSK	2	b6	1	L	CIS	50	95	22541	sp|Q96KN2|CNDP1_HUMAN_HLEDVFSK_2_b6_L	120816_S_MCMC_37_02	487.8
sp|O75326|SEM7A_HUMAN	VYLFDFPEGK	2	y9	1	L	CIS	50	95	22683	sp|O75326|SEM7A_HUMAN_VYLFDFPEGK_2_y9_L	120816_S_MCMC_37_02	607.8
sp|Q96KN2|CNDP1_HUMAN	HLEDVFSK	2	y7	1	L	CIS	50	95	34952	sp|Q96KN2|CNDP1_HUMAN_HLEDVFSK_2_y7_L	120816_S_MCMC_37_02	487.8
sp|O75326|SEM7A_HUMAN	IFAVWK	2	y3	1	L	CIS	50	95	41086	sp|O75326|SEM7A_HUMAN_IFAVWK_2_y3_L	120816_S_MCMC_37_02	382.2
sp|Q96KN2|CNDP1_HUMAN	HLEDVFSK	2	y6	1	L	CIS	50	95	48433	sp|Q96KN2|CNDP1_HUMAN_HLEDVFSK_2_y6_L	120816_S_MCMC_37_02	487.8
sp|Q96KN2|CNDP1_HUMAN	HLEDVFSK	2	b4	1	L	CIS	50	95	95475	sp|Q96KN2|CNDP1_HUMAN_HLEDVFSK_2_b4_L	120816_S_MCMC_37_02	487.8
sp|Q96KN2|CNDP1_HUMAN	ALEQDLPVNIK	3	y5	1	L	CIS	50	95	99009	sp|Q96KN2|CNDP1_HUMAN_ALEQDLPVNIK_3_y5_L	120816_S_MCMC_37_02	413.9
sp|O75326|SEM7A_HUMAN	IFAVWK	2	y2	1	L	CIS	50	95	109422	sp|O75326|SEM7A_HUMAN_IFAVWK_2_y2_L	120816_S_MCMC_37_02	382.2
sp|O75326|SEM7A_HUMAN	IFAVWK	2	y5	1	L	CIS	50	95	121120	sp|O75326|SEM7A_HUMAN_IFAVWK_2_y5_L	120816_S_MCMC_37_02	382.2
sp|O75326|SEM7A_HUMAN	VYLFDFPEGK	2	y7	1	L	CIS	50	95	193204	sp|O75326|SEM7A_HUMAN_VYLFDFPEGK_2_y7_L	120816_S_MCMC_37_02	607.8
sp|O75326|SEM7A_HUMAN	VYLFDFPEGK	2	y8	1	L	CIS	50	95	205010	sp|O75326|SEM7A_HUMAN_VYLFDFPEGK_2_y8_L	120816_S_MCMC_37_02	607.8
sp|Q96KN2|CNDP1_HUMAN	ALEQDLPVNIK	2	y6	1	L	CIS	50	95	337230	sp|Q96KN2|CNDP1_HUMAN_ALEQDLPVNIK_2_y6_L	120816_S_MCMC_37_02	620.3
sp|Q96KN2|CNDP1_HUMAN	ALEQDLPVNIK	2	y8	1	L	CIS	50	95	407691	sp|Q96KN2|CNDP1_HUMAN_ALEQDLPVNIK_2_y8_L	120816_S_MCMC_37_02	620.3
sp|O75326|SEM7A_HUMAN	IFAVWK	2	y4	1	L	CIS	50	95	409515	sp|O75326|SEM7A_HUMAN_IFAVWK_2_y4_L	120816_S_MCMC_37_02	382.2
sp|Q96KN2|CNDP1_HUMAN	ALEQDLPVNIK	2	y7	1	L	CIS	50	95	572859	sp|Q96KN2|CNDP1_HUMAN_ALEQDLPVNIK_2_y7_L	120816_S_MCMC_37_02	620.3
sp|Q96KN2|CNDP1_HUMAN	ALEQDLPVNIK	3	y5	1	H	OND	30	55	214133	sp|Q96KN2|CNDP1_HUMAN_ALEQDLPVNIK_3_y5_H	120816_S_MCMC_38_01	416.6
sp|O75326|SEM7A_HUMAN	IFAVWK	2	y3	1	H	OND	30	55	423842	sp|O75326|SEM7A_HUMAN_IFAVWK_2_y3_H	120816_S_MCMC_38_01	386.2
sp|O75326|SEM7A_HUMAN	VYLFDFPEGK	2	y9	1	H	OND	30	55	554704	sp|O75326|SEM7A_HUMAN_VYLFDFPEGK_2_y9_H	120816_S_MCMC_38_01	611.8
sp|Q96KN2|CNDP1_HUMAN	HLEDVFSK	2	b6	1	H	OND	30	55	575525	sp|Q96KN2|CNDP1_HUMAN_HLEDVFSK_2_b6_H	120816_S_MCMC_38_01	491.8
sp|Q96KN2|CNDP1_HUMAN	ALEQDLPVNIK	2	y6	1	H	OND	30	55	648493	sp|Q96KN2|CNDP1_HUMAN_ALEQDLPVNIK_2_y6_H	120816_S_MCMC_38_01	624.4
sp|Q96KN2|CNDP1_HUMAN	ALEQDLPVNIK	2	y8	1	H	OND	30	55	707981	sp|Q96KN2|CNDP1_HUMAN_ALEQDLPVNIK_2_y8_H	120816_S_MCMC_38_01	624.4
sp|Q96KN2|CNDP1_HUMAN	HLEDVFSK	2	y7	1	H	OND	30	55	1001470	sp|Q96KN2|CNDP1_HUMAN_HLEDVFSK_2_y7_H	120816_S_MCMC_38_01	491.8
sp|Q96KN2|CNDP1_HUMAN	ALEQDLPVNIK	2	y7	1	H	OND	30	55	1123797	sp|Q96KN2|CNDP1_HUMAN_ALEQDLPVNIK_2_y7_H	120816_S_MCMC_38_01	624.4
sp|O75326|SEM7A_HUMAN	IFAVWK	2	y5	1	H	OND	30	55	1211821	sp|O75326|SEM7A_HUMAN_IFAVWK_2_y5_H	120816_S_MCMC_38_01	386.2
sp|Q96KN2|CNDP1_HUMAN	HLEDVFSK	2	y6	1	H	OND	30	55	1301486	sp|Q96KN2|CNDP1_HUMAN_HLEDVFSK_2_y6_H	120816_S_MCMC_38_01	491.8
sp|O75326|SEM7A_HUMAN	IFAVWK	2	y2	1	H	OND	30	55	1772799	sp|O75326|SEM7A_HUMAN_IFAVWK_2_y2_H	120816_S_MCMC_38_01	386.2
sp|Q96KN2|CNDP1_HUMAN	HLEDVFSK	2	b4	1	H	OND	30	55	2691031	sp|Q96KN2|CNDP1_HUMAN_HLEDVFSK_2_b4_H	120816_S_MCMC_38_01	491.8
sp|O75326|SEM7A_HUMAN	IFAVWK	2	y4	1	H	OND	30	55	3638776	sp|O75326|SEM7A_HUMAN_IFAVWK_2_y4_H	120816_S_MCMC_38_01	386.2
sp|O75326|SEM7A_HUMAN	VYLFDFPEGK	2	y7	1	H	OND	30	55	5021533	sp|O75326|SEM7A_HUMAN_VYLFDFPEGK_2_y7_H	120816_S_MCMC_38_01	611.8
sp|O75326|SEM7A_HUMAN	VYLFDFPEGK	2	y8	1	H	OND	30	55	5456400	sp|O75326|SEM7A_HUMAN_VYLFDFPEGK_2_y8_H	120816_S_MCMC_38_01	611.8
sp|Q96KN2|CNDP1_HUMAN	HLEDVFSK	2	b6	1	L	OND	30	55	35451	sp|Q96KN2|CNDP1_HUMAN_HLEDVFSK_2_b6_L	120816_S_MCMC_38_01	487.8
sp|O75326|SEM7A_HUMAN	VYLFDFPEGK	2	y9	1	L	OND	30	55	37662	sp|O75326|SEM7A_HUMAN_VYLFDFPEGK_2_y9_L	120816_S_MCMC_38_01	607.8
sp|Q96KN2|CNDP1_HUMAN	HLEDVFSK	2	y7	1	L	OND	30	55	61773	sp|Q96KN2|CNDP1_HUMAN_HLEDVFSK_2_y7_L	120816_S_MCMC_38_01	487.8
sp|O75326|SEM7A_HUMAN	IFAVWK	2	y3	1	L	OND	30	55	74756	sp|O75326|SEM7A_HUMAN_IFAVWK_2_y3_L	120816_S_MCMC_38_01	382.2
sp|Q96KN2|CNDP1_HUMAN	HLEDVFSK	2	y6	1	L	OND	30	55	79820	sp|Q96KN2|CNDP1_HUMAN_HLEDVFSK_2_y6_L	120816_S_MCMC_38_01	487.8
sp|Q96KN2|CNDP1_HUMAN	HLEDVFSK	2	b4	1	L	OND	30	55	191453	sp|Q96KN2|CNDP1_HUMAN_HLEDVFSK_2_b4_L	120816_S_MCMC_38_01	487.8
sp|O75326|SEM7A_HUMAN	IFAVWK	2	y2	1	L	OND	30	55	205505	sp|O75326|SEM7A_HUMAN_IFAVWK_2_y2_L	120816_S_MCMC_38_01	382.2
sp|O75326|SEM7A_HUMAN	IFAVWK	2	y5	1	L	OND	30	55	214854	sp|O75326|SEM7A_HUMAN_IFAVWK_2_y5_L	120816_S_MCMC_38_01	382.2
sp|O75326|SEM7A_HUMAN	VYLFDFPEGK	2	y7	1	L	OND	30	55	353705	sp|O75326|SEM7A_HUMAN_VYLFDFPEGK_2_y7_L	120816_S_MCMC_38_01	607.8
sp|Q96KN2|CNDP1_HUMAN	ALEQDLPVNIK	3	y5	1	L	OND	30	55	358467	sp|Q96KN2|CNDP1_HUMAN_ALEQDLPVNIK_3_y5_L	120816_S_MCMC_38_01	413.9
sp|O75326|SEM7A_HUMAN	VYLFDFPEGK	2	y8	1	L	OND	30	55	389392	sp|O75326|SEM7A_HUMAN_VYLFDFPEGK_2_y8_L	120816_S_MCMC_38_01	607.8
sp|O75326|SEM7A_HUMAN	IFAVWK	2	y4	1	L	OND	30	55	727993	sp|O75326|SEM7A_HUMAN_IFAVWK_2_y4_L	120816_S_MCMC_38_01	382.2
sp|Q96KN2|CNDP1_HUMAN	ALEQDLPVNIK	2	y6	1	L	OND	30	55	1030907	sp|Q96KN2|CNDP1_HUMAN_ALEQDLPVNIK_2_y6_L	120816_S_MCMC_38_01	620.3
sp|Q96KN2|CNDP1_HUMAN	ALEQDLPVNIK	2	y8	1	L	OND	30	55	1120589	sp|Q96KN2|CNDP1_HUMAN_ALEQDLPVNIK_2_y8_L	120816_S_MCMC_38_01	620.3
sp|Q96KN2|CNDP1_HUMAN	ALEQDLPVNIK	2	y7	1	L	OND	30	55	1781437	sp|Q96KN2|CNDP1_HUMAN_ALEQDLPVNIK_2_y7_L	120816_S_MCMC_38_01	620.3
sp|Q96KN2|CNDP1_HUMAN	ALEQDLPVNIK	3	y5	1	H	OND	30	56	124476	sp|Q96KN2|CNDP1_HUMAN_ALEQDLPVNIK_3_y5_H	120816_S_MCMC_38_02	416.6
sp|O75326|SEM7A_HUMAN	IFAVWK	2	y3	1	H	OND	30	56	393240	sp|O75326|SEM7A_HUMAN_IFAVWK_2_y3_H	120816_S_MCMC_38_02	386.2
sp|O75326|SEM7A_HUMAN	VYLFDFPEGK	2	y9	1	H	OND	30	56	409365	sp|O75326|SEM7A_HUMAN_VYLFDFPEGK_2_y9_H	120816_S_MCMC_38_02	611.8
sp|Q96KN2|CNDP1_HUMAN	ALEQDLPVNIK	2	y6	1	H	OND	30	56	540010	sp|Q96KN2|CNDP1_HUMAN_ALEQDLPVNIK_2_y6_H	120816_S_MCMC_38_02	624.4
sp|Q96KN2|CNDP1_HUMAN	ALEQDLPVNIK	2	y8	1	H	OND	30	56	657673	sp|Q96KN2|CNDP1_HUMAN_ALEQDLPVNIK_2_y8_H	120816_S_MCMC_38_02	624.4
sp|Q96KN2|CNDP1_HUMAN	ALEQDLPVNIK	2	y7	1	H	OND	30	56	950164	sp|Q96KN2|CNDP1_HUMAN_ALEQDLPVNIK_2_y7_H	120816_S_MCMC_38_02	624.4
sp|Q96KN2|CNDP1_HUMAN	HLEDVFSK	2	b6	1	H	OND	30	56	965774	sp|Q96KN2|CNDP1_HUMAN_HLEDVFSK_2_b6_H	120816_S_MCMC_38_02	491.8
sp|O75326|SEM7A_HUMAN	IFAVWK	2	y5	1	H	OND	30	56	1266487	sp|O75326|SEM7A_HUMAN_IFAVWK_2_y5_H	120816_S_MCMC_38_02	386.2
sp|Q96KN2|CNDP1_HUMAN	HLEDVFSK	2	y7	1	H	OND	30	56	1670909	sp|Q96KN2|CNDP1_HUMAN_HLEDVFSK_2_y7_H	120816_S_MCMC_38_02	491.8
sp|O75326|SEM7A_HUMAN	IFAVWK	2	y2	1	H	OND	30	56	1757752	sp|O75326|SEM7A_HUMAN_IFAVWK_2_y2_H	120816_S_MCMC_38_02	386.2
sp|Q96KN2|CNDP1_HUMAN	HLEDVFSK	2	y6	1	H	OND	30	56	2202535	sp|Q96KN2|CNDP1_HUMAN_HLEDVFSK_2_y6_H	120816_S_MCMC_38_02	491.8
sp|O75326|SEM7A_HUMAN	VYLFDFPEGK	2	y7	1	H	OND	30	56	3386872	sp|O75326|SEM7A_HUMAN_VYLFDFPEGK_2_y7_H	120816_S_MCMC_38_02	611.8
sp|O75326|SEM7A_HUMAN	VYLFDFPEGK	2	y8	1	H	OND	30	56	3663274	sp|O75326|SEM7A_HUMAN_VYLFDFPEGK_2_y8_H	120816_S_MCMC_38_02	611.8
sp|O75326|SEM7A_HUMAN	IFAVWK	2	y4	1	H	OND	30	56	3722142	sp|O75326|SEM7A_HUMAN_IFAVWK_2_y4_H	120816_S_MCMC_38_02	386.2
sp|Q96KN2|CNDP1_HUMAN	HLEDVFSK	2	b4	1	H	OND	30	56	4369668	sp|Q96KN2|CNDP1_HUMAN_HLEDVFSK_2_b4_H	120816_S_MCMC_38_02	491.8
sp|O75326|SEM7A_HUMAN	VYLFDFPEGK	2	y9	1	L	OND	30	56	32527	sp|O75326|SEM7A_HUMAN_VYLFDFPEGK_2_y9_L	120816_S_MCMC_38_02	607.8
sp|O75326|SEM7A_HUMAN	IFAVWK	2	y3	1	L	OND	30	56	61202	sp|O75326|SEM7A_HUMAN_IFAVWK_2_y3_L	120816_S_MCMC_38_02	382.2
sp|Q96KN2|CNDP1_HUMAN	HLEDVFSK	2	b6	1	L	OND	30	56	63412	sp|Q96KN2|CNDP1_HUMAN_HLEDVFSK_2_b6_L	120816_S_MCMC_38_02	487.8
sp|Q96KN2|CNDP1_HUMAN	HLEDVFSK	2	y7	1	L	OND	30	56	98721	sp|Q96KN2|CNDP1_HUMAN_HLEDVFSK_2_y7_L	120816_S_MCMC_38_02	487.8
sp|Q96KN2|CNDP1_HUMAN	HLEDVFSK	2	y6	1	L	OND	30	56	126753	sp|Q96KN2|CNDP1_HUMAN_HLEDVFSK_2_y6_L	120816_S_MCMC_38_02	487.8
sp|O75326|SEM7A_HUMAN	IFAVWK	2	y2	1	L	OND	30	56	149083	sp|O75326|SEM7A_HUMAN_IFAVWK_2_y2_L	120816_S_MCMC_38_02	382.2
sp|Q96KN2|CNDP1_HUMAN	ALEQDLPVNIK	3	y5	1	L	OND	30	56	153075	sp|Q96KN2|CNDP1_HUMAN_ALEQDLPVNIK_3_y5_L	120816_S_MCMC_38_02	413.9
sp|O75326|SEM7A_HUMAN	IFAVWK	2	y5	1	L	OND	30	56	191241	sp|O75326|SEM7A_HUMAN_IFAVWK_2_y5_L	120816_S_MCMC_38_02	382.2
sp|O75326|SEM7A_HUMAN	VYLFDFPEGK	2	y7	1	L	OND	30	56	243450	sp|O75326|SEM7A_HUMAN_VYLFDFPEGK_2_y7_L	120816_S_MCMC_38_02	607.8
sp|O75326|SEM7A_HUMAN	VYLFDFPEGK	2	y8	1	L	OND	30	56	272055	sp|O75326|SEM7A_HUMAN_VYLFDFPEGK_2_y8_L	120816_S_MCMC_38_02	607.8
sp|Q96KN2|CNDP1_HUMAN	HLEDVFSK	2	b4	1	L	OND	30	56	284321	sp|Q96KN2|CNDP1_HUMAN_HLEDVFSK_2_b4_L	120816_S_MCMC_38_02	487.8
sp|O75326|SEM7A_HUMAN	IFAVWK	2	y4	1	L	OND	30	56	624515	sp|O75326|SEM7A_HUMAN_IFAVWK_2_y4_L	120816_S_MCMC_38_02	382.2
sp|Q96KN2|CNDP1_HUMAN	ALEQDLPVNIK	2	y6	1	L	OND	30	56	888350	sp|Q96KN2|CNDP1_HUMAN_ALEQDLPVNIK_2_y6_L	120816_S_MCMC_38_02	620.3
sp|Q96KN2|CNDP1_HUMAN	ALEQDLPVNIK	2	y8	1	L	OND	30	56	1056865	sp|Q96KN2|CNDP1_HUMAN_ALEQDLPVNIK_2_y8_L	120816_S_MCMC_38_02	620.3
sp|Q96KN2|CNDP1_HUMAN	ALEQDLPVNIK	2	y7	1	L	OND	30	56	1500618	sp|Q96KN2|CNDP1_HUMAN_ALEQDLPVNIK_2_y7_L	120816_S_MCMC_38_02	620.3
sp|Q96KN2|CNDP1_HUMAN	ALEQDLPVNIK	3	y5	1	H	OND	31	57	243168	sp|Q96KN2|CNDP1_HUMAN_ALEQDLPVNIK_3_y5_H	120816_S_MCMC_39_01	416.6
sp|O75326|SEM7A_HUMAN	IFAVWK	2	y3	1	H	OND	31	57	301643	sp|O75326|SEM7A_HUMAN_IFAVWK_2_y3_H	120816_S_MCMC_39_01	386.2
sp|O75326|SEM7A_HUMAN	VYLFDFPEGK	2	y9	1	H	OND	31	57	466435	sp|O75326|SEM7A_HUMAN_VYLFDFPEGK_2_y9_H	120816_S_MCMC_39_01	611.8
sp|Q96KN2|CNDP1_HUMAN	HLEDVFSK	2	b6	1	H	OND	31	57	624861	sp|Q96KN2|CNDP1_HUMAN_HLEDVFSK_2_b6_H	120816_S_MCMC_39_01	491.8
sp|Q96KN2|CNDP1_HUMAN	ALEQDLPVNIK	2	y6	1	H	OND	31	57	647298	sp|Q96KN2|CNDP1_HUMAN_ALEQDLPVNIK_2_y6_H	120816_S_MCMC_39_01	624.4
sp|Q96KN2|CNDP1_HUMAN	ALEQDLPVNIK	2	y8	1	H	OND	31	57	712601	sp|Q96KN2|CNDP1_HUMAN_ALEQDLPVNIK_2_y8_H	120816_S_MCMC_39_01	624.4
sp|O75326|SEM7A_HUMAN	IFAVWK	2	y5	1	H	OND	31	57	823832	sp|O75326|SEM7A_HUMAN_IFAVWK_2_y5_H	120816_S_MCMC_39_01	386.2
sp|Q96KN2|CNDP1_HUMAN	ALEQDLPVNIK	2	y7	1	H	OND	31	57	1130244	sp|Q96KN2|CNDP1_HUMAN_ALEQDLPVNIK_2_y7_H	120816_S_MCMC_39_01	624.4
sp|Q96KN2|CNDP1_HUMAN	HLEDVFSK	2	y7	1	H	OND	31	57	1131356	sp|Q96KN2|CNDP1_HUMAN_HLEDVFSK_2_y7_H	120816_S_MCMC_39_01	491.8
sp|O75326|SEM7A_HUMAN	IFAVWK	2	y2	1	H	OND	31	57	1285398	sp|O75326|SEM7A_HUMAN_IFAVWK_2_y2_H	120816_S_MCMC_39_01	386.2
sp|Q96KN2|CNDP1_HUMAN	HLEDVFSK	2	y6	1	H	OND	31	57	1400201	sp|Q96KN2|CNDP1_HUMAN_HLEDVFSK_2_y6_H	120816_S_MCMC_39_01	491.8
sp|O75326|SEM7A_HUMAN	IFAVWK	2	y4	1	H	OND	31	57	2600259	sp|O75326|SEM7A_HUMAN_IFAVWK_2_y4_H	120816_S_MCMC_39_01	386.2
sp|Q96KN2|CNDP1_HUMAN	HLEDVFSK	2	b4	1	H	OND	31	57	2908952	sp|Q96KN2|CNDP1_HUMAN_HLEDVFSK_2_b4_H	120816_S_MCMC_39_01	491.8
sp|O75326|SEM7A_HUMAN	VYLFDFPEGK	2	y7	1	H	OND	31	57	4284492	sp|O75326|SEM7A_HUMAN_VYLFDFPEGK_2_y7_H	120816_S_MCMC_39_01	611.8
sp|O75326|SEM7A_HUMAN	VYLFDFPEGK	2	y8	1	H	OND	31	57	4392557	sp|O75326|SEM7A_HUMAN_VYLFDFPEGK_2_y8_H	120816_S_MCMC_39_01	611.8
sp|Q96KN2|CNDP1_HUMAN	HLEDVFSK	2	b6	1	L	OND	31	57	10057	sp|Q96KN2|CNDP1_HUMAN_HLEDVFSK_2_b6_L	120816_S_MCMC_39_01	487.8
sp|Q96KN2|CNDP1_HUMAN	HLEDVFSK	2	y7	1	L	OND	31	57	12055	sp|Q96KN2|CNDP1_HUMAN_HLEDVFSK_2_y7_L	120816_S_MCMC_39_01	487.8
sp|Q96KN2|CNDP1_HUMAN	HLEDVFSK	2	y6	1	L	OND	31	57	18546	sp|Q96KN2|CNDP1_HUMAN_HLEDVFSK_2_y6_L	120816_S_MCMC_39_01	487.8
sp|O75326|SEM7A_HUMAN	VYLFDFPEGK	2	y9	1	L	OND	31	57	20757	sp|O75326|SEM7A_HUMAN_VYLFDFPEGK_2_y9_L	120816_S_MCMC_39_01	607.8
sp|O75326|SEM7A_HUMAN	IFAVWK	2	y3	1	L	OND	31	57	33989	sp|O75326|SEM7A_HUMAN_IFAVWK_2_y3_L	120816_S_MCMC_39_01	382.2
sp|Q96KN2|CNDP1_HUMAN	HLEDVFSK	2	b4	1	L	OND	31	57	55424	sp|Q96KN2|CNDP1_HUMAN_HLEDVFSK_2_b4_L	120816_S_MCMC_39_01	487.8
sp|O75326|SEM7A_HUMAN	IFAVWK	2	y5	1	L	OND	31	57	83561	sp|O75326|SEM7A_HUMAN_IFAVWK_2_y5_L	120816_S_MCMC_39_01	382.2
sp|O75326|SEM7A_HUMAN	IFAVWK	2	y2	1	L	OND	31	57	98933	sp|O75326|SEM7A_HUMAN_IFAVWK_2_y2_L	120816_S_MCMC_39_01	382.2
sp|Q96KN2|CNDP1_HUMAN	ALEQDLPVNIK	3	y5	1	L	OND	31	57	139453	sp|Q96KN2|CNDP1_HUMAN_ALEQDLPVNIK_3_y5_L	120816_S_MCMC_39_01	413.9
sp|O75326|SEM7A_HUMAN	VYLFDFPEGK	2	y7	1	L	OND	31	57	211529	sp|O75326|SEM7A_HUMAN_VYLFDFPEGK_2_y7_L	120816_S_MCMC_39_01	607.8
sp|O75326|SEM7A_HUMAN	VYLFDFPEGK	2	y8	1	L	OND	31	57	226223	sp|O75326|SEM7A_HUMAN_VYLFDFPEGK_2_y8_L	120816_S_MCMC_39_01	607.8
sp|O75326|SEM7A_HUMAN	IFAVWK	2	y4	1	L	OND	31	57	283960	sp|O75326|SEM7A_HUMAN_IFAVWK_2_y4_L	120816_S_MCMC_39_01	382.2
sp|Q96KN2|CNDP1_HUMAN	ALEQDLPVNIK	2	y8	1	L	OND	31	57	381838	sp|Q96KN2|CNDP1_HUMAN_ALEQDLPVNIK_2_y8_L	120816_S_MCMC_39_01	620.3
sp|Q96KN2|CNDP1_HUMAN	ALEQDLPVNIK	2	y6	1	L	OND	31	57	396962	sp|Q96KN2|CNDP1_HUMAN_ALEQDLPVNIK_2_y6_L	120816_S_MCMC_39_01	620.3
sp|Q96KN2|CNDP1_HUMAN	ALEQDLPVNIK	2	y7	1	L	OND	31	57	620249	sp|Q96KN2|CNDP1_HUMAN_ALEQDLPVNIK_2_y7_L	120816_S_MCMC_39_01	620.3
sp|Q96KN2|CNDP1_HUMAN	ALEQDLPVNIK	3	y5	1	H	OND	31	58	134315	sp|Q96KN2|CNDP1_HUMAN_ALEQDLPVNIK_3_y5_H	120816_S_MCMC_39_02_rep2	416.6
sp|O75326|SEM7A_HUMAN	IFAVWK	2	y3	1	H	OND	31	58	298195	sp|O75326|SEM7A_HUMAN_IFAVWK_2_y3_H	120816_S_MCMC_39_02_rep2	386.2
sp|Q96KN2|CNDP1_HUMAN	ALEQDLPVNIK	2	y6	1	H	OND	31	58	346559	sp|Q96KN2|CNDP1_HUMAN_ALEQDLPVNIK_2_y6_H	120816_S_MCMC_39_02_rep2	624.4
sp|O75326|SEM7A_HUMAN	VYLFDFPEGK	2	y9	1	H	OND	31	58	349873	sp|O75326|SEM7A_HUMAN_VYLFDFPEGK_2_y9_H	120816_S_MCMC_39_02_rep2	611.8
sp|Q96KN2|CNDP1_HUMAN	ALEQDLPVNIK	2	y8	1	H	OND	31	58	388821	sp|Q96KN2|CNDP1_HUMAN_ALEQDLPVNIK_2_y8_H	120816_S_MCMC_39_02_rep2	624.4
sp|Q96KN2|CNDP1_HUMAN	HLEDVFSK	2	b6	1	H	OND	31	58	522567	sp|Q96KN2|CNDP1_HUMAN_HLEDVFSK_2_b6_H	120816_S_MCMC_39_02_rep2	491.8
sp|Q96KN2|CNDP1_HUMAN	ALEQDLPVNIK	2	y7	1	H	OND	31	58	627386	sp|Q96KN2|CNDP1_HUMAN_ALEQDLPVNIK_2_y7_H	120816_S_MCMC_39_02_rep2	624.4
sp|Q96KN2|CNDP1_HUMAN	HLEDVFSK	2	y7	1	H	OND	31	58	912884	sp|Q96KN2|CNDP1_HUMAN_HLEDVFSK_2_y7_H	120816_S_MCMC_39_02_rep2	491.8
sp|O75326|SEM7A_HUMAN	IFAVWK	2	y5	1	H	OND	31	58	951841	sp|O75326|SEM7A_HUMAN_IFAVWK_2_y5_H	120816_S_MCMC_39_02_rep2	386.2
sp|Q96KN2|CNDP1_HUMAN	HLEDVFSK	2	y6	1	H	OND	31	58	1191066	sp|Q96KN2|CNDP1_HUMAN_HLEDVFSK_2_y6_H	120816_S_MCMC_39_02_rep2	491.8
sp|O75326|SEM7A_HUMAN	IFAVWK	2	y2	1	H	OND	31	58	1318486	sp|O75326|SEM7A_HUMAN_IFAVWK_2_y2_H	120816_S_MCMC_39_02_rep2	386.2
sp|Q96KN2|CNDP1_HUMAN	HLEDVFSK	2	b4	1	H	OND	31	58	2493303	sp|Q96KN2|CNDP1_HUMAN_HLEDVFSK_2_b4_H	120816_S_MCMC_39_02_rep2	491.8
sp|O75326|SEM7A_HUMAN	IFAVWK	2	y4	1	H	OND	31	58	2881791	sp|O75326|SEM7A_HUMAN_IFAVWK_2_y4_H	120816_S_MCMC_39_02_rep2	386.2
sp|O75326|SEM7A_HUMAN	VYLFDFPEGK	2	y7	1	H	OND	31	58	3002618	sp|O75326|SEM7A_HUMAN_VYLFDFPEGK_2_y7_H	120816_S_MCMC_39_02_rep2	611.8
sp|O75326|SEM7A_HUMAN	VYLFDFPEGK	2	y8	1	H	OND	31	58	3418302	sp|O75326|SEM7A_HUMAN_VYLFDFPEGK_2_y8_H	120816_S_MCMC_39_02_rep2	611.8
sp|Q96KN2|CNDP1_HUMAN	HLEDVFSK	2	b6	1	L	OND	31	58	9773	sp|Q96KN2|CNDP1_HUMAN_HLEDVFSK_2_b6_L	120816_S_MCMC_39_02_rep2	487.8
sp|Q96KN2|CNDP1_HUMAN	HLEDVFSK	2	y7	1	L	OND	31	58	12912	sp|Q96KN2|CNDP1_HUMAN_HLEDVFSK_2_y7_L	120816_S_MCMC_39_02_rep2	487.8
sp|O75326|SEM7A_HUMAN	VYLFDFPEGK	2	y9	1	L	OND	31	58	15122	sp|O75326|SEM7A_HUMAN_VYLFDFPEGK_2_y9_L	120816_S_MCMC_39_02_rep2	607.8
sp|Q96KN2|CNDP1_HUMAN	HLEDVFSK	2	y6	1	L	OND	31	58	16835	sp|Q96KN2|CNDP1_HUMAN_HLEDVFSK_2_y6_L	120816_S_MCMC_39_02_rep2	487.8
[truncated: 1,211 more rows]
