# Supplementary material for: Validation of semaphorin 7A and ala-β-his-dipeptidase as biomarkers associated with the conversion from clinically isolated syndrome to multiple sclerosis
Source: J Neuroinflammation. 2014 Nov 13;11:181. doi: 10.1186/s12974-014-0181-8 (PMC4236472; doi:10.1186/s12974-014-0181-8)
Supplement: Additional file 5 — Intensities measured by SRM for all peptide ions measured in cohort 4 of patients. These raw data were used to determine the fold changes and p-values referred to in the main text). [file 12974_2014_181_MOESM5_ESM.xlsx]

## Sheet: input-cohort-2014 (2)
ProteinName	PeptideSequence	PrecursorCharge	FragmentIon	ProductCharge	IsotopeLabelType	Condition	BioReplicate	Run	Intensity	TransitionName	ReplicateName	PrecursorMz
sp|Q96KN2|CNDP1_HUMAN	ALEQDLPVNIK	2	y7	1	L	CIS	1	1	1790966	ALEQDLPVNIK_2_y7_L	131127_S_MCMC_01_01	620.3
sp|Q96KN2|CNDP1_HUMAN	ALEQDLPVNIK	2	y6	1	L	CIS	1	1	1261940	ALEQDLPVNIK_2_y6_L	131127_S_MCMC_01_01	620.3
sp|Q96KN2|CNDP1_HUMAN	ALEQDLPVNIK	2	y5	1	L	CIS	1	1	6001548	ALEQDLPVNIK_2_y5_L	131127_S_MCMC_01_01	620.3
sp|Q96KN2|CNDP1_HUMAN	ALEQDLPVNIK	2	y7	1	H	CIS	1	1	1840131	ALEQDLPVNIK_2_y7_H	131127_S_MCMC_01_01	624.3
sp|Q96KN2|CNDP1_HUMAN	ALEQDLPVNIK	2	y6	1	H	CIS	1	1	1260277	ALEQDLPVNIK_2_y6_H	131127_S_MCMC_01_01	624.3
sp|Q96KN2|CNDP1_HUMAN	ALEQDLPVNIK	2	y5	1	H	CIS	1	1	5831291	ALEQDLPVNIK_2_y5_H	131127_S_MCMC_01_01	624.3
sp|Q96KN2|CNDP1_HUMAN	ALEQDLPVNIK	3	y5	1	L	CIS	1	1	341043	ALEQDLPVNIK_3_y5_L	131127_S_MCMC_01_01	413.9
sp|Q96KN2|CNDP1_HUMAN	ALEQDLPVNIK	3	y5	1	H	CIS	1	1	321450	ALEQDLPVNIK_3_y5_H	131127_S_MCMC_01_01	416.9
sp|Q96KN2|CNDP1_HUMAN	HLEDVFSK	2	y7	1	L	CIS	1	1	626126	HLEDVFSK_2_y7_L	131127_S_MCMC_01_01	487.8
sp|Q96KN2|CNDP1_HUMAN	HLEDVFSK	2	y6	1	L	CIS	1	1	1104180	HLEDVFSK_2_y6_L	131127_S_MCMC_01_01	487.8
sp|Q96KN2|CNDP1_HUMAN	HLEDVFSK	2	y5	1	L	CIS	1	1	385147	HLEDVFSK_2_y5_L	131127_S_MCMC_01_01	487.8
sp|Q96KN2|CNDP1_HUMAN	HLEDVFSK	2	b4	1	L	CIS	1	1	1560977	HLEDVFSK_2_b4_L	131127_S_MCMC_01_01	487.8
sp|Q96KN2|CNDP1_HUMAN	HLEDVFSK	2	b6	1	L	CIS	1	1	584553	HLEDVFSK_2_b6_L	131127_S_MCMC_01_01	487.8
sp|Q96KN2|CNDP1_HUMAN	HLEDVFSK	2	y7	1	H	CIS	1	1	880625	HLEDVFSK_2_y7_H	131127_S_MCMC_01_01	491.8
sp|Q96KN2|CNDP1_HUMAN	HLEDVFSK	2	y6	1	H	CIS	1	1	1594597	HLEDVFSK_2_y6_H	131127_S_MCMC_01_01	491.8
sp|Q96KN2|CNDP1_HUMAN	HLEDVFSK	2	y5	1	H	CIS	1	1	255945	HLEDVFSK_2_y5_H	131127_S_MCMC_01_01	491.8
sp|Q96KN2|CNDP1_HUMAN	HLEDVFSK	2	b4	1	H	CIS	1	1	2068769	HLEDVFSK_2_b4_H	131127_S_MCMC_01_01	491.8
sp|Q96KN2|CNDP1_HUMAN	HLEDVFSK	2	b6	1	H	CIS	1	1	798925	HLEDVFSK_2_b6_H	131127_S_MCMC_01_01	491.8
sp|O75326|SEM7A_HUMAN	IFAVWK	2	y5	1	L	CIS	1	1	232800	IFAVWK_2_y5_L	131127_S_MCMC_01_01	382.2
sp|O75326|SEM7A_HUMAN	IFAVWK	2	y4	1	L	CIS	1	1	582361	IFAVWK_2_y4_L	131127_S_MCMC_01_01	382.2
sp|O75326|SEM7A_HUMAN	IFAVWK	2	y3	1	L	CIS	1	1	118786	IFAVWK_2_y3_L	131127_S_MCMC_01_01	382.2
sp|O75326|SEM7A_HUMAN	IFAVWK	2	y2	1	L	CIS	1	1	627764	IFAVWK_2_y2_L	131127_S_MCMC_01_01	382.2
sp|O75326|SEM7A_HUMAN	IFAVWK	2	y5	1	H	CIS	1	1	1541250	IFAVWK_2_y5_H	131127_S_MCMC_01_01	386.2
sp|O75326|SEM7A_HUMAN	IFAVWK	2	y4	1	H	CIS	1	1	3763183	IFAVWK_2_y4_H	131127_S_MCMC_01_01	386.2
sp|O75326|SEM7A_HUMAN	IFAVWK	2	y3	1	H	CIS	1	1	736789	IFAVWK_2_y3_H	131127_S_MCMC_01_01	386.2
sp|O75326|SEM7A_HUMAN	IFAVWK	2	y2	1	H	CIS	1	1	3573097	IFAVWK_2_y2_H	131127_S_MCMC_01_01	386.2
sp|O75326|SEM7A_HUMAN	VYLFDFPEGK	2	y9	1	L	CIS	1	1	40487	VYLFDFPEGK_2_y9_L	131127_S_MCMC_01_01	607.8
sp|O75326|SEM7A_HUMAN	VYLFDFPEGK	2	y8	1	L	CIS	1	1	528499	VYLFDFPEGK_2_y8_L	131127_S_MCMC_01_01	607.8
sp|O75326|SEM7A_HUMAN	VYLFDFPEGK	2	y7	1	L	CIS	1	1	497483	VYLFDFPEGK_2_y7_L	131127_S_MCMC_01_01	607.8
sp|O75326|SEM7A_HUMAN	VYLFDFPEGK	2	y6	1	L	CIS	1	1	274588	VYLFDFPEGK_2_y6_L	131127_S_MCMC_01_01	607.8
sp|O75326|SEM7A_HUMAN	VYLFDFPEGK	2	y9	1	H	CIS	1	1	450778	VYLFDFPEGK_2_y9_H	131127_S_MCMC_01_01	611.8
sp|O75326|SEM7A_HUMAN	VYLFDFPEGK	2	y8	1	H	CIS	1	1	7790714	VYLFDFPEGK_2_y8_H	131127_S_MCMC_01_01	611.8
sp|O75326|SEM7A_HUMAN	VYLFDFPEGK	2	y7	1	H	CIS	1	1	6641114	VYLFDFPEGK_2_y7_H	131127_S_MCMC_01_01	611.8
sp|O75326|SEM7A_HUMAN	VYLFDFPEGK	2	y6	1	H	CIS	1	1	3958897	VYLFDFPEGK_2_y6_H	131127_S_MCMC_01_01	611.8
sp|Q96KN2|CNDP1_HUMAN	ALEQDLPVNIK	2	y7	1	L	CIS	2	2	2476668	ALEQDLPVNIK_2_y7_L	131127_S_MCMC_02_01	620.3
sp|Q96KN2|CNDP1_HUMAN	ALEQDLPVNIK	2	y6	1	L	CIS	2	2	1610792	ALEQDLPVNIK_2_y6_L	131127_S_MCMC_02_01	620.3
sp|Q96KN2|CNDP1_HUMAN	ALEQDLPVNIK	2	y5	1	L	CIS	2	2	7581983	ALEQDLPVNIK_2_y5_L	131127_S_MCMC_02_01	620.3
sp|Q96KN2|CNDP1_HUMAN	ALEQDLPVNIK	2	y7	1	H	CIS	2	2	1987480	ALEQDLPVNIK_2_y7_H	131127_S_MCMC_02_01	624.3
sp|Q96KN2|CNDP1_HUMAN	ALEQDLPVNIK	2	y6	1	H	CIS	2	2	1193977	ALEQDLPVNIK_2_y6_H	131127_S_MCMC_02_01	624.3
sp|Q96KN2|CNDP1_HUMAN	ALEQDLPVNIK	2	y5	1	H	CIS	2	2	5676246	ALEQDLPVNIK_2_y5_H	131127_S_MCMC_02_01	624.3
sp|Q96KN2|CNDP1_HUMAN	ALEQDLPVNIK	3	y5	1	L	CIS	2	2	391943	ALEQDLPVNIK_3_y5_L	131127_S_MCMC_02_01	413.9
sp|Q96KN2|CNDP1_HUMAN	ALEQDLPVNIK	3	y5	1	H	CIS	2	2	309737	ALEQDLPVNIK_3_y5_H	131127_S_MCMC_02_01	416.9
sp|Q96KN2|CNDP1_HUMAN	HLEDVFSK	2	y7	1	L	CIS	2	2	458441	HLEDVFSK_2_y7_L	131127_S_MCMC_02_01	487.8
sp|Q96KN2|CNDP1_HUMAN	HLEDVFSK	2	y6	1	L	CIS	2	2	809988	HLEDVFSK_2_y6_L	131127_S_MCMC_02_01	487.8
sp|Q96KN2|CNDP1_HUMAN	HLEDVFSK	2	y5	1	L	CIS	2	2	282885	HLEDVFSK_2_y5_L	131127_S_MCMC_02_01	487.8
sp|Q96KN2|CNDP1_HUMAN	HLEDVFSK	2	b4	1	L	CIS	2	2	1079430	HLEDVFSK_2_b4_L	131127_S_MCMC_02_01	487.8
sp|Q96KN2|CNDP1_HUMAN	HLEDVFSK	2	b6	1	L	CIS	2	2	371639	HLEDVFSK_2_b6_L	131127_S_MCMC_02_01	487.8
sp|Q96KN2|CNDP1_HUMAN	HLEDVFSK	2	y7	1	H	CIS	2	2	675628	HLEDVFSK_2_y7_H	131127_S_MCMC_02_01	491.8
sp|Q96KN2|CNDP1_HUMAN	HLEDVFSK	2	y6	1	H	CIS	2	2	1113688	HLEDVFSK_2_y6_H	131127_S_MCMC_02_01	491.8
sp|Q96KN2|CNDP1_HUMAN	HLEDVFSK	2	y5	1	H	CIS	2	2	200058	HLEDVFSK_2_y5_H	131127_S_MCMC_02_01	491.8
sp|Q96KN2|CNDP1_HUMAN	HLEDVFSK	2	b4	1	H	CIS	2	2	1526596	HLEDVFSK_2_b4_H	131127_S_MCMC_02_01	491.8
sp|Q96KN2|CNDP1_HUMAN	HLEDVFSK	2	b6	1	H	CIS	2	2	566710	HLEDVFSK_2_b6_H	131127_S_MCMC_02_01	491.8
sp|O75326|SEM7A_HUMAN	IFAVWK	2	y5	1	L	CIS	2	2	348872	IFAVWK_2_y5_L	131127_S_MCMC_02_01	382.2
sp|O75326|SEM7A_HUMAN	IFAVWK	2	y4	1	L	CIS	2	2	841066	IFAVWK_2_y4_L	131127_S_MCMC_02_01	382.2
sp|O75326|SEM7A_HUMAN	IFAVWK	2	y3	1	L	CIS	2	2	191818	IFAVWK_2_y3_L	131127_S_MCMC_02_01	382.2
sp|O75326|SEM7A_HUMAN	IFAVWK	2	y2	1	L	CIS	2	2	996747	IFAVWK_2_y2_L	131127_S_MCMC_02_01	382.2
sp|O75326|SEM7A_HUMAN	IFAVWK	2	y5	1	H	CIS	2	2	1241254	IFAVWK_2_y5_H	131127_S_MCMC_02_01	386.2
sp|O75326|SEM7A_HUMAN	IFAVWK	2	y4	1	H	CIS	2	2	2971617	IFAVWK_2_y4_H	131127_S_MCMC_02_01	386.2
sp|O75326|SEM7A_HUMAN	IFAVWK	2	y3	1	H	CIS	2	2	573431	IFAVWK_2_y3_H	131127_S_MCMC_02_01	386.2
sp|O75326|SEM7A_HUMAN	IFAVWK	2	y2	1	H	CIS	2	2	2620183	IFAVWK_2_y2_H	131127_S_MCMC_02_01	386.2
sp|O75326|SEM7A_HUMAN	VYLFDFPEGK	2	y9	1	L	CIS	2	2	43799	VYLFDFPEGK_2_y9_L	131127_S_MCMC_02_01	607.8
sp|O75326|SEM7A_HUMAN	VYLFDFPEGK	2	y8	1	L	CIS	2	2	638262	VYLFDFPEGK_2_y8_L	131127_S_MCMC_02_01	607.8
sp|O75326|SEM7A_HUMAN	VYLFDFPEGK	2	y7	1	L	CIS	2	2	578129	VYLFDFPEGK_2_y7_L	131127_S_MCMC_02_01	607.8
sp|O75326|SEM7A_HUMAN	VYLFDFPEGK	2	y6	1	L	CIS	2	2	330948	VYLFDFPEGK_2_y6_L	131127_S_MCMC_02_01	607.8
sp|O75326|SEM7A_HUMAN	VYLFDFPEGK	2	y9	1	H	CIS	2	2	303845	VYLFDFPEGK_2_y9_H	131127_S_MCMC_02_01	611.8
sp|O75326|SEM7A_HUMAN	VYLFDFPEGK	2	y8	1	H	CIS	2	2	4687840	VYLFDFPEGK_2_y8_H	131127_S_MCMC_02_01	611.8
sp|O75326|SEM7A_HUMAN	VYLFDFPEGK	2	y7	1	H	CIS	2	2	4018499	VYLFDFPEGK_2_y7_H	131127_S_MCMC_02_01	611.8
sp|O75326|SEM7A_HUMAN	VYLFDFPEGK	2	y6	1	H	CIS	2	2	2449116	VYLFDFPEGK_2_y6_H	131127_S_MCMC_02_01	611.8
sp|Q96KN2|CNDP1_HUMAN	ALEQDLPVNIK	2	y7	1	L	CIS	3	3	2854368	ALEQDLPVNIK_2_y7_L	131127_S_MCMC_03_01	620.3
sp|Q96KN2|CNDP1_HUMAN	ALEQDLPVNIK	2	y6	1	L	CIS	3	3	1800943	ALEQDLPVNIK_2_y6_L	131127_S_MCMC_03_01	620.3
sp|Q96KN2|CNDP1_HUMAN	ALEQDLPVNIK	2	y5	1	L	CIS	3	3	9443037	ALEQDLPVNIK_2_y5_L	131127_S_MCMC_03_01	620.3
sp|Q96KN2|CNDP1_HUMAN	ALEQDLPVNIK	2	y7	1	H	CIS	3	3	2110753	ALEQDLPVNIK_2_y7_H	131127_S_MCMC_03_01	624.3
sp|Q96KN2|CNDP1_HUMAN	ALEQDLPVNIK	2	y6	1	H	CIS	3	3	1343929	ALEQDLPVNIK_2_y6_H	131127_S_MCMC_03_01	624.3
sp|Q96KN2|CNDP1_HUMAN	ALEQDLPVNIK	2	y5	1	H	CIS	3	3	6529137	ALEQDLPVNIK_2_y5_H	131127_S_MCMC_03_01	624.3
sp|Q96KN2|CNDP1_HUMAN	ALEQDLPVNIK	3	y5	1	L	CIS	3	3	610798	ALEQDLPVNIK_3_y5_L	131127_S_MCMC_03_01	413.9
sp|Q96KN2|CNDP1_HUMAN	ALEQDLPVNIK	3	y5	1	H	CIS	3	3	474511	ALEQDLPVNIK_3_y5_H	131127_S_MCMC_03_01	416.9
sp|Q96KN2|CNDP1_HUMAN	HLEDVFSK	2	y7	1	L	CIS	3	3	688449	HLEDVFSK_2_y7_L	131127_S_MCMC_03_01	487.8
sp|Q96KN2|CNDP1_HUMAN	HLEDVFSK	2	y6	1	L	CIS	3	3	1180529	HLEDVFSK_2_y6_L	131127_S_MCMC_03_01	487.8
sp|Q96KN2|CNDP1_HUMAN	HLEDVFSK	2	y5	1	L	CIS	3	3	385653	HLEDVFSK_2_y5_L	131127_S_MCMC_03_01	487.8
sp|Q96KN2|CNDP1_HUMAN	HLEDVFSK	2	b4	1	L	CIS	3	3	1529526	HLEDVFSK_2_b4_L	131127_S_MCMC_03_01	487.8
sp|Q96KN2|CNDP1_HUMAN	HLEDVFSK	2	b6	1	L	CIS	3	3	595398	HLEDVFSK_2_b6_L	131127_S_MCMC_03_01	487.8
sp|Q96KN2|CNDP1_HUMAN	HLEDVFSK	2	y7	1	H	CIS	3	3	679990	HLEDVFSK_2_y7_H	131127_S_MCMC_03_01	491.8
sp|Q96KN2|CNDP1_HUMAN	HLEDVFSK	2	y6	1	H	CIS	3	3	1187326	HLEDVFSK_2_y6_H	131127_S_MCMC_03_01	491.8
sp|Q96KN2|CNDP1_HUMAN	HLEDVFSK	2	y5	1	H	CIS	3	3	192031	HLEDVFSK_2_y5_H	131127_S_MCMC_03_01	491.8
sp|Q96KN2|CNDP1_HUMAN	HLEDVFSK	2	b4	1	H	CIS	3	3	1681864	HLEDVFSK_2_b4_H	131127_S_MCMC_03_01	491.8
sp|Q96KN2|CNDP1_HUMAN	HLEDVFSK	2	b6	1	H	CIS	3	3	552885	HLEDVFSK_2_b6_H	131127_S_MCMC_03_01	491.8
sp|O75326|SEM7A_HUMAN	IFAVWK	2	y5	1	L	CIS	3	3	310171	IFAVWK_2_y5_L	131127_S_MCMC_03_01	382.2
sp|O75326|SEM7A_HUMAN	IFAVWK	2	y4	1	L	CIS	3	3	843173	IFAVWK_2_y4_L	131127_S_MCMC_03_01	382.2
sp|O75326|SEM7A_HUMAN	IFAVWK	2	y3	1	L	CIS	3	3	173595	IFAVWK_2_y3_L	131127_S_MCMC_03_01	382.2
sp|O75326|SEM7A_HUMAN	IFAVWK	2	y2	1	L	CIS	3	3	892555	IFAVWK_2_y2_L	131127_S_MCMC_03_01	382.2
sp|O75326|SEM7A_HUMAN	IFAVWK	2	y5	1	H	CIS	3	3	1453971	IFAVWK_2_y5_H	131127_S_MCMC_03_01	386.2
sp|O75326|SEM7A_HUMAN	IFAVWK	2	y4	1	H	CIS	3	3	3424510	IFAVWK_2_y4_H	131127_S_MCMC_03_01	386.2
sp|O75326|SEM7A_HUMAN	IFAVWK	2	y3	1	H	CIS	3	3	668205	IFAVWK_2_y3_H	131127_S_MCMC_03_01	386.2
sp|O75326|SEM7A_HUMAN	IFAVWK	2	y2	1	H	CIS	3	3	3169013	IFAVWK_2_y2_H	131127_S_MCMC_03_01	386.2
sp|O75326|SEM7A_HUMAN	VYLFDFPEGK	2	y9	1	L	CIS	3	3	45983	VYLFDFPEGK_2_y9_L	131127_S_MCMC_03_01	607.8
sp|O75326|SEM7A_HUMAN	VYLFDFPEGK	2	y8	1	L	CIS	3	3	591783	VYLFDFPEGK_2_y8_L	131127_S_MCMC_03_01	607.8
sp|O75326|SEM7A_HUMAN	VYLFDFPEGK	2	y7	1	L	CIS	3	3	511601	VYLFDFPEGK_2_y7_L	131127_S_MCMC_03_01	607.8
sp|O75326|SEM7A_HUMAN	VYLFDFPEGK	2	y6	1	L	CIS	3	3	303736	VYLFDFPEGK_2_y6_L	131127_S_MCMC_03_01	607.8
sp|O75326|SEM7A_HUMAN	VYLFDFPEGK	2	y9	1	H	CIS	3	3	366710	VYLFDFPEGK_2_y9_H	131127_S_MCMC_03_01	611.8
sp|O75326|SEM7A_HUMAN	VYLFDFPEGK	2	y8	1	H	CIS	3	3	6310033	VYLFDFPEGK_2_y8_H	131127_S_MCMC_03_01	611.8
sp|O75326|SEM7A_HUMAN	VYLFDFPEGK	2	y7	1	H	CIS	3	3	5469984	VYLFDFPEGK_2_y7_H	131127_S_MCMC_03_01	611.8
sp|O75326|SEM7A_HUMAN	VYLFDFPEGK	2	y6	1	H	CIS	3	3	3177119	VYLFDFPEGK_2_y6_H	131127_S_MCMC_03_01	611.8
sp|Q96KN2|CNDP1_HUMAN	ALEQDLPVNIK	2	y7	1	L	CIS	4	4	1439888	ALEQDLPVNIK_2_y7_L	131127_S_MCMC_04_01	620.3
sp|Q96KN2|CNDP1_HUMAN	ALEQDLPVNIK	2	y6	1	L	CIS	4	4	992797	ALEQDLPVNIK_2_y6_L	131127_S_MCMC_04_01	620.3
sp|Q96KN2|CNDP1_HUMAN	ALEQDLPVNIK	2	y5	1	L	CIS	4	4	4943379	ALEQDLPVNIK_2_y5_L	131127_S_MCMC_04_01	620.3
sp|Q96KN2|CNDP1_HUMAN	ALEQDLPVNIK	2	y7	1	H	CIS	4	4	1572410	ALEQDLPVNIK_2_y7_H	131127_S_MCMC_04_01	624.3
sp|Q96KN2|CNDP1_HUMAN	ALEQDLPVNIK	2	y6	1	H	CIS	4	4	1093653	ALEQDLPVNIK_2_y6_H	131127_S_MCMC_04_01	624.3
sp|Q96KN2|CNDP1_HUMAN	ALEQDLPVNIK	2	y5	1	H	CIS	4	4	5460799	ALEQDLPVNIK_2_y5_H	131127_S_MCMC_04_01	624.3
sp|Q96KN2|CNDP1_HUMAN	ALEQDLPVNIK	3	y5	1	L	CIS	4	4	334017	ALEQDLPVNIK_3_y5_L	131127_S_MCMC_04_01	413.9
sp|Q96KN2|CNDP1_HUMAN	ALEQDLPVNIK	3	y5	1	H	CIS	4	4	402917	ALEQDLPVNIK_3_y5_H	131127_S_MCMC_04_01	416.9
sp|Q96KN2|CNDP1_HUMAN	HLEDVFSK	2	y7	1	L	CIS	4	4	343090	HLEDVFSK_2_y7_L	131127_S_MCMC_04_01	487.8
sp|Q96KN2|CNDP1_HUMAN	HLEDVFSK	2	y6	1	L	CIS	4	4	649826	HLEDVFSK_2_y6_L	131127_S_MCMC_04_01	487.8
sp|Q96KN2|CNDP1_HUMAN	HLEDVFSK	2	y5	1	L	CIS	4	4	234244	HLEDVFSK_2_y5_L	131127_S_MCMC_04_01	487.8
sp|Q96KN2|CNDP1_HUMAN	HLEDVFSK	2	b4	1	L	CIS	4	4	919196	HLEDVFSK_2_b4_L	131127_S_MCMC_04_01	487.8
sp|Q96KN2|CNDP1_HUMAN	HLEDVFSK	2	b6	1	L	CIS	4	4	328924	HLEDVFSK_2_b6_L	131127_S_MCMC_04_01	487.8
sp|Q96KN2|CNDP1_HUMAN	HLEDVFSK	2	y7	1	H	CIS	4	4	534764	HLEDVFSK_2_y7_H	131127_S_MCMC_04_01	491.8
sp|Q96KN2|CNDP1_HUMAN	HLEDVFSK	2	y6	1	H	CIS	4	4	895417	HLEDVFSK_2_y6_H	131127_S_MCMC_04_01	491.8
sp|Q96KN2|CNDP1_HUMAN	HLEDVFSK	2	y5	1	H	CIS	4	4	164065	HLEDVFSK_2_y5_H	131127_S_MCMC_04_01	491.8
sp|Q96KN2|CNDP1_HUMAN	HLEDVFSK	2	b4	1	H	CIS	4	4	1253324	HLEDVFSK_2_b4_H	131127_S_MCMC_04_01	491.8
sp|Q96KN2|CNDP1_HUMAN	HLEDVFSK	2	b6	1	H	CIS	4	4	475787	HLEDVFSK_2_b6_H	131127_S_MCMC_04_01	491.8
sp|O75326|SEM7A_HUMAN	IFAVWK	2	y5	1	L	CIS	4	4	126160	IFAVWK_2_y5_L	131127_S_MCMC_04_01	382.2
sp|O75326|SEM7A_HUMAN	IFAVWK	2	y4	1	L	CIS	4	4	332499	IFAVWK_2_y4_L	131127_S_MCMC_04_01	382.2
sp|O75326|SEM7A_HUMAN	IFAVWK	2	y3	1	L	CIS	4	4	74973	IFAVWK_2_y3_L	131127_S_MCMC_04_01	382.2
sp|O75326|SEM7A_HUMAN	IFAVWK	2	y2	1	L	CIS	4	4	395904	IFAVWK_2_y2_L	131127_S_MCMC_04_01	382.2
sp|O75326|SEM7A_HUMAN	IFAVWK	2	y5	1	H	CIS	4	4	1297533	IFAVWK_2_y5_H	131127_S_MCMC_04_01	386.2
sp|O75326|SEM7A_HUMAN	IFAVWK	2	y4	1	H	CIS	4	4	2974021	IFAVWK_2_y4_H	131127_S_MCMC_04_01	386.2
sp|O75326|SEM7A_HUMAN	IFAVWK	2	y3	1	H	CIS	4	4	580047	IFAVWK_2_y3_H	131127_S_MCMC_04_01	386.2
sp|O75326|SEM7A_HUMAN	IFAVWK	2	y2	1	H	CIS	4	4	2683287	IFAVWK_2_y2_H	131127_S_MCMC_04_01	386.2
sp|O75326|SEM7A_HUMAN	VYLFDFPEGK	2	y9	1	L	CIS	4	4	20678	VYLFDFPEGK_2_y9_L	131127_S_MCMC_04_01	607.8
sp|O75326|SEM7A_HUMAN	VYLFDFPEGK	2	y8	1	L	CIS	4	4	251029	VYLFDFPEGK_2_y8_L	131127_S_MCMC_04_01	607.8
sp|O75326|SEM7A_HUMAN	VYLFDFPEGK	2	y7	1	L	CIS	4	4	236135	VYLFDFPEGK_2_y7_L	131127_S_MCMC_04_01	607.8
sp|O75326|SEM7A_HUMAN	VYLFDFPEGK	2	y6	1	L	CIS	4	4	135926	VYLFDFPEGK_2_y6_L	131127_S_MCMC_04_01	607.8
sp|O75326|SEM7A_HUMAN	VYLFDFPEGK	2	y9	1	H	CIS	4	4	301423	VYLFDFPEGK_2_y9_H	131127_S_MCMC_04_01	611.8
sp|O75326|SEM7A_HUMAN	VYLFDFPEGK	2	y8	1	H	CIS	4	4	5364511	VYLFDFPEGK_2_y8_H	131127_S_MCMC_04_01	611.8
sp|O75326|SEM7A_HUMAN	VYLFDFPEGK	2	y7	1	H	CIS	4	4	4698258	VYLFDFPEGK_2_y7_H	131127_S_MCMC_04_01	611.8
sp|O75326|SEM7A_HUMAN	VYLFDFPEGK	2	y6	1	H	CIS	4	4	2730878	VYLFDFPEGK_2_y6_H	131127_S_MCMC_04_01	611.8
sp|Q96KN2|CNDP1_HUMAN	ALEQDLPVNIK	2	y7	1	L	CIS	5	5	2880830	ALEQDLPVNIK_2_y7_L	131127_S_MCMC_05_01	620.3
sp|Q96KN2|CNDP1_HUMAN	ALEQDLPVNIK	2	y6	1	L	CIS	5	5	1996662	ALEQDLPVNIK_2_y6_L	131127_S_MCMC_05_01	620.3
sp|Q96KN2|CNDP1_HUMAN	ALEQDLPVNIK	2	y5	1	L	CIS	5	5	9999864	ALEQDLPVNIK_2_y5_L	131127_S_MCMC_05_01	620.3
sp|Q96KN2|CNDP1_HUMAN	ALEQDLPVNIK	2	y7	1	H	CIS	5	5	1480434	ALEQDLPVNIK_2_y7_H	131127_S_MCMC_05_01	624.3
sp|Q96KN2|CNDP1_HUMAN	ALEQDLPVNIK	2	y6	1	H	CIS	5	5	1067234	ALEQDLPVNIK_2_y6_H	131127_S_MCMC_05_01	624.3
sp|Q96KN2|CNDP1_HUMAN	ALEQDLPVNIK	2	y5	1	H	CIS	5	5	5119642	ALEQDLPVNIK_2_y5_H	131127_S_MCMC_05_01	624.3
sp|Q96KN2|CNDP1_HUMAN	ALEQDLPVNIK	3	y5	1	L	CIS	5	5	522013	ALEQDLPVNIK_3_y5_L	131127_S_MCMC_05_01	413.9
sp|Q96KN2|CNDP1_HUMAN	ALEQDLPVNIK	3	y5	1	H	CIS	5	5	277346	ALEQDLPVNIK_3_y5_H	131127_S_MCMC_05_01	416.9
sp|Q96KN2|CNDP1_HUMAN	HLEDVFSK	2	y7	1	L	CIS	5	5	655552	HLEDVFSK_2_y7_L	131127_S_MCMC_05_01	487.8
sp|Q96KN2|CNDP1_HUMAN	HLEDVFSK	2	y6	1	L	CIS	5	5	1108012	HLEDVFSK_2_y6_L	131127_S_MCMC_05_01	487.8
sp|Q96KN2|CNDP1_HUMAN	HLEDVFSK	2	y5	1	L	CIS	5	5	395848	HLEDVFSK_2_y5_L	131127_S_MCMC_05_01	487.8
sp|Q96KN2|CNDP1_HUMAN	HLEDVFSK	2	b4	1	L	CIS	5	5	1559386	HLEDVFSK_2_b4_L	131127_S_MCMC_05_01	487.8
sp|Q96KN2|CNDP1_HUMAN	HLEDVFSK	2	b6	1	L	CIS	5	5	581950	HLEDVFSK_2_b6_L	131127_S_MCMC_05_01	487.8
sp|Q96KN2|CNDP1_HUMAN	HLEDVFSK	2	y7	1	H	CIS	5	5	529170	HLEDVFSK_2_y7_H	131127_S_MCMC_05_01	491.8
sp|Q96KN2|CNDP1_HUMAN	HLEDVFSK	2	y6	1	H	CIS	5	5	887132	HLEDVFSK_2_y6_H	131127_S_MCMC_05_01	491.8
sp|Q96KN2|CNDP1_HUMAN	HLEDVFSK	2	y5	1	H	CIS	5	5	195213	HLEDVFSK_2_y5_H	131127_S_MCMC_05_01	491.8
sp|Q96KN2|CNDP1_HUMAN	HLEDVFSK	2	b4	1	H	CIS	5	5	1145319	HLEDVFSK_2_b4_H	131127_S_MCMC_05_01	491.8
sp|Q96KN2|CNDP1_HUMAN	HLEDVFSK	2	b6	1	H	CIS	5	5	447687	HLEDVFSK_2_b6_H	131127_S_MCMC_05_01	491.8
sp|O75326|SEM7A_HUMAN	IFAVWK	2	y5	1	L	CIS	5	5	176414	IFAVWK_2_y5_L	131127_S_MCMC_05_01	382.2
sp|O75326|SEM7A_HUMAN	IFAVWK	2	y4	1	L	CIS	5	5	549270	IFAVWK_2_y4_L	131127_S_MCMC_05_01	382.2
sp|O75326|SEM7A_HUMAN	IFAVWK	2	y3	1	L	CIS	5	5	123273	IFAVWK_2_y3_L	131127_S_MCMC_05_01	382.2
sp|O75326|SEM7A_HUMAN	IFAVWK	2	y2	1	L	CIS	5	5	602773	IFAVWK_2_y2_L	131127_S_MCMC_05_01	382.2
sp|O75326|SEM7A_HUMAN	IFAVWK	2	y5	1	H	CIS	5	5	914896	IFAVWK_2_y5_H	131127_S_MCMC_05_01	386.2
sp|O75326|SEM7A_HUMAN	IFAVWK	2	y4	1	H	CIS	5	5	2191742	IFAVWK_2_y4_H	131127_S_MCMC_05_01	386.2
sp|O75326|SEM7A_HUMAN	IFAVWK	2	y3	1	H	CIS	5	5	466124	IFAVWK_2_y3_H	131127_S_MCMC_05_01	386.2
sp|O75326|SEM7A_HUMAN	IFAVWK	2	y2	1	H	CIS	5	5	2100709	IFAVWK_2_y2_H	131127_S_MCMC_05_01	386.2
sp|O75326|SEM7A_HUMAN	VYLFDFPEGK	2	y9	1	L	CIS	5	5	40344	VYLFDFPEGK_2_y9_L	131127_S_MCMC_05_01	607.8
sp|O75326|SEM7A_HUMAN	VYLFDFPEGK	2	y8	1	L	CIS	5	5	359336	VYLFDFPEGK_2_y8_L	131127_S_MCMC_05_01	607.8
sp|O75326|SEM7A_HUMAN	VYLFDFPEGK	2	y7	1	L	CIS	5	5	363023	VYLFDFPEGK_2_y7_L	131127_S_MCMC_05_01	607.8
sp|O75326|SEM7A_HUMAN	VYLFDFPEGK	2	y6	1	L	CIS	5	5	225723	VYLFDFPEGK_2_y6_L	131127_S_MCMC_05_01	607.8
sp|O75326|SEM7A_HUMAN	VYLFDFPEGK	2	y9	1	H	CIS	5	5	227242	VYLFDFPEGK_2_y9_H	131127_S_MCMC_05_01	611.8
sp|O75326|SEM7A_HUMAN	VYLFDFPEGK	2	y8	1	H	CIS	5	5	3470082	VYLFDFPEGK_2_y8_H	131127_S_MCMC_05_01	611.8
sp|O75326|SEM7A_HUMAN	VYLFDFPEGK	2	y7	1	H	CIS	5	5	3043868	VYLFDFPEGK_2_y7_H	131127_S_MCMC_05_01	611.8
sp|O75326|SEM7A_HUMAN	VYLFDFPEGK	2	y6	1	H	CIS	5	5	1890163	VYLFDFPEGK_2_y6_H	131127_S_MCMC_05_01	611.8
sp|Q96KN2|CNDP1_HUMAN	ALEQDLPVNIK	2	y7	1	L	CIS	6	6	1672899	ALEQDLPVNIK_2_y7_L	131127_S_MCMC_06_01	620.3
sp|Q96KN2|CNDP1_HUMAN	ALEQDLPVNIK	2	y6	1	L	CIS	6	6	1194773	ALEQDLPVNIK_2_y6_L	131127_S_MCMC_06_01	620.3
sp|Q96KN2|CNDP1_HUMAN	ALEQDLPVNIK	2	y5	1	L	CIS	6	6	6044096	ALEQDLPVNIK_2_y5_L	131127_S_MCMC_06_01	620.3
sp|Q96KN2|CNDP1_HUMAN	ALEQDLPVNIK	2	y7	1	H	CIS	6	6	1750044	ALEQDLPVNIK_2_y7_H	131127_S_MCMC_06_01	624.3
sp|Q96KN2|CNDP1_HUMAN	ALEQDLPVNIK	2	y6	1	H	CIS	6	6	1274231	ALEQDLPVNIK_2_y6_H	131127_S_MCMC_06_01	624.3
sp|Q96KN2|CNDP1_HUMAN	ALEQDLPVNIK	2	y5	1	H	CIS	6	6	6111151	ALEQDLPVNIK_2_y5_H	131127_S_MCMC_06_01	624.3
sp|Q96KN2|CNDP1_HUMAN	ALEQDLPVNIK	3	y5	1	L	CIS	6	6	410525	ALEQDLPVNIK_3_y5_L	131127_S_MCMC_06_01	413.9
sp|Q96KN2|CNDP1_HUMAN	ALEQDLPVNIK	3	y5	1	H	CIS	6	6	429540	ALEQDLPVNIK_3_y5_H	131127_S_MCMC_06_01	416.9
sp|Q96KN2|CNDP1_HUMAN	HLEDVFSK	2	y7	1	L	CIS	6	6	534066	HLEDVFSK_2_y7_L	131127_S_MCMC_06_01	487.8
sp|Q96KN2|CNDP1_HUMAN	HLEDVFSK	2	y6	1	L	CIS	6	6	948984	HLEDVFSK_2_y6_L	131127_S_MCMC_06_01	487.8
sp|Q96KN2|CNDP1_HUMAN	HLEDVFSK	2	y5	1	L	CIS	6	6	305676	HLEDVFSK_2_y5_L	131127_S_MCMC_06_01	487.8
sp|Q96KN2|CNDP1_HUMAN	HLEDVFSK	2	b4	1	L	CIS	6	6	1268759	HLEDVFSK_2_b4_L	131127_S_MCMC_06_01	487.8
sp|Q96KN2|CNDP1_HUMAN	HLEDVFSK	2	b6	1	L	CIS	6	6	476227	HLEDVFSK_2_b6_L	131127_S_MCMC_06_01	487.8
sp|Q96KN2|CNDP1_HUMAN	HLEDVFSK	2	y7	1	H	CIS	6	6	791808	HLEDVFSK_2_y7_H	131127_S_MCMC_06_01	491.8
sp|Q96KN2|CNDP1_HUMAN	HLEDVFSK	2	y6	1	H	CIS	6	6	1355733	HLEDVFSK_2_y6_H	131127_S_MCMC_06_01	491.8
sp|Q96KN2|CNDP1_HUMAN	HLEDVFSK	2	y5	1	H	CIS	6	6	205760	HLEDVFSK_2_y5_H	131127_S_MCMC_06_01	491.8
sp|Q96KN2|CNDP1_HUMAN	HLEDVFSK	2	b4	1	H	CIS	6	6	1646660	HLEDVFSK_2_b4_H	131127_S_MCMC_06_01	491.8
sp|Q96KN2|CNDP1_HUMAN	HLEDVFSK	2	b6	1	H	CIS	6	6	604412	HLEDVFSK_2_b6_H	131127_S_MCMC_06_01	491.8
sp|O75326|SEM7A_HUMAN	IFAVWK	2	y5	1	L	CIS	6	6	224277	IFAVWK_2_y5_L	131127_S_MCMC_06_01	382.2
sp|O75326|SEM7A_HUMAN	IFAVWK	2	y4	1	L	CIS	6	6	629524	IFAVWK_2_y4_L	131127_S_MCMC_06_01	382.2
sp|O75326|SEM7A_HUMAN	IFAVWK	2	y3	1	L	CIS	6	6	132817	IFAVWK_2_y3_L	131127_S_MCMC_06_01	382.2
sp|O75326|SEM7A_HUMAN	IFAVWK	2	y2	1	L	CIS	6	6	645286	IFAVWK_2_y2_L	131127_S_MCMC_06_01	382.2
sp|O75326|SEM7A_HUMAN	IFAVWK	2	y5	1	H	CIS	6	6	1369885	IFAVWK_2_y5_H	131127_S_MCMC_06_01	386.2
sp|O75326|SEM7A_HUMAN	IFAVWK	2	y4	1	H	CIS	6	6	3586707	IFAVWK_2_y4_H	131127_S_MCMC_06_01	386.2
sp|O75326|SEM7A_HUMAN	IFAVWK	2	y3	1	H	CIS	6	6	714767	IFAVWK_2_y3_H	131127_S_MCMC_06_01	386.2
sp|O75326|SEM7A_HUMAN	IFAVWK	2	y2	1	H	CIS	6	6	3535815	IFAVWK_2_y2_H	131127_S_MCMC_06_01	386.2
sp|O75326|SEM7A_HUMAN	VYLFDFPEGK	2	y9	1	L	CIS	6	6	40850	VYLFDFPEGK_2_y9_L	131127_S_MCMC_06_01	607.8
sp|O75326|SEM7A_HUMAN	VYLFDFPEGK	2	y8	1	L	CIS	6	6	487236	VYLFDFPEGK_2_y8_L	131127_S_MCMC_06_01	607.8
sp|O75326|SEM7A_HUMAN	VYLFDFPEGK	2	y7	1	L	CIS	6	6	410886	VYLFDFPEGK_2_y7_L	131127_S_MCMC_06_01	607.8
sp|O75326|SEM7A_HUMAN	VYLFDFPEGK	2	y6	1	L	CIS	6	6	252041	VYLFDFPEGK_2_y6_L	131127_S_MCMC_06_01	607.8
sp|O75326|SEM7A_HUMAN	VYLFDFPEGK	2	y9	1	H	CIS	6	6	393895	VYLFDFPEGK_2_y9_H	131127_S_MCMC_06_01	611.8
sp|O75326|SEM7A_HUMAN	VYLFDFPEGK	2	y8	1	H	CIS	6	6	6921445	VYLFDFPEGK_2_y8_H	131127_S_MCMC_06_01	611.8
sp|O75326|SEM7A_HUMAN	VYLFDFPEGK	2	y7	1	H	CIS	6	6	5842767	VYLFDFPEGK_2_y7_H	131127_S_MCMC_06_01	611.8
sp|O75326|SEM7A_HUMAN	VYLFDFPEGK	2	y6	1	H	CIS	6	6	3461117	VYLFDFPEGK_2_y6_H	131127_S_MCMC_06_01	611.8
sp|Q96KN2|CNDP1_HUMAN	ALEQDLPVNIK	2	y7	1	L	CIS	7	7	921005	ALEQDLPVNIK_2_y7_L	131127_S_MCMC_07_01	620.3
sp|Q96KN2|CNDP1_HUMAN	ALEQDLPVNIK	2	y6	1	L	CIS	7	7	572456	ALEQDLPVNIK_2_y6_L	131127_S_MCMC_07_01	620.3
sp|Q96KN2|CNDP1_HUMAN	ALEQDLPVNIK	2	y5	1	L	CIS	7	7	2964799	ALEQDLPVNIK_2_y5_L	131127_S_MCMC_07_01	620.3
sp|Q96KN2|CNDP1_HUMAN	ALEQDLPVNIK	2	y7	1	H	CIS	7	7	1715271	ALEQDLPVNIK_2_y7_H	131127_S_MCMC_07_01	624.3
sp|Q96KN2|CNDP1_HUMAN	ALEQDLPVNIK	2	y6	1	H	CIS	7	7	1166818	ALEQDLPVNIK_2_y6_H	131127_S_MCMC_07_01	624.3
sp|Q96KN2|CNDP1_HUMAN	ALEQDLPVNIK	2	y5	1	H	CIS	7	7	5291593	ALEQDLPVNIK_2_y5_H	131127_S_MCMC_07_01	624.3
sp|Q96KN2|CNDP1_HUMAN	ALEQDLPVNIK	3	y5	1	L	CIS	7	7	198097	ALEQDLPVNIK_3_y5_L	131127_S_MCMC_07_01	413.9
sp|Q96KN2|CNDP1_HUMAN	ALEQDLPVNIK	3	y5	1	H	CIS	7	7	440440	ALEQDLPVNIK_3_y5_H	131127_S_MCMC_07_01	416.9
sp|Q96KN2|CNDP1_HUMAN	HLEDVFSK	2	y7	1	L	CIS	7	7	285227	HLEDVFSK_2_y7_L	131127_S_MCMC_07_01	487.8
sp|Q96KN2|CNDP1_HUMAN	HLEDVFSK	2	y6	1	L	CIS	7	7	580070	HLEDVFSK_2_y6_L	131127_S_MCMC_07_01	487.8
sp|Q96KN2|CNDP1_HUMAN	HLEDVFSK	2	y5	1	L	CIS	7	7	180825	HLEDVFSK_2_y5_L	131127_S_MCMC_07_01	487.8
sp|Q96KN2|CNDP1_HUMAN	HLEDVFSK	2	b4	1	L	CIS	7	7	701753	HLEDVFSK_2_b4_L	131127_S_MCMC_07_01	487.8
sp|Q96KN2|CNDP1_HUMAN	HLEDVFSK	2	b6	1	L	CIS	7	7	289204	HLEDVFSK_2_b6_L	131127_S_MCMC_07_01	487.8
sp|Q96KN2|CNDP1_HUMAN	HLEDVFSK	2	y7	1	H	CIS	7	7	834136	HLEDVFSK_2_y7_H	131127_S_MCMC_07_01	491.8
sp|Q96KN2|CNDP1_HUMAN	HLEDVFSK	2	y6	1	H	CIS	7	7	1413627	HLEDVFSK_2_y6_H	131127_S_MCMC_07_01	491.8
sp|Q96KN2|CNDP1_HUMAN	HLEDVFSK	2	y5	1	H	CIS	7	7	249655	HLEDVFSK_2_y5_H	131127_S_MCMC_07_01	491.8
sp|Q96KN2|CNDP1_HUMAN	HLEDVFSK	2	b4	1	H	CIS	7	7	1800076	HLEDVFSK_2_b4_H	131127_S_MCMC_07_01	491.8
sp|Q96KN2|CNDP1_HUMAN	HLEDVFSK	2	b6	1	H	CIS	7	7	704862	HLEDVFSK_2_b6_H	131127_S_MCMC_07_01	491.8
sp|O75326|SEM7A_HUMAN	IFAVWK	2	y5	1	L	CIS	7	7	223907	IFAVWK_2_y5_L	131127_S_MCMC_07_01	382.2
sp|O75326|SEM7A_HUMAN	IFAVWK	2	y4	1	L	CIS	7	7	619161	IFAVWK_2_y4_L	131127_S_MCMC_07_01	382.2
sp|O75326|SEM7A_HUMAN	IFAVWK	2	y3	1	L	CIS	7	7	121678	IFAVWK_2_y3_L	131127_S_MCMC_07_01	382.2
sp|O75326|SEM7A_HUMAN	IFAVWK	2	y2	1	L	CIS	7	7	520401	IFAVWK_2_y2_L	131127_S_MCMC_07_01	382.2
sp|O75326|SEM7A_HUMAN	IFAVWK	2	y5	1	H	CIS	7	7	1659313	IFAVWK_2_y5_H	131127_S_MCMC_07_01	386.2
sp|O75326|SEM7A_HUMAN	IFAVWK	2	y4	1	H	CIS	7	7	4339757	IFAVWK_2_y4_H	131127_S_MCMC_07_01	386.2
sp|O75326|SEM7A_HUMAN	IFAVWK	2	y3	1	H	CIS	7	7	869384	IFAVWK_2_y3_H	131127_S_MCMC_07_01	386.2
sp|O75326|SEM7A_HUMAN	IFAVWK	2	y2	1	H	CIS	7	7	3971893	IFAVWK_2_y2_H	131127_S_MCMC_07_01	386.2
sp|O75326|SEM7A_HUMAN	VYLFDFPEGK	2	y9	1	L	CIS	7	7	27185	VYLFDFPEGK_2_y9_L	131127_S_MCMC_07_01	607.8
sp|O75326|SEM7A_HUMAN	VYLFDFPEGK	2	y8	1	L	CIS	7	7	406548	VYLFDFPEGK_2_y8_L	131127_S_MCMC_07_01	607.8
sp|O75326|SEM7A_HUMAN	VYLFDFPEGK	2	y7	1	L	CIS	7	7	334103	VYLFDFPEGK_2_y7_L	131127_S_MCMC_07_01	607.8
sp|O75326|SEM7A_HUMAN	VYLFDFPEGK	2	y6	1	L	CIS	7	7	183644	VYLFDFPEGK_2_y6_L	131127_S_MCMC_07_01	607.8
sp|O75326|SEM7A_HUMAN	VYLFDFPEGK	2	y9	1	H	CIS	7	7	392811	VYLFDFPEGK_2_y9_H	131127_S_MCMC_07_01	611.8
sp|O75326|SEM7A_HUMAN	VYLFDFPEGK	2	y8	1	H	CIS	7	7	6824061	VYLFDFPEGK_2_y8_H	131127_S_MCMC_07_01	611.8
sp|O75326|SEM7A_HUMAN	VYLFDFPEGK	2	y7	1	H	CIS	7	7	5754210	VYLFDFPEGK_2_y7_H	131127_S_MCMC_07_01	611.8
sp|O75326|SEM7A_HUMAN	VYLFDFPEGK	2	y6	1	H	CIS	7	7	3428148	VYLFDFPEGK_2_y6_H	131127_S_MCMC_07_01	611.8
sp|Q96KN2|CNDP1_HUMAN	ALEQDLPVNIK	2	y7	1	L	CIS	8	8	1670880	ALEQDLPVNIK_2_y7_L	131127_S_MCMC_08_01	620.3
sp|Q96KN2|CNDP1_HUMAN	ALEQDLPVNIK	2	y6	1	L	CIS	8	8	1094665	ALEQDLPVNIK_2_y6_L	131127_S_MCMC_08_01	620.3
sp|Q96KN2|CNDP1_HUMAN	ALEQDLPVNIK	2	y5	1	L	CIS	8	8	5408082	ALEQDLPVNIK_2_y5_L	131127_S_MCMC_08_01	620.3
sp|Q96KN2|CNDP1_HUMAN	ALEQDLPVNIK	2	y7	1	H	CIS	8	8	1663650	ALEQDLPVNIK_2_y7_H	131127_S_MCMC_08_01	624.3
sp|Q96KN2|CNDP1_HUMAN	ALEQDLPVNIK	2	y6	1	H	CIS	8	8	1117945	ALEQDLPVNIK_2_y6_H	131127_S_MCMC_08_01	624.3
sp|Q96KN2|CNDP1_HUMAN	ALEQDLPVNIK	2	y5	1	H	CIS	8	8	5285234	ALEQDLPVNIK_2_y5_H	131127_S_MCMC_08_01	624.3
sp|Q96KN2|CNDP1_HUMAN	ALEQDLPVNIK	3	y5	1	L	CIS	8	8	319196	ALEQDLPVNIK_3_y5_L	131127_S_MCMC_08_01	413.9
sp|Q96KN2|CNDP1_HUMAN	ALEQDLPVNIK	3	y5	1	H	CIS	8	8	341319	ALEQDLPVNIK_3_y5_H	131127_S_MCMC_08_01	416.9
sp|Q96KN2|CNDP1_HUMAN	HLEDVFSK	2	y7	1	L	CIS	8	8	390931	HLEDVFSK_2_y7_L	131127_S_MCMC_08_01	487.8
sp|Q96KN2|CNDP1_HUMAN	HLEDVFSK	2	y6	1	L	CIS	8	8	665819	HLEDVFSK_2_y6_L	131127_S_MCMC_08_01	487.8
sp|Q96KN2|CNDP1_HUMAN	HLEDVFSK	2	y5	1	L	CIS	8	8	224061	HLEDVFSK_2_y5_L	131127_S_MCMC_08_01	487.8
sp|Q96KN2|CNDP1_HUMAN	HLEDVFSK	2	b4	1	L	CIS	8	8	907738	HLEDVFSK_2_b4_L	131127_S_MCMC_08_01	487.8
sp|Q96KN2|CNDP1_HUMAN	HLEDVFSK	2	b6	1	L	CIS	8	8	362806	HLEDVFSK_2_b6_L	131127_S_MCMC_08_01	487.8
sp|Q96KN2|CNDP1_HUMAN	HLEDVFSK	2	y7	1	H	CIS	8	8	680062	HLEDVFSK_2_y7_H	131127_S_MCMC_08_01	491.8
sp|Q96KN2|CNDP1_HUMAN	HLEDVFSK	2	y6	1	H	CIS	8	8	1139173	HLEDVFSK_2_y6_H	131127_S_MCMC_08_01	491.8
sp|Q96KN2|CNDP1_HUMAN	HLEDVFSK	2	y5	1	H	CIS	8	8	181837	HLEDVFSK_2_y5_H	131127_S_MCMC_08_01	491.8
sp|Q96KN2|CNDP1_HUMAN	HLEDVFSK	2	b4	1	H	CIS	8	8	1472842	HLEDVFSK_2_b4_H	131127_S_MCMC_08_01	491.8
sp|Q96KN2|CNDP1_HUMAN	HLEDVFSK	2	b6	1	H	CIS	8	8	590988	HLEDVFSK_2_b6_H	131127_S_MCMC_08_01	491.8
sp|O75326|SEM7A_HUMAN	IFAVWK	2	y5	1	L	CIS	8	8	140842	IFAVWK_2_y5_L	131127_S_MCMC_08_01	382.2
sp|O75326|SEM7A_HUMAN	IFAVWK	2	y4	1	L	CIS	8	8	399173	IFAVWK_2_y4_L	131127_S_MCMC_08_01	382.2
sp|O75326|SEM7A_HUMAN	IFAVWK	2	y3	1	L	CIS	8	8	95365	IFAVWK_2_y3_L	131127_S_MCMC_08_01	382.2
sp|O75326|SEM7A_HUMAN	IFAVWK	2	y2	1	L	CIS	8	8	428889	IFAVWK_2_y2_L	131127_S_MCMC_08_01	382.2
sp|O75326|SEM7A_HUMAN	IFAVWK	2	y5	1	H	CIS	8	8	1130425	IFAVWK_2_y5_H	131127_S_MCMC_08_01	386.2
sp|O75326|SEM7A_HUMAN	IFAVWK	2	y4	1	H	CIS	8	8	2986233	IFAVWK_2_y4_H	131127_S_MCMC_08_01	386.2
sp|O75326|SEM7A_HUMAN	IFAVWK	2	y3	1	H	CIS	8	8	661264	IFAVWK_2_y3_H	131127_S_MCMC_08_01	386.2
sp|O75326|SEM7A_HUMAN	IFAVWK	2	y2	1	H	CIS	8	8	3117870	IFAVWK_2_y2_H	131127_S_MCMC_08_01	386.2
sp|O75326|SEM7A_HUMAN	VYLFDFPEGK	2	y9	1	L	CIS	8	8	29633	VYLFDFPEGK_2_y9_L	131127_S_MCMC_08_01	607.8
sp|O75326|SEM7A_HUMAN	VYLFDFPEGK	2	y8	1	L	CIS	8	8	388262	VYLFDFPEGK_2_y8_L	131127_S_MCMC_08_01	607.8
sp|O75326|SEM7A_HUMAN	VYLFDFPEGK	2	y7	1	L	CIS	8	8	308615	VYLFDFPEGK_2_y7_L	131127_S_MCMC_08_01	607.8
sp|O75326|SEM7A_HUMAN	VYLFDFPEGK	2	y6	1	L	CIS	8	8	182278	VYLFDFPEGK_2_y6_L	131127_S_MCMC_08_01	607.8
sp|O75326|SEM7A_HUMAN	VYLFDFPEGK	2	y9	1	H	CIS	8	8	419413	VYLFDFPEGK_2_y9_H	131127_S_MCMC_08_01	611.8
sp|O75326|SEM7A_HUMAN	VYLFDFPEGK	2	y8	1	H	CIS	8	8	6765678	VYLFDFPEGK_2_y8_H	131127_S_MCMC_08_01	611.8
sp|O75326|SEM7A_HUMAN	VYLFDFPEGK	2	y7	1	H	CIS	8	8	5793505	VYLFDFPEGK_2_y7_H	131127_S_MCMC_08_01	611.8
sp|O75326|SEM7A_HUMAN	VYLFDFPEGK	2	y6	1	H	CIS	8	8	3408569	VYLFDFPEGK_2_y6_H	131127_S_MCMC_08_01	611.8
sp|Q96KN2|CNDP1_HUMAN	ALEQDLPVNIK	2	y7	1	L	CIS	9	9	1593584	ALEQDLPVNIK_2_y7_L	131127_S_MCMC_09_01	620.3
sp|Q96KN2|CNDP1_HUMAN	ALEQDLPVNIK	2	y6	1	L	CIS	9	9	1031734	ALEQDLPVNIK_2_y6_L	131127_S_MCMC_09_01	620.3
sp|Q96KN2|CNDP1_HUMAN	ALEQDLPVNIK	2	y5	1	L	CIS	9	9	5239381	ALEQDLPVNIK_2_y5_L	131127_S_MCMC_09_01	620.3
sp|Q96KN2|CNDP1_HUMAN	ALEQDLPVNIK	2	y7	1	H	CIS	9	9	1682948	ALEQDLPVNIK_2_y7_H	131127_S_MCMC_09_01	624.3
sp|Q96KN2|CNDP1_HUMAN	ALEQDLPVNIK	2	y6	1	H	CIS	9	9	1123990	ALEQDLPVNIK_2_y6_H	131127_S_MCMC_09_01	624.3
sp|Q96KN2|CNDP1_HUMAN	ALEQDLPVNIK	2	y5	1	H	CIS	9	9	5408652	ALEQDLPVNIK_2_y5_H	131127_S_MCMC_09_01	624.3
sp|Q96KN2|CNDP1_HUMAN	ALEQDLPVNIK	3	y5	1	L	CIS	9	9	328535	ALEQDLPVNIK_3_y5_L	131127_S_MCMC_09_01	413.9
sp|Q96KN2|CNDP1_HUMAN	ALEQDLPVNIK	3	y5	1	H	CIS	9	9	387678	ALEQDLPVNIK_3_y5_H	131127_S_MCMC_09_01	416.9
sp|Q96KN2|CNDP1_HUMAN	HLEDVFSK	2	y7	1	L	CIS	9	9	494683	HLEDVFSK_2_y7_L	131127_S_MCMC_09_01	487.8
sp|Q96KN2|CNDP1_HUMAN	HLEDVFSK	2	y6	1	L	CIS	9	9	900508	HLEDVFSK_2_y6_L	131127_S_MCMC_09_01	487.8
sp|Q96KN2|CNDP1_HUMAN	HLEDVFSK	2	y5	1	L	CIS	9	9	282914	HLEDVFSK_2_y5_L	131127_S_MCMC_09_01	487.8
sp|Q96KN2|CNDP1_HUMAN	HLEDVFSK	2	b4	1	L	CIS	9	9	1141053	HLEDVFSK_2_b4_L	131127_S_MCMC_09_01	487.8
sp|Q96KN2|CNDP1_HUMAN	HLEDVFSK	2	b6	1	L	CIS	9	9	490996	HLEDVFSK_2_b6_L	131127_S_MCMC_09_01	487.8
sp|Q96KN2|CNDP1_HUMAN	HLEDVFSK	2	y7	1	H	CIS	9	9	747953	HLEDVFSK_2_y7_H	131127_S_MCMC_09_01	491.8
sp|Q96KN2|CNDP1_HUMAN	HLEDVFSK	2	y6	1	H	CIS	9	9	1347472	HLEDVFSK_2_y6_H	131127_S_MCMC_09_01	491.8
sp|Q96KN2|CNDP1_HUMAN	HLEDVFSK	2	y5	1	H	CIS	9	9	236063	HLEDVFSK_2_y5_H	131127_S_MCMC_09_01	491.8
sp|Q96KN2|CNDP1_HUMAN	HLEDVFSK	2	b4	1	H	CIS	9	9	1605008	HLEDVFSK_2_b4_H	131127_S_MCMC_09_01	491.8
sp|Q96KN2|CNDP1_HUMAN	HLEDVFSK	2	b6	1	H	CIS	9	9	645503	HLEDVFSK_2_b6_H	131127_S_MCMC_09_01	491.8
sp|O75326|SEM7A_HUMAN	IFAVWK	2	y5	1	L	CIS	9	9	363312	IFAVWK_2_y5_L	131127_S_MCMC_09_01	382.2
sp|O75326|SEM7A_HUMAN	IFAVWK	2	y4	1	L	CIS	9	9	942949	IFAVWK_2_y4_L	131127_S_MCMC_09_01	382.2
sp|O75326|SEM7A_HUMAN	IFAVWK	2	y3	1	L	CIS	9	9	197960	IFAVWK_2_y3_L	131127_S_MCMC_09_01	382.2
sp|O75326|SEM7A_HUMAN	IFAVWK	2	y2	1	L	CIS	9	9	1053207	IFAVWK_2_y2_L	131127_S_MCMC_09_01	382.2
sp|O75326|SEM7A_HUMAN	IFAVWK	2	y5	1	H	CIS	9	9	1371187	IFAVWK_2_y5_H	131127_S_MCMC_09_01	386.2
sp|O75326|SEM7A_HUMAN	IFAVWK	2	y4	1	H	CIS	9	9	3274153	IFAVWK_2_y4_H	131127_S_MCMC_09_01	386.2
sp|O75326|SEM7A_HUMAN	IFAVWK	2	y3	1	H	CIS	9	9	685196	IFAVWK_2_y3_H	131127_S_MCMC_09_01	386.2
sp|O75326|SEM7A_HUMAN	IFAVWK	2	y2	1	H	CIS	9	9	3356469	IFAVWK_2_y2_H	131127_S_MCMC_09_01	386.2
sp|O75326|SEM7A_HUMAN	VYLFDFPEGK	2	y9	1	L	CIS	9	9	44465	VYLFDFPEGK_2_y9_L	131127_S_MCMC_09_01	607.8
sp|O75326|SEM7A_HUMAN	VYLFDFPEGK	2	y8	1	L	CIS	9	9	635380	VYLFDFPEGK_2_y8_L	131127_S_MCMC_09_01	607.8
sp|O75326|SEM7A_HUMAN	VYLFDFPEGK	2	y7	1	L	CIS	9	9	571539	VYLFDFPEGK_2_y7_L	131127_S_MCMC_09_01	607.8
sp|O75326|SEM7A_HUMAN	VYLFDFPEGK	2	y6	1	L	CIS	9	9	322824	VYLFDFPEGK_2_y6_L	131127_S_MCMC_09_01	607.8
sp|O75326|SEM7A_HUMAN	VYLFDFPEGK	2	y9	1	H	CIS	9	9	374519	VYLFDFPEGK_2_y9_H	131127_S_MCMC_09_01	611.8
sp|O75326|SEM7A_HUMAN	VYLFDFPEGK	2	y8	1	H	CIS	9	9	6238481	VYLFDFPEGK_2_y8_H	131127_S_MCMC_09_01	611.8
sp|O75326|SEM7A_HUMAN	VYLFDFPEGK	2	y7	1	H	CIS	9	9	5336345	VYLFDFPEGK_2_y7_H	131127_S_MCMC_09_01	611.8
sp|O75326|SEM7A_HUMAN	VYLFDFPEGK	2	y6	1	H	CIS	9	9	3166419	VYLFDFPEGK_2_y6_H	131127_S_MCMC_09_01	611.8
sp|Q96KN2|CNDP1_HUMAN	ALEQDLPVNIK	2	y7	1	L	CIS	10	10	3025938	ALEQDLPVNIK_2_y7_L	131127_S_MCMC_10_01	620.3
sp|Q96KN2|CNDP1_HUMAN	ALEQDLPVNIK	2	y6	1	L	CIS	10	10	1911636	ALEQDLPVNIK_2_y6_L	131127_S_MCMC_10_01	620.3
sp|Q96KN2|CNDP1_HUMAN	ALEQDLPVNIK	2	y5	1	L	CIS	10	10	9721803	ALEQDLPVNIK_2_y5_L	131127_S_MCMC_10_01	620.3
sp|Q96KN2|CNDP1_HUMAN	ALEQDLPVNIK	2	y7	1	H	CIS	10	10	1994059	ALEQDLPVNIK_2_y7_H	131127_S_MCMC_10_01	624.3
sp|Q96KN2|CNDP1_HUMAN	ALEQDLPVNIK	2	y6	1	H	CIS	10	10	1356148	ALEQDLPVNIK_2_y6_H	131127_S_MCMC_10_01	624.3
sp|Q96KN2|CNDP1_HUMAN	ALEQDLPVNIK	2	y5	1	H	CIS	10	10	6283840	ALEQDLPVNIK_2_y5_H	131127_S_MCMC_10_01	624.3
sp|Q96KN2|CNDP1_HUMAN	ALEQDLPVNIK	3	y5	1	L	CIS	10	10	552813	ALEQDLPVNIK_3_y5_L	131127_S_MCMC_10_01	413.9
sp|Q96KN2|CNDP1_HUMAN	ALEQDLPVNIK	3	y5	1	H	CIS	10	10	372277	ALEQDLPVNIK_3_y5_H	131127_S_MCMC_10_01	416.9
sp|Q96KN2|CNDP1_HUMAN	HLEDVFSK	2	y7	1	L	CIS	10	10	698210	HLEDVFSK_2_y7_L	131127_S_MCMC_10_01	487.8
sp|Q96KN2|CNDP1_HUMAN	HLEDVFSK	2	y6	1	L	CIS	10	10	1273002	HLEDVFSK_2_y6_L	131127_S_MCMC_10_01	487.8
sp|Q96KN2|CNDP1_HUMAN	HLEDVFSK	2	y5	1	L	CIS	10	10	386159	HLEDVFSK_2_y5_L	131127_S_MCMC_10_01	487.8
sp|Q96KN2|CNDP1_HUMAN	HLEDVFSK	2	b4	1	L	CIS	10	10	1589608	HLEDVFSK_2_b4_L	131127_S_MCMC_10_01	487.8
sp|Q96KN2|CNDP1_HUMAN	HLEDVFSK	2	b6	1	L	CIS	10	10	642032	HLEDVFSK_2_b6_L	131127_S_MCMC_10_01	487.8
sp|Q96KN2|CNDP1_HUMAN	HLEDVFSK	2	y7	1	H	CIS	10	10	648756	HLEDVFSK_2_y7_H	131127_S_MCMC_10_01	491.8
sp|Q96KN2|CNDP1_HUMAN	HLEDVFSK	2	y6	1	H	CIS	10	10	1190073	HLEDVFSK_2_y6_H	131127_S_MCMC_10_01	491.8
sp|Q96KN2|CNDP1_HUMAN	HLEDVFSK	2	y5	1	H	CIS	10	10	182921	HLEDVFSK_2_y5_H	131127_S_MCMC_10_01	491.8
sp|Q96KN2|CNDP1_HUMAN	HLEDVFSK	2	b4	1	H	CIS	10	10	1424400	HLEDVFSK_2_b4_H	131127_S_MCMC_10_01	491.8
sp|Q96KN2|CNDP1_HUMAN	HLEDVFSK	2	b6	1	H	CIS	10	10	535894	HLEDVFSK_2_b6_H	131127_S_MCMC_10_01	491.8
sp|O75326|SEM7A_HUMAN	IFAVWK	2	y5	1	L	CIS	10	10	258982	IFAVWK_2_y5_L	131127_S_MCMC_10_01	382.2
sp|O75326|SEM7A_HUMAN	IFAVWK	2	y4	1	L	CIS	10	10	723877	IFAVWK_2_y4_L	131127_S_MCMC_10_01	382.2
sp|O75326|SEM7A_HUMAN	IFAVWK	2	y3	1	L	CIS	10	10	139179	IFAVWK_2_y3_L	131127_S_MCMC_10_01	382.2
sp|O75326|SEM7A_HUMAN	IFAVWK	2	y2	1	L	CIS	10	10	794732	IFAVWK_2_y2_L	131127_S_MCMC_10_01	382.2
sp|O75326|SEM7A_HUMAN	IFAVWK	2	y5	1	H	CIS	10	10	1062534	IFAVWK_2_y5_H	131127_S_MCMC_10_01	386.2
sp|O75326|SEM7A_HUMAN	IFAVWK	2	y4	1	H	CIS	10	10	2438059	IFAVWK_2_y4_H	131127_S_MCMC_10_01	386.2
sp|O75326|SEM7A_HUMAN	IFAVWK	2	y3	1	H	CIS	10	10	580504	IFAVWK_2_y3_H	131127_S_MCMC_10_01	386.2
sp|O75326|SEM7A_HUMAN	IFAVWK	2	y2	1	H	CIS	10	10	2839208	IFAVWK_2_y2_H	131127_S_MCMC_10_01	386.2
sp|O75326|SEM7A_HUMAN	VYLFDFPEGK	2	y9	1	L	CIS	10	10	31017	VYLFDFPEGK_2_y9_L	131127_S_MCMC_10_01	607.8
sp|O75326|SEM7A_HUMAN	VYLFDFPEGK	2	y8	1	L	CIS	10	10	432215	VYLFDFPEGK_2_y8_L	131127_S_MCMC_10_01	607.8
sp|O75326|SEM7A_HUMAN	VYLFDFPEGK	2	y7	1	L	CIS	10	10	387027	VYLFDFPEGK_2_y7_L	131127_S_MCMC_10_01	607.8
sp|O75326|SEM7A_HUMAN	VYLFDFPEGK	2	y6	1	L	CIS	10	10	210613	VYLFDFPEGK_2_y6_L	131127_S_MCMC_10_01	607.8
sp|O75326|SEM7A_HUMAN	VYLFDFPEGK	2	y9	1	H	CIS	10	10	312774	VYLFDFPEGK_2_y9_H	131127_S_MCMC_10_01	611.8
sp|O75326|SEM7A_HUMAN	VYLFDFPEGK	2	y8	1	H	CIS	10	10	5259145	VYLFDFPEGK_2_y8_H	131127_S_MCMC_10_01	611.8
sp|O75326|SEM7A_HUMAN	VYLFDFPEGK	2	y7	1	H	CIS	10	10	4363713	VYLFDFPEGK_2_y7_H	131127_S_MCMC_10_01	611.8
sp|O75326|SEM7A_HUMAN	VYLFDFPEGK	2	y6	1	H	CIS	10	10	2644840	VYLFDFPEGK_2_y6_H	131127_S_MCMC_10_01	611.8
sp|Q96KN2|CNDP1_HUMAN	ALEQDLPVNIK	2	y7	1	L	CIS	11	11	129083	ALEQDLPVNIK_2_y7_L	131127_S_MCMC_11_01	620.3
sp|Q96KN2|CNDP1_HUMAN	ALEQDLPVNIK	2	y6	1	L	CIS	11	11	93380	ALEQDLPVNIK_2_y6_L	131127_S_MCMC_11_01	620.3
sp|Q96KN2|CNDP1_HUMAN	ALEQDLPVNIK	2	y5	1	L	CIS	11	11	391298	ALEQDLPVNIK_2_y5_L	131127_S_MCMC_11_01	620.3
sp|Q96KN2|CNDP1_HUMAN	ALEQDLPVNIK	2	y7	1	H	CIS	11	11	181555	ALEQDLPVNIK_2_y7_H	131127_S_MCMC_11_01	624.3
sp|Q96KN2|CNDP1_HUMAN	ALEQDLPVNIK	2	y6	1	H	CIS	11	11	105739	ALEQDLPVNIK_2_y6_H	131127_S_MCMC_11_01	624.3
sp|Q96KN2|CNDP1_HUMAN	ALEQDLPVNIK	2	y5	1	H	CIS	11	11	496892	ALEQDLPVNIK_2_y5_H	131127_S_MCMC_11_01	624.3
sp|Q96KN2|CNDP1_HUMAN	ALEQDLPVNIK	3	y5	1	L	CIS	11	11	43943	ALEQDLPVNIK_3_y5_L	131127_S_MCMC_11_01	413.9
sp|Q96KN2|CNDP1_HUMAN	ALEQDLPVNIK	3	y5	1	H	CIS	11	11	50593	ALEQDLPVNIK_3_y5_H	131127_S_MCMC_11_01	416.9
sp|Q96KN2|CNDP1_HUMAN	HLEDVFSK	2	y7	1	L	CIS	11	11	49671	HLEDVFSK_2_y7_L	131127_S_MCMC_11_01	487.8
sp|Q96KN2|CNDP1_HUMAN	HLEDVFSK	2	y6	1	L	CIS	11	11	65288	HLEDVFSK_2_y6_L	131127_S_MCMC_11_01	487.8
sp|Q96KN2|CNDP1_HUMAN	HLEDVFSK	2	y5	1	L	CIS	11	11	16123	HLEDVFSK_2_y5_L	131127_S_MCMC_11_01	487.8
sp|Q96KN2|CNDP1_HUMAN	HLEDVFSK	2	b4	1	L	CIS	11	11	99848	HLEDVFSK_2_b4_L	131127_S_MCMC_11_01	487.8
sp|Q96KN2|CNDP1_HUMAN	HLEDVFSK	2	b6	1	L	CIS	11	11	36150	HLEDVFSK_2_b6_L	131127_S_MCMC_11_01	487.8
sp|Q96KN2|CNDP1_HUMAN	HLEDVFSK	2	y7	1	H	CIS	11	11	75482	HLEDVFSK_2_y7_H	131127_S_MCMC_11_01	491.8
sp|Q96KN2|CNDP1_HUMAN	HLEDVFSK	2	y6	1	H	CIS	11	11	141493	HLEDVFSK_2_y6_H	131127_S_MCMC_11_01	491.8
sp|Q96KN2|CNDP1_HUMAN	HLEDVFSK	2	y5	1	H	CIS	11	11	27330	HLEDVFSK_2_y5_H	131127_S_MCMC_11_01	491.8
sp|Q96KN2|CNDP1_HUMAN	HLEDVFSK	2	b4	1	H	CIS	11	11	178439	HLEDVFSK_2_b4_H	131127_S_MCMC_11_01	491.8
sp|Q96KN2|CNDP1_HUMAN	HLEDVFSK	2	b6	1	H	CIS	11	11	65360	HLEDVFSK_2_b6_H	131127_S_MCMC_11_01	491.8
sp|O75326|SEM7A_HUMAN	IFAVWK	2	y5	1	L	CIS	11	11	11853	IFAVWK_2_y5_L	131127_S_MCMC_11_01	382.2
sp|O75326|SEM7A_HUMAN	IFAVWK	2	y4	1	L	CIS	11	11	33174	IFAVWK_2_y4_L	131127_S_MCMC_11_01	382.2
sp|O75326|SEM7A_HUMAN	IFAVWK	2	y3	1	L	CIS	11	11	7950	IFAVWK_2_y3_L	131127_S_MCMC_11_01	382.2
sp|O75326|SEM7A_HUMAN	IFAVWK	2	y2	1	L	CIS	11	11	28115	IFAVWK_2_y2_L	131127_S_MCMC_11_01	382.2
sp|O75326|SEM7A_HUMAN	IFAVWK	2	y5	1	H	CIS	11	11	102342	IFAVWK_2_y5_H	131127_S_MCMC_11_01	386.2
sp|O75326|SEM7A_HUMAN	IFAVWK	2	y4	1	H	CIS	11	11	253252	IFAVWK_2_y4_H	131127_S_MCMC_11_01	386.2
sp|O75326|SEM7A_HUMAN	IFAVWK	2	y3	1	H	CIS	11	11	52616	IFAVWK_2_y3_H	131127_S_MCMC_11_01	386.2
sp|O75326|SEM7A_HUMAN	IFAVWK	2	y2	1	H	CIS	11	11	233882	IFAVWK_2_y2_H	131127_S_MCMC_11_01	386.2
sp|O75326|SEM7A_HUMAN	VYLFDFPEGK	2	y9	1	L	CIS	11	11	2169	VYLFDFPEGK_2_y9_L	131127_S_MCMC_11_01	607.8
sp|O75326|SEM7A_HUMAN	VYLFDFPEGK	2	y8	1	L	CIS	11	11	16630	VYLFDFPEGK_2_y8_L	131127_S_MCMC_11_01	607.8
sp|O75326|SEM7A_HUMAN	VYLFDFPEGK	2	y7	1	L	CIS	11	11	22920	VYLFDFPEGK_2_y7_L	131127_S_MCMC_11_01	607.8
sp|O75326|SEM7A_HUMAN	VYLFDFPEGK	2	y6	1	L	CIS	11	11	16630	VYLFDFPEGK_2_y6_L	131127_S_MCMC_11_01	607.8
sp|O75326|SEM7A_HUMAN	VYLFDFPEGK	2	y9	1	H	CIS	11	11	38899	VYLFDFPEGK_2_y9_H	131127_S_MCMC_11_01	611.8
sp|O75326|SEM7A_HUMAN	VYLFDFPEGK	2	y8	1	H	CIS	11	11	611401	VYLFDFPEGK_2_y8_H	131127_S_MCMC_11_01	611.8
sp|O75326|SEM7A_HUMAN	VYLFDFPEGK	2	y7	1	H	CIS	11	11	466359	VYLFDFPEGK_2_y7_H	131127_S_MCMC_11_01	611.8
sp|O75326|SEM7A_HUMAN	VYLFDFPEGK	2	y6	1	H	CIS	11	11	297964	VYLFDFPEGK_2_y6_H	131127_S_MCMC_11_01	611.8
sp|Q96KN2|CNDP1_HUMAN	ALEQDLPVNIK	2	y7	1	L	CIS	12	12	1590692	ALEQDLPVNIK_2_y7_L	131127_S_MCMC_12_01	620.3
sp|Q96KN2|CNDP1_HUMAN	ALEQDLPVNIK	2	y6	1	L	CIS	12	12	1018214	ALEQDLPVNIK_2_y6_L	131127_S_MCMC_12_01	620.3
sp|Q96KN2|CNDP1_HUMAN	ALEQDLPVNIK	2	y5	1	L	CIS	12	12	5213946	ALEQDLPVNIK_2_y5_L	131127_S_MCMC_12_01	620.3
sp|Q96KN2|CNDP1_HUMAN	ALEQDLPVNIK	2	y7	1	H	CIS	12	12	1782579	ALEQDLPVNIK_2_y7_H	131127_S_MCMC_12_01	624.3
sp|Q96KN2|CNDP1_HUMAN	ALEQDLPVNIK	2	y6	1	H	CIS	12	12	1213860	ALEQDLPVNIK_2_y6_H	131127_S_MCMC_12_01	624.3
sp|Q96KN2|CNDP1_HUMAN	ALEQDLPVNIK	2	y5	1	H	CIS	12	12	6242166	ALEQDLPVNIK_2_y5_H	131127_S_MCMC_12_01	624.3
sp|Q96KN2|CNDP1_HUMAN	ALEQDLPVNIK	3	y5	1	L	CIS	12	12	267369	ALEQDLPVNIK_3_y5_L	131127_S_MCMC_12_01	413.9
sp|Q96KN2|CNDP1_HUMAN	ALEQDLPVNIK	3	y5	1	H	CIS	12	12	335476	ALEQDLPVNIK_3_y5_H	131127_S_MCMC_12_01	416.9
sp|Q96KN2|CNDP1_HUMAN	HLEDVFSK	2	y7	1	L	CIS	12	12	402050	HLEDVFSK_2_y7_L	131127_S_MCMC_12_01	487.8
sp|Q96KN2|CNDP1_HUMAN	HLEDVFSK	2	y6	1	L	CIS	12	12	642513	HLEDVFSK_2_y6_L	131127_S_MCMC_12_01	487.8
sp|Q96KN2|CNDP1_HUMAN	HLEDVFSK	2	y5	1	L	CIS	12	12	218846	HLEDVFSK_2_y5_L	131127_S_MCMC_12_01	487.8
sp|Q96KN2|CNDP1_HUMAN	HLEDVFSK	2	b4	1	L	CIS	12	12	905316	HLEDVFSK_2_b4_L	131127_S_MCMC_12_01	487.8
sp|Q96KN2|CNDP1_HUMAN	HLEDVFSK	2	b6	1	L	CIS	12	12	333294	HLEDVFSK_2_b6_L	131127_S_MCMC_12_01	487.8
sp|Q96KN2|CNDP1_HUMAN	HLEDVFSK	2	y7	1	H	CIS	12	12	792025	HLEDVFSK_2_y7_H	131127_S_MCMC_12_01	491.8
sp|Q96KN2|CNDP1_HUMAN	HLEDVFSK	2	y6	1	H	CIS	12	12	1336936	HLEDVFSK_2_y6_H	131127_S_MCMC_12_01	491.8
sp|Q96KN2|CNDP1_HUMAN	HLEDVFSK	2	y5	1	H	CIS	12	12	248850	HLEDVFSK_2_y5_H	131127_S_MCMC_12_01	491.8
sp|Q96KN2|CNDP1_HUMAN	HLEDVFSK	2	b4	1	H	CIS	12	12	1785869	HLEDVFSK_2_b4_H	131127_S_MCMC_12_01	491.8
sp|Q96KN2|CNDP1_HUMAN	HLEDVFSK	2	b6	1	H	CIS	12	12	661238	HLEDVFSK_2_b6_H	131127_S_MCMC_12_01	491.8
sp|O75326|SEM7A_HUMAN	IFAVWK	2	y5	1	L	CIS	12	12	309882	IFAVWK_2_y5_L	131127_S_MCMC_12_01	382.2
sp|O75326|SEM7A_HUMAN	IFAVWK	2	y4	1	L	CIS	12	12	963627	IFAVWK_2_y4_L	131127_S_MCMC_12_01	382.2
sp|O75326|SEM7A_HUMAN	IFAVWK	2	y3	1	L	CIS	12	12	180897	IFAVWK_2_y3_L	131127_S_MCMC_12_01	382.2
sp|O75326|SEM7A_HUMAN	IFAVWK	2	y2	1	L	CIS	12	12	1028191	IFAVWK_2_y2_L	131127_S_MCMC_12_01	382.2
sp|O75326|SEM7A_HUMAN	IFAVWK	2	y5	1	H	CIS	12	12	1408205	IFAVWK_2_y5_H	131127_S_MCMC_12_01	386.2
sp|O75326|SEM7A_HUMAN	IFAVWK	2	y4	1	H	CIS	12	12	3468142	IFAVWK_2_y4_H	131127_S_MCMC_12_01	386.2
sp|O75326|SEM7A_HUMAN	IFAVWK	2	y3	1	H	CIS	12	12	768559	IFAVWK_2_y3_H	131127_S_MCMC_12_01	386.2
sp|O75326|SEM7A_HUMAN	IFAVWK	2	y2	1	H	CIS	12	12	3639183	IFAVWK_2_y2_H	131127_S_MCMC_12_01	386.2
sp|O75326|SEM7A_HUMAN	VYLFDFPEGK	2	y9	1	L	CIS	12	12	42513	VYLFDFPEGK_2_y9_L	131127_S_MCMC_12_01	607.8
sp|O75326|SEM7A_HUMAN	VYLFDFPEGK	2	y8	1	L	CIS	12	12	618751	VYLFDFPEGK_2_y8_L	131127_S_MCMC_12_01	607.8
sp|O75326|SEM7A_HUMAN	VYLFDFPEGK	2	y7	1	L	CIS	12	12	569370	VYLFDFPEGK_2_y7_L	131127_S_MCMC_12_01	607.8
sp|O75326|SEM7A_HUMAN	VYLFDFPEGK	2	y6	1	L	CIS	12	12	296506	VYLFDFPEGK_2_y6_L	131127_S_MCMC_12_01	607.8
sp|O75326|SEM7A_HUMAN	VYLFDFPEGK	2	y9	1	H	CIS	12	12	422165	VYLFDFPEGK_2_y9_H	131127_S_MCMC_12_01	611.8
sp|O75326|SEM7A_HUMAN	VYLFDFPEGK	2	y8	1	H	CIS	12	12	6802061	VYLFDFPEGK_2_y8_H	131127_S_MCMC_12_01	611.8
sp|O75326|SEM7A_HUMAN	VYLFDFPEGK	2	y7	1	H	CIS	12	12	5579979	VYLFDFPEGK_2_y7_H	131127_S_MCMC_12_01	611.8
sp|O75326|SEM7A_HUMAN	VYLFDFPEGK	2	y6	1	H	CIS	12	12	3388651	VYLFDFPEGK_2_y6_H	131127_S_MCMC_12_01	611.8
sp|Q96KN2|CNDP1_HUMAN	ALEQDLPVNIK	2	y7	1	L	CIS	13	13	3508540	ALEQDLPVNIK_2_y7_L	131127_S_MCMC_13_01	620.3
sp|Q96KN2|CNDP1_HUMAN	ALEQDLPVNIK	2	y6	1	L	CIS	13	13	2163977	ALEQDLPVNIK_2_y6_L	131127_S_MCMC_13_01	620.3
sp|Q96KN2|CNDP1_HUMAN	ALEQDLPVNIK	2	y5	1	L	CIS	13	13	11321806	ALEQDLPVNIK_2_y5_L	131127_S_MCMC_13_01	620.3
sp|Q96KN2|CNDP1_HUMAN	ALEQDLPVNIK	2	y7	1	H	CIS	13	13	1659950	ALEQDLPVNIK_2_y7_H	131127_S_MCMC_13_01	624.3
sp|Q96KN2|CNDP1_HUMAN	ALEQDLPVNIK	2	y6	1	H	CIS	13	13	1143854	ALEQDLPVNIK_2_y6_H	131127_S_MCMC_13_01	624.3
sp|Q96KN2|CNDP1_HUMAN	ALEQDLPVNIK	2	y5	1	H	CIS	13	13	5694633	ALEQDLPVNIK_2_y5_H	131127_S_MCMC_13_01	624.3
sp|Q96KN2|CNDP1_HUMAN	ALEQDLPVNIK	3	y5	1	L	CIS	13	13	511760	ALEQDLPVNIK_3_y5_L	131127_S_MCMC_13_01	413.9
sp|Q96KN2|CNDP1_HUMAN	ALEQDLPVNIK	3	y5	1	H	CIS	13	13	312144	ALEQDLPVNIK_3_y5_H	131127_S_MCMC_13_01	416.9
sp|Q96KN2|CNDP1_HUMAN	HLEDVFSK	2	y7	1	L	CIS	13	13	784547	HLEDVFSK_2_y7_L	131127_S_MCMC_13_01	487.8
sp|Q96KN2|CNDP1_HUMAN	HLEDVFSK	2	y6	1	L	CIS	13	13	1494578	HLEDVFSK_2_y6_L	131127_S_MCMC_13_01	487.8
sp|Q96KN2|CNDP1_HUMAN	HLEDVFSK	2	y5	1	L	CIS	13	13	446877	HLEDVFSK_2_y5_L	131127_S_MCMC_13_01	487.8
sp|Q96KN2|CNDP1_HUMAN	HLEDVFSK	2	b4	1	L	CIS	13	13	1964800	HLEDVFSK_2_b4_L	131127_S_MCMC_13_01	487.8
sp|Q96KN2|CNDP1_HUMAN	HLEDVFSK	2	b6	1	L	CIS	13	13	729762	HLEDVFSK_2_b6_L	131127_S_MCMC_13_01	487.8
sp|Q96KN2|CNDP1_HUMAN	HLEDVFSK	2	y7	1	H	CIS	13	13	607979	HLEDVFSK_2_y7_H	131127_S_MCMC_13_01	491.8
sp|Q96KN2|CNDP1_HUMAN	HLEDVFSK	2	y6	1	H	CIS	13	13	1099233	HLEDVFSK_2_y6_H	131127_S_MCMC_13_01	491.8
sp|Q96KN2|CNDP1_HUMAN	HLEDVFSK	2	y5	1	H	CIS	13	13	196733	HLEDVFSK_2_y5_H	131127_S_MCMC_13_01	491.8
sp|Q96KN2|CNDP1_HUMAN	HLEDVFSK	2	b4	1	H	CIS	13	13	1419267	HLEDVFSK_2_b4_H	131127_S_MCMC_13_01	491.8
sp|Q96KN2|CNDP1_HUMAN	HLEDVFSK	2	b6	1	H	CIS	13	13	537438	HLEDVFSK_2_b6_H	131127_S_MCMC_13_01	491.8
sp|O75326|SEM7A_HUMAN	IFAVWK	2	y5	1	L	CIS	13	13	416003	IFAVWK_2_y5_L	131127_S_MCMC_13_01	382.2
sp|O75326|SEM7A_HUMAN	IFAVWK	2	y4	1	L	CIS	13	13	1239839	IFAVWK_2_y4_L	131127_S_MCMC_13_01	382.2
sp|O75326|SEM7A_HUMAN	IFAVWK	2	y3	1	L	CIS	13	13	257309	IFAVWK_2_y3_L	131127_S_MCMC_13_01	382.2
sp|O75326|SEM7A_HUMAN	IFAVWK	2	y2	1	L	CIS	13	13	1396654	IFAVWK_2_y2_L	131127_S_MCMC_13_01	382.2
sp|O75326|SEM7A_HUMAN	IFAVWK	2	y5	1	H	CIS	13	13	1059745	IFAVWK_2_y5_H	131127_S_MCMC_13_01	386.2
sp|O75326|SEM7A_HUMAN	IFAVWK	2	y4	1	H	CIS	13	13	2563105	IFAVWK_2_y4_H	131127_S_MCMC_13_01	386.2
sp|O75326|SEM7A_HUMAN	IFAVWK	2	y3	1	H	CIS	13	13	609473	IFAVWK_2_y3_H	131127_S_MCMC_13_01	386.2
sp|O75326|SEM7A_HUMAN	IFAVWK	2	y2	1	H	CIS	13	13	3180209	IFAVWK_2_y2_H	131127_S_MCMC_13_01	386.2
sp|O75326|SEM7A_HUMAN	VYLFDFPEGK	2	y9	1	L	CIS	13	13	50105	VYLFDFPEGK_2_y9_L	131127_S_MCMC_13_01	607.8
sp|O75326|SEM7A_HUMAN	VYLFDFPEGK	2	y8	1	L	CIS	13	13	826255	VYLFDFPEGK_2_y8_L	131127_S_MCMC_13_01	607.8
sp|O75326|SEM7A_HUMAN	VYLFDFPEGK	2	y7	1	L	CIS	13	13	687871	VYLFDFPEGK_2_y7_L	131127_S_MCMC_13_01	607.8
sp|O75326|SEM7A_HUMAN	VYLFDFPEGK	2	y6	1	L	CIS	13	13	393100	VYLFDFPEGK_2_y6_L	131127_S_MCMC_13_01	607.8
sp|O75326|SEM7A_HUMAN	VYLFDFPEGK	2	y9	1	H	CIS	13	13	316461	VYLFDFPEGK_2_y9_H	131127_S_MCMC_13_01	611.8
sp|O75326|SEM7A_HUMAN	VYLFDFPEGK	2	y8	1	H	CIS	13	13	5269039	VYLFDFPEGK_2_y8_H	131127_S_MCMC_13_01	611.8
sp|O75326|SEM7A_HUMAN	VYLFDFPEGK	2	y7	1	H	CIS	13	13	4409867	VYLFDFPEGK_2_y7_H	131127_S_MCMC_13_01	611.8
sp|O75326|SEM7A_HUMAN	VYLFDFPEGK	2	y6	1	H	CIS	13	13	2657203	VYLFDFPEGK_2_y6_H	131127_S_MCMC_13_01	611.8
sp|Q96KN2|CNDP1_HUMAN	ALEQDLPVNIK	2	y7	1	L	CIS	14	14	1476023	ALEQDLPVNIK_2_y7_L	131127_S_MCMC_14_01	620.3
sp|Q96KN2|CNDP1_HUMAN	ALEQDLPVNIK	2	y6	1	L	CIS	14	14	972013	ALEQDLPVNIK_2_y6_L	131127_S_MCMC_14_01	620.3
sp|Q96KN2|CNDP1_HUMAN	ALEQDLPVNIK	2	y5	1	L	CIS	14	14	4784554	ALEQDLPVNIK_2_y5_L	131127_S_MCMC_14_01	620.3
sp|Q96KN2|CNDP1_HUMAN	ALEQDLPVNIK	2	y7	1	H	CIS	14	14	1858567	ALEQDLPVNIK_2_y7_H	131127_S_MCMC_14_01	624.3
sp|Q96KN2|CNDP1_HUMAN	ALEQDLPVNIK	2	y6	1	H	CIS	14	14	1246829	ALEQDLPVNIK_2_y6_H	131127_S_MCMC_14_01	624.3
sp|Q96KN2|CNDP1_HUMAN	ALEQDLPVNIK	2	y5	1	H	CIS	14	14	6079260	ALEQDLPVNIK_2_y5_H	131127_S_MCMC_14_01	624.3
sp|Q96KN2|CNDP1_HUMAN	ALEQDLPVNIK	3	y5	1	L	CIS	14	14	268309	ALEQDLPVNIK_3_y5_L	131127_S_MCMC_14_01	413.9
sp|Q96KN2|CNDP1_HUMAN	ALEQDLPVNIK	3	y5	1	H	CIS	14	14	362517	ALEQDLPVNIK_3_y5_H	131127_S_MCMC_14_01	416.9
sp|Q96KN2|CNDP1_HUMAN	HLEDVFSK	2	y7	1	L	CIS	14	14	358815	HLEDVFSK_2_y7_L	131127_S_MCMC_14_01	487.8
sp|Q96KN2|CNDP1_HUMAN	HLEDVFSK	2	y6	1	L	CIS	14	14	627475	HLEDVFSK_2_y6_L	131127_S_MCMC_14_01	487.8
sp|Q96KN2|CNDP1_HUMAN	HLEDVFSK	2	y5	1	L	CIS	14	14	193614	HLEDVFSK_2_y5_L	131127_S_MCMC_14_01	487.8
sp|Q96KN2|CNDP1_HUMAN	HLEDVFSK	2	b4	1	L	CIS	14	14	869746	HLEDVFSK_2_b4_L	131127_S_MCMC_14_01	487.8
sp|Q96KN2|CNDP1_HUMAN	HLEDVFSK	2	b6	1	L	CIS	14	14	312183	HLEDVFSK_2_b6_L	131127_S_MCMC_14_01	487.8
sp|Q96KN2|CNDP1_HUMAN	HLEDVFSK	2	y7	1	H	CIS	14	14	674902	HLEDVFSK_2_y7_H	131127_S_MCMC_14_01	491.8
sp|Q96KN2|CNDP1_HUMAN	HLEDVFSK	2	y6	1	H	CIS	14	14	1121415	HLEDVFSK_2_y6_H	131127_S_MCMC_14_01	491.8
sp|Q96KN2|CNDP1_HUMAN	HLEDVFSK	2	y5	1	H	CIS	14	14	194699	HLEDVFSK_2_y5_H	131127_S_MCMC_14_01	491.8
sp|Q96KN2|CNDP1_HUMAN	HLEDVFSK	2	b4	1	H	CIS	14	14	1669724	HLEDVFSK_2_b4_H	131127_S_MCMC_14_01	491.8
sp|Q96KN2|CNDP1_HUMAN	HLEDVFSK	2	b6	1	H	CIS	14	14	582216	HLEDVFSK_2_b6_H	131127_S_MCMC_14_01	491.8
sp|O75326|SEM7A_HUMAN	IFAVWK	2	y5	1	L	CIS	14	14	238955	IFAVWK_2_y5_L	131127_S_MCMC_14_01	382.2
sp|O75326|SEM7A_HUMAN	IFAVWK	2	y4	1	L	CIS	14	14	731468	IFAVWK_2_y4_L	131127_S_MCMC_14_01	382.2
sp|O75326|SEM7A_HUMAN	IFAVWK	2	y3	1	L	CIS	14	14	146265	IFAVWK_2_y3_L	131127_S_MCMC_14_01	382.2
sp|O75326|SEM7A_HUMAN	IFAVWK	2	y2	1	L	CIS	14	14	782802	IFAVWK_2_y2_L	131127_S_MCMC_14_01	382.2
sp|O75326|SEM7A_HUMAN	IFAVWK	2	y5	1	H	CIS	14	14	1215668	IFAVWK_2_y5_H	131127_S_MCMC_14_01	386.2
sp|O75326|SEM7A_HUMAN	IFAVWK	2	y4	1	H	CIS	14	14	3056394	IFAVWK_2_y4_H	131127_S_MCMC_14_01	386.2
sp|O75326|SEM7A_HUMAN	IFAVWK	2	y3	1	H	CIS	14	14	692209	IFAVWK_2_y3_H	131127_S_MCMC_14_01	386.2
sp|O75326|SEM7A_HUMAN	IFAVWK	2	y2	1	H	CIS	14	14	3496458	IFAVWK_2_y2_H	131127_S_MCMC_14_01	386.2
sp|O75326|SEM7A_HUMAN	VYLFDFPEGK	2	y9	1	L	CIS	14	14	23570	VYLFDFPEGK_2_y9_L	131127_S_MCMC_14_01	607.8
sp|O75326|SEM7A_HUMAN	VYLFDFPEGK	2	y8	1	L	CIS	14	14	434962	VYLFDFPEGK_2_y8_L	131127_S_MCMC_14_01	607.8
sp|O75326|SEM7A_HUMAN	VYLFDFPEGK	2	y7	1	L	CIS	14	14	395052	VYLFDFPEGK_2_y7_L	131127_S_MCMC_14_01	607.8
sp|O75326|SEM7A_HUMAN	VYLFDFPEGK	2	y6	1	L	CIS	14	14	211697	VYLFDFPEGK_2_y6_L	131127_S_MCMC_14_01	607.8
sp|O75326|SEM7A_HUMAN	VYLFDFPEGK	2	y9	1	H	CIS	14	14	377989	VYLFDFPEGK_2_y9_H	131127_S_MCMC_14_01	611.8
sp|O75326|SEM7A_HUMAN	VYLFDFPEGK	2	y8	1	H	CIS	14	14	6118572	VYLFDFPEGK_2_y8_H	131127_S_MCMC_14_01	611.8
sp|O75326|SEM7A_HUMAN	VYLFDFPEGK	2	y7	1	H	CIS	14	14	5093779	VYLFDFPEGK_2_y7_H	131127_S_MCMC_14_01	611.8
sp|O75326|SEM7A_HUMAN	VYLFDFPEGK	2	y6	1	H	CIS	14	14	3110958	VYLFDFPEGK_2_y6_H	131127_S_MCMC_14_01	611.8
sp|Q96KN2|CNDP1_HUMAN	ALEQDLPVNIK	2	y7	1	L	CIS	15	15	1097311	ALEQDLPVNIK_2_y7_L	131127_S_MCMC_15_01	620.3
sp|Q96KN2|CNDP1_HUMAN	ALEQDLPVNIK	2	y6	1	L	CIS	15	15	675507	ALEQDLPVNIK_2_y6_L	131127_S_MCMC_15_01	620.3
sp|Q96KN2|CNDP1_HUMAN	ALEQDLPVNIK	2	y5	1	L	CIS	15	15	3520115	ALEQDLPVNIK_2_y5_L	131127_S_MCMC_15_01	620.3
sp|Q96KN2|CNDP1_HUMAN	ALEQDLPVNIK	2	y7	1	H	CIS	15	15	1770288	ALEQDLPVNIK_2_y7_H	131127_S_MCMC_15_01	624.3
sp|Q96KN2|CNDP1_HUMAN	ALEQDLPVNIK	2	y6	1	H	CIS	15	15	1186675	ALEQDLPVNIK_2_y6_H	131127_S_MCMC_15_01	624.3
sp|Q96KN2|CNDP1_HUMAN	ALEQDLPVNIK	2	y5	1	H	CIS	15	15	5856935	ALEQDLPVNIK_2_y5_H	131127_S_MCMC_15_01	624.3
sp|Q96KN2|CNDP1_HUMAN	ALEQDLPVNIK	3	y5	1	L	CIS	15	15	183644	ALEQDLPVNIK_3_y5_L	131127_S_MCMC_15_01	413.9
sp|Q96KN2|CNDP1_HUMAN	ALEQDLPVNIK	3	y5	1	H	CIS	15	15	333452	ALEQDLPVNIK_3_y5_H	131127_S_MCMC_15_01	416.9
sp|Q96KN2|CNDP1_HUMAN	HLEDVFSK	2	y7	1	L	CIS	15	15	332729	HLEDVFSK_2_y7_L	131127_S_MCMC_15_01	487.8
sp|Q96KN2|CNDP1_HUMAN	HLEDVFSK	2	y6	1	L	CIS	15	15	657505	HLEDVFSK_2_y6_L	131127_S_MCMC_15_01	487.8
sp|Q96KN2|CNDP1_HUMAN	HLEDVFSK	2	y5	1	L	CIS	15	15	207721	HLEDVFSK_2_y5_L	131127_S_MCMC_15_01	487.8
sp|Q96KN2|CNDP1_HUMAN	HLEDVFSK	2	b4	1	L	CIS	15	15	833630	HLEDVFSK_2_b4_L	131127_S_MCMC_15_01	487.8
sp|Q96KN2|CNDP1_HUMAN	HLEDVFSK	2	b6	1	L	CIS	15	15	327523	HLEDVFSK_2_b6_L	131127_S_MCMC_15_01	487.8
sp|Q96KN2|CNDP1_HUMAN	HLEDVFSK	2	y7	1	H	CIS	15	15	722792	HLEDVFSK_2_y7_H	131127_S_MCMC_15_01	491.8
sp|Q96KN2|CNDP1_HUMAN	HLEDVFSK	2	y6	1	H	CIS	15	15	1351593	HLEDVFSK_2_y6_H	131127_S_MCMC_15_01	491.8
sp|Q96KN2|CNDP1_HUMAN	HLEDVFSK	2	y5	1	H	CIS	15	15	221169	HLEDVFSK_2_y5_H	131127_S_MCMC_15_01	491.8
sp|Q96KN2|CNDP1_HUMAN	HLEDVFSK	2	b4	1	H	CIS	15	15	1558808	HLEDVFSK_2_b4_H	131127_S_MCMC_15_01	491.8
sp|Q96KN2|CNDP1_HUMAN	HLEDVFSK	2	b6	1	H	CIS	15	15	614413	HLEDVFSK_2_b6_H	131127_S_MCMC_15_01	491.8
sp|O75326|SEM7A_HUMAN	IFAVWK	2	y5	1	L	CIS	15	15	153423	IFAVWK_2_y5_L	131127_S_MCMC_15_01	382.2
sp|O75326|SEM7A_HUMAN	IFAVWK	2	y4	1	L	CIS	15	15	497213	IFAVWK_2_y4_L	131127_S_MCMC_15_01	382.2
sp|O75326|SEM7A_HUMAN	IFAVWK	2	y3	1	L	CIS	15	15	108668	IFAVWK_2_y3_L	131127_S_MCMC_15_01	382.2
sp|O75326|SEM7A_HUMAN	IFAVWK	2	y2	1	L	CIS	15	15	567418	IFAVWK_2_y2_L	131127_S_MCMC_15_01	382.2
sp|O75326|SEM7A_HUMAN	IFAVWK	2	y5	1	H	CIS	15	15	1139462	IFAVWK_2_y5_H	131127_S_MCMC_15_01	386.2
sp|O75326|SEM7A_HUMAN	IFAVWK	2	y4	1	H	CIS	15	15	3105903	IFAVWK_2_y4_H	131127_S_MCMC_15_01	386.2
sp|O75326|SEM7A_HUMAN	IFAVWK	2	y3	1	H	CIS	15	15	711947	IFAVWK_2_y3_H	131127_S_MCMC_15_01	386.2
sp|O75326|SEM7A_HUMAN	IFAVWK	2	y2	1	H	CIS	15	15	3566555	IFAVWK_2_y2_H	131127_S_MCMC_15_01	386.2
sp|O75326|SEM7A_HUMAN	VYLFDFPEGK	2	y9	1	L	CIS	15	15	27691	VYLFDFPEGK_2_y9_L	131127_S_MCMC_15_01	607.8
sp|O75326|SEM7A_HUMAN	VYLFDFPEGK	2	y8	1	L	CIS	15	15	329981	VYLFDFPEGK_2_y8_L	131127_S_MCMC_15_01	607.8
sp|O75326|SEM7A_HUMAN	VYLFDFPEGK	2	y7	1	L	CIS	15	15	278214	VYLFDFPEGK_2_y7_L	131127_S_MCMC_15_01	607.8
sp|O75326|SEM7A_HUMAN	VYLFDFPEGK	2	y6	1	L	CIS	15	15	166148	VYLFDFPEGK_2_y6_L	131127_S_MCMC_15_01	607.8
sp|O75326|SEM7A_HUMAN	VYLFDFPEGK	2	y9	1	H	CIS	15	15	342417	VYLFDFPEGK_2_y9_H	131127_S_MCMC_15_01	611.8
sp|O75326|SEM7A_HUMAN	VYLFDFPEGK	2	y8	1	H	CIS	15	15	5778257	VYLFDFPEGK_2_y8_H	131127_S_MCMC_15_01	611.8
sp|O75326|SEM7A_HUMAN	VYLFDFPEGK	2	y7	1	H	CIS	15	15	4836072	VYLFDFPEGK_2_y7_H	131127_S_MCMC_15_01	611.8
sp|O75326|SEM7A_HUMAN	VYLFDFPEGK	2	y6	1	H	CIS	15	15	2891241	VYLFDFPEGK_2_y6_H	131127_S_MCMC_15_01	611.8
sp|Q96KN2|CNDP1_HUMAN	ALEQDLPVNIK	2	y7	1	L	CIS	16	16	2214360	ALEQDLPVNIK_2_y7_L	131127_S_MCMC_16_01	620.3
sp|Q96KN2|CNDP1_HUMAN	ALEQDLPVNIK	2	y6	1	L	CIS	16	16	1286812	ALEQDLPVNIK_2_y6_L	131127_S_MCMC_16_01	620.3
sp|Q96KN2|CNDP1_HUMAN	ALEQDLPVNIK	2	y5	1	L	CIS	16	16	6802897	ALEQDLPVNIK_2_y5_L	131127_S_MCMC_16_01	620.3
sp|Q96KN2|CNDP1_HUMAN	ALEQDLPVNIK	2	y7	1	H	CIS	16	16	1984299	ALEQDLPVNIK_2_y7_H	131127_S_MCMC_16_01	624.3
sp|Q96KN2|CNDP1_HUMAN	ALEQDLPVNIK	2	y6	1	H	CIS	16	16	1311322	ALEQDLPVNIK_2_y6_H	131127_S_MCMC_16_01	624.3
sp|Q96KN2|CNDP1_HUMAN	ALEQDLPVNIK	2	y5	1	H	CIS	16	16	6256672	ALEQDLPVNIK_2_y5_H	131127_S_MCMC_16_01	624.3
sp|Q96KN2|CNDP1_HUMAN	ALEQDLPVNIK	3	y5	1	L	CIS	16	16	326511	ALEQDLPVNIK_3_y5_L	131127_S_MCMC_16_01	413.9
sp|Q96KN2|CNDP1_HUMAN	ALEQDLPVNIK	3	y5	1	H	CIS	16	16	367650	ALEQDLPVNIK_3_y5_H	131127_S_MCMC_16_01	416.9
sp|Q96KN2|CNDP1_HUMAN	HLEDVFSK	2	y7	1	L	CIS	16	16	572623	HLEDVFSK_2_y7_L	131127_S_MCMC_16_01	487.8
sp|Q96KN2|CNDP1_HUMAN	HLEDVFSK	2	y6	1	L	CIS	16	16	889229	HLEDVFSK_2_y6_L	131127_S_MCMC_16_01	487.8
sp|Q96KN2|CNDP1_HUMAN	HLEDVFSK	2	y5	1	L	CIS	16	16	297591	HLEDVFSK_2_y5_L	131127_S_MCMC_16_01	487.8
sp|Q96KN2|CNDP1_HUMAN	HLEDVFSK	2	b4	1	L	CIS	16	16	1522946	HLEDVFSK_2_b4_L	131127_S_MCMC_16_01	487.8
sp|Q96KN2|CNDP1_HUMAN	HLEDVFSK	2	b6	1	L	CIS	16	16	476102	HLEDVFSK_2_b6_L	131127_S_MCMC_16_01	487.8
sp|Q96KN2|CNDP1_HUMAN	HLEDVFSK	2	y7	1	H	CIS	16	16	794153	HLEDVFSK_2_y7_H	131127_S_MCMC_16_01	491.8
sp|Q96KN2|CNDP1_HUMAN	HLEDVFSK	2	y6	1	H	CIS	16	16	1311105	HLEDVFSK_2_y6_H	131127_S_MCMC_16_01	491.8
sp|Q96KN2|CNDP1_HUMAN	HLEDVFSK	2	y5	1	H	CIS	16	16	230134	HLEDVFSK_2_y5_H	131127_S_MCMC_16_01	491.8
sp|Q96KN2|CNDP1_HUMAN	HLEDVFSK	2	b4	1	H	CIS	16	16	1819814	HLEDVFSK_2_b4_H	131127_S_MCMC_16_01	491.8
sp|Q96KN2|CNDP1_HUMAN	HLEDVFSK	2	b6	1	H	CIS	16	16	685340	HLEDVFSK_2_b6_H	131127_S_MCMC_16_01	491.8
sp|O75326|SEM7A_HUMAN	IFAVWK	2	y5	1	L	CIS	16	16	188127	IFAVWK_2_y5_L	131127_S_MCMC_16_01	382.2
sp|O75326|SEM7A_HUMAN	IFAVWK	2	y4	1	L	CIS	16	16	503504	IFAVWK_2_y4_L	131127_S_MCMC_16_01	382.2
sp|O75326|SEM7A_HUMAN	IFAVWK	2	y3	1	L	CIS	16	16	105993	IFAVWK_2_y3_L	131127_S_MCMC_16_01	382.2
sp|O75326|SEM7A_HUMAN	IFAVWK	2	y2	1	L	CIS	16	16	546812	IFAVWK_2_y2_L	131127_S_MCMC_16_01	382.2
sp|O75326|SEM7A_HUMAN	IFAVWK	2	y5	1	H	CIS	16	16	1424400	IFAVWK_2_y5_H	131127_S_MCMC_16_01	386.2
sp|O75326|SEM7A_HUMAN	IFAVWK	2	y4	1	H	CIS	16	16	3333717	IFAVWK_2_y4_H	131127_S_MCMC_16_01	386.2
sp|O75326|SEM7A_HUMAN	IFAVWK	2	y3	1	H	CIS	16	16	795238	IFAVWK_2_y3_H	131127_S_MCMC_16_01	386.2
sp|O75326|SEM7A_HUMAN	IFAVWK	2	y2	1	H	CIS	16	16	3646638	IFAVWK_2_y2_H	131127_S_MCMC_16_01	386.2
sp|O75326|SEM7A_HUMAN	VYLFDFPEGK	2	y9	1	L	CIS	16	16	22774	VYLFDFPEGK_2_y9_L	131127_S_MCMC_16_01	607.8
sp|O75326|SEM7A_HUMAN	VYLFDFPEGK	2	y8	1	L	CIS	16	16	344139	VYLFDFPEGK_2_y8_L	131127_S_MCMC_16_01	607.8
sp|O75326|SEM7A_HUMAN	VYLFDFPEGK	2	y7	1	L	CIS	16	16	305676	VYLFDFPEGK_2_y7_L	131127_S_MCMC_16_01	607.8
sp|O75326|SEM7A_HUMAN	VYLFDFPEGK	2	y6	1	L	CIS	16	16	171563	VYLFDFPEGK_2_y6_L	131127_S_MCMC_16_01	607.8
sp|O75326|SEM7A_HUMAN	VYLFDFPEGK	2	y9	1	H	CIS	16	16	436174	VYLFDFPEGK_2_y9_H	131127_S_MCMC_16_01	611.8
sp|O75326|SEM7A_HUMAN	VYLFDFPEGK	2	y8	1	H	CIS	16	16	6919485	VYLFDFPEGK_2_y8_H	131127_S_MCMC_16_01	611.8
sp|O75326|SEM7A_HUMAN	VYLFDFPEGK	2	y7	1	H	CIS	16	16	5753115	VYLFDFPEGK_2_y7_H	131127_S_MCMC_16_01	611.8
sp|O75326|SEM7A_HUMAN	VYLFDFPEGK	2	y6	1	H	CIS	16	16	3466764	VYLFDFPEGK_2_y6_H	131127_S_MCMC_16_01	611.8
sp|Q96KN2|CNDP1_HUMAN	ALEQDLPVNIK	2	y7	1	L	CIS	17	17	2177834	ALEQDLPVNIK_2_y7_L	131127_S_MCMC_17_01	620.3
sp|Q96KN2|CNDP1_HUMAN	ALEQDLPVNIK	2	y6	1	L	CIS	17	17	1449793	ALEQDLPVNIK_2_y6_L	131127_S_MCMC_17_01	620.3
sp|Q96KN2|CNDP1_HUMAN	ALEQDLPVNIK	2	y5	1	L	CIS	17	17	7415707	ALEQDLPVNIK_2_y5_L	131127_S_MCMC_17_01	620.3
sp|Q96KN2|CNDP1_HUMAN	ALEQDLPVNIK	2	y7	1	H	CIS	17	17	1856975	ALEQDLPVNIK_2_y7_H	131127_S_MCMC_17_01	624.3
sp|Q96KN2|CNDP1_HUMAN	ALEQDLPVNIK	2	y6	1	H	CIS	17	17	1283869	ALEQDLPVNIK_2_y6_H	131127_S_MCMC_17_01	624.3
sp|Q96KN2|CNDP1_HUMAN	ALEQDLPVNIK	2	y5	1	H	CIS	17	17	6048886	ALEQDLPVNIK_2_y5_H	131127_S_MCMC_17_01	624.3
sp|Q96KN2|CNDP1_HUMAN	ALEQDLPVNIK	3	y5	1	L	CIS	17	17	351513	ALEQDLPVNIK_3_y5_L	131127_S_MCMC_17_01	413.9
sp|Q96KN2|CNDP1_HUMAN	ALEQDLPVNIK	3	y5	1	H	CIS	17	17	313195	ALEQDLPVNIK_3_y5_H	131127_S_MCMC_17_01	416.9
sp|Q96KN2|CNDP1_HUMAN	HLEDVFSK	2	y7	1	L	CIS	17	17	445067	HLEDVFSK_2_y7_L	131127_S_MCMC_17_01	487.8
sp|Q96KN2|CNDP1_HUMAN	HLEDVFSK	2	y6	1	L	CIS	17	17	849141	HLEDVFSK_2_y6_L	131127_S_MCMC_17_01	487.8
sp|Q96KN2|CNDP1_HUMAN	HLEDVFSK	2	y5	1	L	CIS	17	17	279432	HLEDVFSK_2_y5_L	131127_S_MCMC_17_01	487.8
sp|Q96KN2|CNDP1_HUMAN	HLEDVFSK	2	b4	1	L	CIS	17	17	1279676	HLEDVFSK_2_b4_L	131127_S_MCMC_17_01	487.8
sp|Q96KN2|CNDP1_HUMAN	HLEDVFSK	2	b6	1	L	CIS	17	17	406098	HLEDVFSK_2_b6_L	131127_S_MCMC_17_01	487.8
sp|Q96KN2|CNDP1_HUMAN	HLEDVFSK	2	y7	1	H	CIS	17	17	507315	HLEDVFSK_2_y7_H	131127_S_MCMC_17_01	491.8
sp|Q96KN2|CNDP1_HUMAN	HLEDVFSK	2	y6	1	H	CIS	17	17	879867	HLEDVFSK_2_y6_H	131127_S_MCMC_17_01	491.8
sp|Q96KN2|CNDP1_HUMAN	HLEDVFSK	2	y5	1	H	CIS	17	17	177058	HLEDVFSK_2_y5_H	131127_S_MCMC_17_01	491.8
sp|Q96KN2|CNDP1_HUMAN	HLEDVFSK	2	b4	1	H	CIS	17	17	1383351	HLEDVFSK_2_b4_H	131127_S_MCMC_17_01	491.8
sp|Q96KN2|CNDP1_HUMAN	HLEDVFSK	2	b6	1	H	CIS	17	17	477384	HLEDVFSK_2_b6_H	131127_S_MCMC_17_01	491.8
sp|O75326|SEM7A_HUMAN	IFAVWK	2	y5	1	L	CIS	17	17	363298	IFAVWK_2_y5_L	131127_S_MCMC_17_01	382.2
sp|O75326|SEM7A_HUMAN	IFAVWK	2	y4	1	L	CIS	17	17	921439	IFAVWK_2_y4_L	131127_S_MCMC_17_01	382.2
sp|O75326|SEM7A_HUMAN	IFAVWK	2	y3	1	L	CIS	17	17	206194	IFAVWK_2_y3_L	131127_S_MCMC_17_01	382.2
sp|O75326|SEM7A_HUMAN	IFAVWK	2	y2	1	L	CIS	17	17	1054539	IFAVWK_2_y2_L	131127_S_MCMC_17_01	382.2
sp|O75326|SEM7A_HUMAN	IFAVWK	2	y5	1	H	CIS	17	17	1025692	IFAVWK_2_y5_H	131127_S_MCMC_17_01	386.2
sp|O75326|SEM7A_HUMAN	IFAVWK	2	y4	1	H	CIS	17	17	2482137	IFAVWK_2_y4_H	131127_S_MCMC_17_01	386.2
sp|O75326|SEM7A_HUMAN	IFAVWK	2	y3	1	H	CIS	17	17	580553	IFAVWK_2_y3_H	131127_S_MCMC_17_01	386.2
sp|O75326|SEM7A_HUMAN	IFAVWK	2	y2	1	H	CIS	17	17	2769154	IFAVWK_2_y2_H	131127_S_MCMC_17_01	386.2
sp|O75326|SEM7A_HUMAN	VYLFDFPEGK	2	y9	1	L	CIS	17	17	29064	VYLFDFPEGK_2_y9_L	131127_S_MCMC_17_01	607.8
sp|O75326|SEM7A_HUMAN	VYLFDFPEGK	2	y8	1	L	CIS	17	17	540717	VYLFDFPEGK_2_y8_L	131127_S_MCMC_17_01	607.8
sp|O75326|SEM7A_HUMAN	VYLFDFPEGK	2	y7	1	L	CIS	17	17	494302	VYLFDFPEGK_2_y7_L	131127_S_MCMC_17_01	607.8
sp|O75326|SEM7A_HUMAN	VYLFDFPEGK	2	y6	1	L	CIS	17	17	271985	VYLFDFPEGK_2_y6_L	131127_S_MCMC_17_01	607.8
sp|O75326|SEM7A_HUMAN	VYLFDFPEGK	2	y9	1	H	CIS	17	17	298157	VYLFDFPEGK_2_y9_H	131127_S_MCMC_17_01	611.8
sp|O75326|SEM7A_HUMAN	VYLFDFPEGK	2	y8	1	H	CIS	17	17	4946922	VYLFDFPEGK_2_y8_H	131127_S_MCMC_17_01	611.8
sp|O75326|SEM7A_HUMAN	VYLFDFPEGK	2	y7	1	H	CIS	17	17	3918262	VYLFDFPEGK_2_y7_H	131127_S_MCMC_17_01	611.8
sp|O75326|SEM7A_HUMAN	VYLFDFPEGK	2	y6	1	H	CIS	17	17	2273195	VYLFDFPEGK_2_y6_H	131127_S_MCMC_17_01	611.8
sp|Q96KN2|CNDP1_HUMAN	ALEQDLPVNIK	2	y7	1	L	CIS	18	18	3056810	ALEQDLPVNIK_2_y7_L	131127_S_MCMC_18_01	620.3
sp|Q96KN2|CNDP1_HUMAN	ALEQDLPVNIK	2	y6	1	L	CIS	18	18	1988058	ALEQDLPVNIK_2_y6_L	131127_S_MCMC_18_01	620.3
sp|Q96KN2|CNDP1_HUMAN	ALEQDLPVNIK	2	y5	1	L	CIS	18	18	10048580	ALEQDLPVNIK_2_y5_L	131127_S_MCMC_18_01	620.3
sp|Q96KN2|CNDP1_HUMAN	ALEQDLPVNIK	2	y7	1	H	CIS	18	18	2221156	ALEQDLPVNIK_2_y7_H	131127_S_MCMC_18_01	624.3
sp|Q96KN2|CNDP1_HUMAN	ALEQDLPVNIK	2	y6	1	H	CIS	18	18	1521067	ALEQDLPVNIK_2_y6_H	131127_S_MCMC_18_01	624.3
sp|Q96KN2|CNDP1_HUMAN	ALEQDLPVNIK	2	y5	1	H	CIS	18	18	8283064	ALEQDLPVNIK_2_y5_H	131127_S_MCMC_18_01	624.3
sp|Q96KN2|CNDP1_HUMAN	ALEQDLPVNIK	3	y5	1	L	CIS	18	18	189862	ALEQDLPVNIK_3_y5_L	131127_S_MCMC_18_01	413.9
sp|Q96KN2|CNDP1_HUMAN	ALEQDLPVNIK	3	y5	1	H	CIS	18	18	145542	ALEQDLPVNIK_3_y5_H	131127_S_MCMC_18_01	416.9
sp|Q96KN2|CNDP1_HUMAN	HLEDVFSK	2	y7	1	L	CIS	18	18	617378	HLEDVFSK_2_y7_L	131127_S_MCMC_18_01	487.8
sp|Q96KN2|CNDP1_HUMAN	HLEDVFSK	2	y6	1	L	CIS	18	18	1100348	HLEDVFSK_2_y6_L	131127_S_MCMC_18_01	487.8
sp|Q96KN2|CNDP1_HUMAN	HLEDVFSK	2	y5	1	L	CIS	18	18	393389	HLEDVFSK_2_y5_L	131127_S_MCMC_18_01	487.8
sp|Q96KN2|CNDP1_HUMAN	HLEDVFSK	2	b4	1	L	CIS	18	18	1869268	HLEDVFSK_2_b4_L	131127_S_MCMC_18_01	487.8
sp|Q96KN2|CNDP1_HUMAN	HLEDVFSK	2	b6	1	L	CIS	18	18	561634	HLEDVFSK_2_b6_L	131127_S_MCMC_18_01	487.8
sp|Q96KN2|CNDP1_HUMAN	HLEDVFSK	2	y7	1	H	CIS	18	18	621282	HLEDVFSK_2_y7_H	131127_S_MCMC_18_01	491.8
sp|Q96KN2|CNDP1_HUMAN	HLEDVFSK	2	y6	1	H	CIS	18	18	1125870	HLEDVFSK_2_y6_H	131127_S_MCMC_18_01	491.8
sp|Q96KN2|CNDP1_HUMAN	HLEDVFSK	2	y5	1	H	CIS	18	18	201069	HLEDVFSK_2_y5_H	131127_S_MCMC_18_01	491.8
sp|Q96KN2|CNDP1_HUMAN	HLEDVFSK	2	b4	1	H	CIS	18	18	1687359	HLEDVFSK_2_b4_H	131127_S_MCMC_18_01	491.8
sp|Q96KN2|CNDP1_HUMAN	HLEDVFSK	2	b6	1	H	CIS	18	18	576383	HLEDVFSK_2_b6_H	131127_S_MCMC_18_01	491.8
sp|O75326|SEM7A_HUMAN	IFAVWK	2	y5	1	L	CIS	18	18	218276	IFAVWK_2_y5_L	131127_S_MCMC_18_01	382.2
sp|O75326|SEM7A_HUMAN	IFAVWK	2	y4	1	L	CIS	18	18	695535	IFAVWK_2_y4_L	131127_S_MCMC_18_01	382.2
sp|O75326|SEM7A_HUMAN	IFAVWK	2	y3	1	L	CIS	18	18	137372	IFAVWK_2_y3_L	131127_S_MCMC_18_01	382.2
sp|O75326|SEM7A_HUMAN	IFAVWK	2	y2	1	L	CIS	18	18	720912	IFAVWK_2_y2_L	131127_S_MCMC_18_01	382.2
sp|O75326|SEM7A_HUMAN	IFAVWK	2	y5	1	H	CIS	18	18	1211546	IFAVWK_2_y5_H	131127_S_MCMC_18_01	386.2
sp|O75326|SEM7A_HUMAN	IFAVWK	2	y4	1	H	CIS	18	18	2690317	IFAVWK_2_y4_H	131127_S_MCMC_18_01	386.2
sp|O75326|SEM7A_HUMAN	IFAVWK	2	y3	1	H	CIS	18	18	610581	IFAVWK_2_y3_H	131127_S_MCMC_18_01	386.2
sp|O75326|SEM7A_HUMAN	IFAVWK	2	y2	1	H	CIS	18	18	3146608	IFAVWK_2_y2_H	131127_S_MCMC_18_01	386.2
sp|O75326|SEM7A_HUMAN	VYLFDFPEGK	2	y9	1	L	CIS	18	18	16557	VYLFDFPEGK_2_y9_L	131127_S_MCMC_18_01	607.8
sp|O75326|SEM7A_HUMAN	VYLFDFPEGK	2	y8	1	L	CIS	18	18	249294	VYLFDFPEGK_2_y8_L	131127_S_MCMC_18_01	607.8
sp|O75326|SEM7A_HUMAN	VYLFDFPEGK	2	y7	1	L	CIS	18	18	232809	VYLFDFPEGK_2_y7_L	131127_S_MCMC_18_01	607.8
sp|O75326|SEM7A_HUMAN	VYLFDFPEGK	2	y6	1	L	CIS	18	18	123996	VYLFDFPEGK_2_y6_L	131127_S_MCMC_18_01	607.8
sp|O75326|SEM7A_HUMAN	VYLFDFPEGK	2	y9	1	H	CIS	18	18	222759	VYLFDFPEGK_2_y9_H	131127_S_MCMC_18_01	611.8
sp|O75326|SEM7A_HUMAN	VYLFDFPEGK	2	y8	1	H	CIS	18	18	3543829	VYLFDFPEGK_2_y8_H	131127_S_MCMC_18_01	611.8
sp|O75326|SEM7A_HUMAN	VYLFDFPEGK	2	y7	1	H	CIS	18	18	2924283	VYLFDFPEGK_2_y7_H	131127_S_MCMC_18_01	611.8
sp|O75326|SEM7A_HUMAN	VYLFDFPEGK	2	y6	1	H	CIS	18	18	1735945	VYLFDFPEGK_2_y6_H	131127_S_MCMC_18_01	611.8
sp|Q96KN2|CNDP1_HUMAN	ALEQDLPVNIK	2	y7	1	L	CIS	19	19	1254638	ALEQDLPVNIK_2_y7_L	131204_S_MCMC_19_01	620.3
sp|Q96KN2|CNDP1_HUMAN	ALEQDLPVNIK	2	y6	1	L	CIS	19	19	741735	ALEQDLPVNIK_2_y6_L	131204_S_MCMC_19_01	620.3
sp|Q96KN2|CNDP1_HUMAN	ALEQDLPVNIK	2	y5	1	L	CIS	19	19	3956546	ALEQDLPVNIK_2_y5_L	131204_S_MCMC_19_01	620.3
sp|Q96KN2|CNDP1_HUMAN	ALEQDLPVNIK	2	y7	1	H	CIS	19	19	1572183	ALEQDLPVNIK_2_y7_H	131204_S_MCMC_19_01	624.3
sp|Q96KN2|CNDP1_HUMAN	ALEQDLPVNIK	2	y6	1	H	CIS	19	19	1149006	ALEQDLPVNIK_2_y6_H	131204_S_MCMC_19_01	624.3
sp|Q96KN2|CNDP1_HUMAN	ALEQDLPVNIK	2	y5	1	H	CIS	19	19	5426487	ALEQDLPVNIK_2_y5_H	131204_S_MCMC_19_01	624.3
sp|Q96KN2|CNDP1_HUMAN	ALEQDLPVNIK	3	y5	1	L	CIS	19	19	186536	ALEQDLPVNIK_3_y5_L	131204_S_MCMC_19_01	413.9
sp|Q96KN2|CNDP1_HUMAN	ALEQDLPVNIK	3	y5	1	H	CIS	19	19	289637	ALEQDLPVNIK_3_y5_H	131204_S_MCMC_19_01	416.9
sp|Q96KN2|CNDP1_HUMAN	HLEDVFSK	2	y7	1	L	CIS	19	19	177571	HLEDVFSK_2_y7_L	131204_S_MCMC_19_01	487.8
sp|Q96KN2|CNDP1_HUMAN	HLEDVFSK	2	y6	1	L	CIS	19	19	370904	HLEDVFSK_2_y6_L	131204_S_MCMC_19_01	487.8
sp|Q96KN2|CNDP1_HUMAN	HLEDVFSK	2	y5	1	L	CIS	19	19	118646	HLEDVFSK_2_y5_L	131204_S_MCMC_19_01	487.8
sp|Q96KN2|CNDP1_HUMAN	HLEDVFSK	2	b4	1	L	CIS	19	19	502347	HLEDVFSK_2_b4_L	131204_S_MCMC_19_01	487.8
sp|Q96KN2|CNDP1_HUMAN	HLEDVFSK	2	b6	1	L	CIS	19	19	190658	HLEDVFSK_2_b6_L	131204_S_MCMC_19_01	487.8
sp|Q96KN2|CNDP1_HUMAN	HLEDVFSK	2	y7	1	H	CIS	19	19	354202	HLEDVFSK_2_y7_H	131204_S_MCMC_19_01	491.8
sp|Q96KN2|CNDP1_HUMAN	HLEDVFSK	2	y6	1	H	CIS	19	19	681653	HLEDVFSK_2_y6_H	131204_S_MCMC_19_01	491.8
sp|Q96KN2|CNDP1_HUMAN	HLEDVFSK	2	y5	1	H	CIS	19	19	145831	HLEDVFSK_2_y5_H	131204_S_MCMC_19_01	491.8
sp|Q96KN2|CNDP1_HUMAN	HLEDVFSK	2	b4	1	H	CIS	19	19	937381	HLEDVFSK_2_b4_H	131204_S_MCMC_19_01	491.8
sp|Q96KN2|CNDP1_HUMAN	HLEDVFSK	2	b6	1	H	CIS	19	19	362372	HLEDVFSK_2_b6_H	131204_S_MCMC_19_01	491.8
sp|O75326|SEM7A_HUMAN	IFAVWK	2	y5	1	L	CIS	19	19	130715	IFAVWK_2_y5_L	131204_S_MCMC_19_01	382.2
sp|O75326|SEM7A_HUMAN	IFAVWK	2	y4	1	L	CIS	19	19	394747	IFAVWK_2_y4_L	131204_S_MCMC_19_01	382.2
sp|O75326|SEM7A_HUMAN	IFAVWK	2	y3	1	L	CIS	19	19	76058	IFAVWK_2_y3_L	131204_S_MCMC_19_01	382.2
sp|O75326|SEM7A_HUMAN	IFAVWK	2	y2	1	L	CIS	19	19	395037	IFAVWK_2_y2_L	131204_S_MCMC_19_01	382.2
sp|O75326|SEM7A_HUMAN	IFAVWK	2	y5	1	H	CIS	19	19	761154	IFAVWK_2_y5_H	131204_S_MCMC_19_01	386.2
sp|O75326|SEM7A_HUMAN	IFAVWK	2	y4	1	H	CIS	19	19	1906717	IFAVWK_2_y4_H	131204_S_MCMC_19_01	386.2
sp|O75326|SEM7A_HUMAN	IFAVWK	2	y3	1	H	CIS	19	19	434222	IFAVWK_2_y3_H	131204_S_MCMC_19_01	386.2
sp|O75326|SEM7A_HUMAN	IFAVWK	2	y2	1	H	CIS	19	19	2210441	IFAVWK_2_y2_H	131204_S_MCMC_19_01	386.2
sp|O75326|SEM7A_HUMAN	VYLFDFPEGK	2	y9	1	L	CIS	19	19	14099	VYLFDFPEGK_2_y9_L	131204_S_MCMC_19_01	607.8
sp|O75326|SEM7A_HUMAN	VYLFDFPEGK	2	y8	1	L	CIS	19	19	149012	VYLFDFPEGK_2_y8_L	131204_S_MCMC_19_01	607.8
sp|O75326|SEM7A_HUMAN	VYLFDFPEGK	2	y7	1	L	CIS	19	19	149952	VYLFDFPEGK_2_y7_L	131204_S_MCMC_19_01	607.8
sp|O75326|SEM7A_HUMAN	VYLFDFPEGK	2	y6	1	L	CIS	19	19	82278	VYLFDFPEGK_2_y6_L	131204_S_MCMC_19_01	607.8
sp|O75326|SEM7A_HUMAN	VYLFDFPEGK	2	y9	1	H	CIS	19	19	157688	VYLFDFPEGK_2_y9_H	131204_S_MCMC_19_01	611.8
sp|O75326|SEM7A_HUMAN	VYLFDFPEGK	2	y8	1	H	CIS	19	19	2627704	VYLFDFPEGK_2_y8_H	131204_S_MCMC_19_01	611.8
sp|O75326|SEM7A_HUMAN	VYLFDFPEGK	2	y7	1	H	CIS	19	19	2243425	VYLFDFPEGK_2_y7_H	131204_S_MCMC_19_01	611.8
sp|O75326|SEM7A_HUMAN	VYLFDFPEGK	2	y6	1	H	CIS	19	19	1358606	VYLFDFPEGK_2_y6_H	131204_S_MCMC_19_01	611.8
sp|Q96KN2|CNDP1_HUMAN	ALEQDLPVNIK	2	y7	1	L	CIS	20	20	3631096	ALEQDLPVNIK_2_y7_L	131204_S_MCMC_20_01	620.3
sp|Q96KN2|CNDP1_HUMAN	ALEQDLPVNIK	2	y6	1	L	CIS	20	20	2349057	ALEQDLPVNIK_2_y6_L	131204_S_MCMC_20_01	620.3
sp|Q96KN2|CNDP1_HUMAN	ALEQDLPVNIK	2	y5	1	L	CIS	20	20	12174270	ALEQDLPVNIK_2_y5_L	131204_S_MCMC_20_01	620.3
sp|Q96KN2|CNDP1_HUMAN	ALEQDLPVNIK	2	y7	1	H	CIS	20	20	1962753	ALEQDLPVNIK_2_y7_H	131204_S_MCMC_20_01	624.3
sp|Q96KN2|CNDP1_HUMAN	ALEQDLPVNIK	2	y6	1	H	CIS	20	20	1350436	ALEQDLPVNIK_2_y6_H	131204_S_MCMC_20_01	624.3
sp|Q96KN2|CNDP1_HUMAN	ALEQDLPVNIK	2	y5	1	H	CIS	20	20	6411177	ALEQDLPVNIK_2_y5_H	131204_S_MCMC_20_01	624.3
sp|Q96KN2|CNDP1_HUMAN	ALEQDLPVNIK	3	y5	1	L	CIS	20	20	559248	ALEQDLPVNIK_3_y5_L	131204_S_MCMC_20_01	413.9
sp|Q96KN2|CNDP1_HUMAN	ALEQDLPVNIK	3	y5	1	H	CIS	20	20	318630	ALEQDLPVNIK_3_y5_H	131204_S_MCMC_20_01	416.9
sp|Q96KN2|CNDP1_HUMAN	HLEDVFSK	2	y7	1	L	CIS	20	20	706452	HLEDVFSK_2_y7_L	131204_S_MCMC_20_01	487.8
sp|Q96KN2|CNDP1_HUMAN	HLEDVFSK	2	y6	1	L	CIS	20	20	1295705	HLEDVFSK_2_y6_L	131204_S_MCMC_20_01	487.8
sp|Q96KN2|CNDP1_HUMAN	HLEDVFSK	2	y5	1	L	CIS	20	20	377989	HLEDVFSK_2_y5_L	131204_S_MCMC_20_01	487.8
sp|Q96KN2|CNDP1_HUMAN	HLEDVFSK	2	b4	1	L	CIS	20	20	1640219	HLEDVFSK_2_b4_L	131204_S_MCMC_20_01	487.8
sp|Q96KN2|CNDP1_HUMAN	HLEDVFSK	2	b6	1	L	CIS	20	20	601399	HLEDVFSK_2_b6_L	131204_S_MCMC_20_01	487.8
sp|Q96KN2|CNDP1_HUMAN	HLEDVFSK	2	y7	1	H	CIS	20	20	573202	HLEDVFSK_2_y7_H	131204_S_MCMC_20_01	491.8
sp|Q96KN2|CNDP1_HUMAN	HLEDVFSK	2	y6	1	H	CIS	20	20	1000789	HLEDVFSK_2_y6_H	131204_S_MCMC_20_01	491.8
sp|Q96KN2|CNDP1_HUMAN	HLEDVFSK	2	y5	1	H	CIS	20	20	201936	HLEDVFSK_2_y5_H	131204_S_MCMC_20_01	491.8
sp|Q96KN2|CNDP1_HUMAN	HLEDVFSK	2	b4	1	H	CIS	20	20	1165346	HLEDVFSK_2_b4_H	131204_S_MCMC_20_01	491.8
sp|Q96KN2|CNDP1_HUMAN	HLEDVFSK	2	b6	1	H	CIS	20	20	459762	HLEDVFSK_2_b6_H	131204_S_MCMC_20_01	491.8
sp|O75326|SEM7A_HUMAN	IFAVWK	2	y5	1	L	CIS	20	20	305110	IFAVWK_2_y5_L	131204_S_MCMC_20_01	382.2
sp|O75326|SEM7A_HUMAN	IFAVWK	2	y4	1	L	CIS	20	20	845631	IFAVWK_2_y4_L	131204_S_MCMC_20_01	382.2
sp|O75326|SEM7A_HUMAN	IFAVWK	2	y3	1	L	CIS	20	20	170052	IFAVWK_2_y3_L	131204_S_MCMC_20_01	382.2
sp|O75326|SEM7A_HUMAN	IFAVWK	2	y2	1	L	CIS	20	20	1017780	IFAVWK_2_y2_L	131204_S_MCMC_20_01	382.2
sp|O75326|SEM7A_HUMAN	IFAVWK	2	y5	1	H	CIS	20	20	1067162	IFAVWK_2_y5_H	131204_S_MCMC_20_01	386.2
sp|O75326|SEM7A_HUMAN	IFAVWK	2	y4	1	H	CIS	20	20	2745627	IFAVWK_2_y4_H	131204_S_MCMC_20_01	386.2
sp|O75326|SEM7A_HUMAN	IFAVWK	2	y3	1	H	CIS	20	20	580866	IFAVWK_2_y3_H	131204_S_MCMC_20_01	386.2
sp|O75326|SEM7A_HUMAN	IFAVWK	2	y2	1	H	CIS	20	20	2993885	IFAVWK_2_y2_H	131204_S_MCMC_20_01	386.2
sp|O75326|SEM7A_HUMAN	VYLFDFPEGK	2	y9	1	L	CIS	20	20	29426	VYLFDFPEGK_2_y9_L	131204_S_MCMC_20_01	607.8
sp|O75326|SEM7A_HUMAN	VYLFDFPEGK	2	y8	1	L	CIS	20	20	456146	VYLFDFPEGK_2_y8_L	131204_S_MCMC_20_01	607.8
sp|O75326|SEM7A_HUMAN	VYLFDFPEGK	2	y7	1	L	CIS	20	20	323040	VYLFDFPEGK_2_y7_L	131204_S_MCMC_20_01	607.8
sp|O75326|SEM7A_HUMAN	VYLFDFPEGK	2	y6	1	L	CIS	20	20	196008	VYLFDFPEGK_2_y6_L	131204_S_MCMC_20_01	607.8
sp|O75326|SEM7A_HUMAN	VYLFDFPEGK	2	y9	1	H	CIS	20	20	206564	VYLFDFPEGK_2_y9_H	131204_S_MCMC_20_01	611.8
sp|O75326|SEM7A_HUMAN	VYLFDFPEGK	2	y8	1	H	CIS	20	20	3309213	VYLFDFPEGK_2_y8_H	131204_S_MCMC_20_01	611.8
sp|O75326|SEM7A_HUMAN	VYLFDFPEGK	2	y7	1	H	CIS	20	20	2981473	VYLFDFPEGK_2_y7_H	131204_S_MCMC_20_01	611.8
sp|O75326|SEM7A_HUMAN	VYLFDFPEGK	2	y6	1	H	CIS	20	20	1693432	VYLFDFPEGK_2_y6_H	131204_S_MCMC_20_01	611.8
sp|Q96KN2|CNDP1_HUMAN	ALEQDLPVNIK	2	y7	1	L	CIS	21	21	1758744	ALEQDLPVNIK_2_y7_L	131205_S_MCMC_21_01	620.3
sp|Q96KN2|CNDP1_HUMAN	ALEQDLPVNIK	2	y6	1	L	CIS	21	21	1161896	ALEQDLPVNIK_2_y6_L	131205_S_MCMC_21_01	620.3
sp|Q96KN2|CNDP1_HUMAN	ALEQDLPVNIK	2	y5	1	L	CIS	21	21	5885104	ALEQDLPVNIK_2_y5_L	131205_S_MCMC_21_01	620.3
sp|Q96KN2|CNDP1_HUMAN	ALEQDLPVNIK	2	y7	1	H	CIS	21	21	3028908	ALEQDLPVNIK_2_y7_H	131205_S_MCMC_21_01	624.3
sp|Q96KN2|CNDP1_HUMAN	ALEQDLPVNIK	2	y6	1	H	CIS	21	21	2082826	ALEQDLPVNIK_2_y6_H	131205_S_MCMC_21_01	624.3
sp|Q96KN2|CNDP1_HUMAN	ALEQDLPVNIK	2	y5	1	H	CIS	21	21	10158372	ALEQDLPVNIK_2_y5_H	131205_S_MCMC_21_01	624.3
sp|Q96KN2|CNDP1_HUMAN	ALEQDLPVNIK	3	y5	1	L	CIS	21	21	291124	ALEQDLPVNIK_3_y5_L	131205_S_MCMC_21_01	413.9
sp|Q96KN2|CNDP1_HUMAN	ALEQDLPVNIK	3	y5	1	H	CIS	21	21	585646	ALEQDLPVNIK_3_y5_H	131205_S_MCMC_21_01	416.9
sp|Q96KN2|CNDP1_HUMAN	HLEDVFSK	2	y7	1	L	CIS	21	21	519699	HLEDVFSK_2_y7_L	131205_S_MCMC_21_01	487.8
sp|Q96KN2|CNDP1_HUMAN	HLEDVFSK	2	y6	1	L	CIS	21	21	969121	HLEDVFSK_2_y6_L	131205_S_MCMC_21_01	487.8
sp|Q96KN2|CNDP1_HUMAN	HLEDVFSK	2	y5	1	L	CIS	21	21	277636	HLEDVFSK_2_y5_L	131205_S_MCMC_21_01	487.8
sp|Q96KN2|CNDP1_HUMAN	HLEDVFSK	2	b4	1	L	CIS	21	21	1555274	HLEDVFSK_2_b4_L	131205_S_MCMC_21_01	487.8
sp|Q96KN2|CNDP1_HUMAN	HLEDVFSK	2	b6	1	L	CIS	21	21	464823	HLEDVFSK_2_b6_L	131205_S_MCMC_21_01	487.8
sp|Q96KN2|CNDP1_HUMAN	HLEDVFSK	2	y7	1	H	CIS	21	21	1347544	HLEDVFSK_2_y7_H	131205_S_MCMC_21_01	491.8
sp|Q96KN2|CNDP1_HUMAN	HLEDVFSK	2	y6	1	H	CIS	21	21	2475097	HLEDVFSK_2_y6_H	131205_S_MCMC_21_01	491.8
sp|Q96KN2|CNDP1_HUMAN	HLEDVFSK	2	y5	1	H	CIS	21	21	422093	HLEDVFSK_2_y5_H	131205_S_MCMC_21_01	491.8
sp|Q96KN2|CNDP1_HUMAN	HLEDVFSK	2	b4	1	H	CIS	21	21	3243697	HLEDVFSK_2_b4_H	131205_S_MCMC_21_01	491.8
sp|Q96KN2|CNDP1_HUMAN	HLEDVFSK	2	b6	1	H	CIS	21	21	1228609	HLEDVFSK_2_b6_H	131205_S_MCMC_21_01	491.8
sp|O75326|SEM7A_HUMAN	IFAVWK	2	y5	1	L	CIS	21	21	258910	IFAVWK_2_y5_L	131205_S_MCMC_21_01	382.2
sp|O75326|SEM7A_HUMAN	IFAVWK	2	y4	1	L	CIS	21	21	765450	IFAVWK_2_y4_L	131205_S_MCMC_21_01	382.2
sp|O75326|SEM7A_HUMAN	IFAVWK	2	y3	1	L	CIS	21	21	148578	IFAVWK_2_y3_L	131205_S_MCMC_21_01	382.2
sp|O75326|SEM7A_HUMAN	IFAVWK	2	y2	1	L	CIS	21	21	784031	IFAVWK_2_y2_L	131205_S_MCMC_21_01	382.2
sp|O75326|SEM7A_HUMAN	IFAVWK	2	y5	1	H	CIS	21	21	1431413	IFAVWK_2_y5_H	131205_S_MCMC_21_01	386.2
sp|O75326|SEM7A_HUMAN	IFAVWK	2	y4	1	H	CIS	21	21	3318467	IFAVWK_2_y4_H	131205_S_MCMC_21_01	386.2
sp|O75326|SEM7A_HUMAN	IFAVWK	2	y3	1	H	CIS	21	21	781139	IFAVWK_2_y3_H	131205_S_MCMC_21_01	386.2
sp|O75326|SEM7A_HUMAN	IFAVWK	2	y2	1	H	CIS	21	21	4009372	IFAVWK_2_y2_H	131205_S_MCMC_21_01	386.2
sp|O75326|SEM7A_HUMAN	VYLFDFPEGK	2	y9	1	L	CIS	21	21	36657	VYLFDFPEGK_2_y9_L	131205_S_MCMC_21_01	607.8
sp|O75326|SEM7A_HUMAN	VYLFDFPEGK	2	y8	1	L	CIS	21	21	604869	VYLFDFPEGK_2_y8_L	131205_S_MCMC_21_01	607.8
sp|O75326|SEM7A_HUMAN	VYLFDFPEGK	2	y7	1	L	CIS	21	21	530544	VYLFDFPEGK_2_y7_L	131205_S_MCMC_21_01	607.8
sp|O75326|SEM7A_HUMAN	VYLFDFPEGK	2	y6	1	L	CIS	21	21	288264	VYLFDFPEGK_2_y6_L	131205_S_MCMC_21_01	607.8
sp|O75326|SEM7A_HUMAN	VYLFDFPEGK	2	y9	1	H	CIS	21	21	531701	VYLFDFPEGK_2_y9_H	131205_S_MCMC_21_01	611.8
sp|O75326|SEM7A_HUMAN	VYLFDFPEGK	2	y8	1	H	CIS	21	21	8435182	VYLFDFPEGK_2_y8_H	131205_S_MCMC_21_01	611.8
sp|O75326|SEM7A_HUMAN	VYLFDFPEGK	2	y7	1	H	CIS	21	21	6785157	VYLFDFPEGK_2_y7_H	131205_S_MCMC_21_01	611.8
sp|O75326|SEM7A_HUMAN	VYLFDFPEGK	2	y6	1	H	CIS	21	21	4185283	VYLFDFPEGK_2_y6_H	131205_S_MCMC_21_01	611.8
sp|Q96KN2|CNDP1_HUMAN	ALEQDLPVNIK	2	y7	1	L	CIS	22	22	3896273	ALEQDLPVNIK_2_y7_L	131205_S_MCMC_22_01	620.3
sp|Q96KN2|CNDP1_HUMAN	ALEQDLPVNIK	2	y6	1	L	CIS	22	22	2759581	ALEQDLPVNIK_2_y6_L	131205_S_MCMC_22_01	620.3
sp|Q96KN2|CNDP1_HUMAN	ALEQDLPVNIK	2	y5	1	L	CIS	22	22	13142463	ALEQDLPVNIK_2_y5_L	131205_S_MCMC_22_01	620.3
sp|Q96KN2|CNDP1_HUMAN	ALEQDLPVNIK	2	y7	1	H	CIS	22	22	2241039	ALEQDLPVNIK_2_y7_H	131205_S_MCMC_22_01	624.3
sp|Q96KN2|CNDP1_HUMAN	ALEQDLPVNIK	2	y6	1	H	CIS	22	22	1631036	ALEQDLPVNIK_2_y6_H	131205_S_MCMC_22_01	624.3
sp|Q96KN2|CNDP1_HUMAN	ALEQDLPVNIK	2	y5	1	H	CIS	22	22	7636451	ALEQDLPVNIK_2_y5_H	131205_S_MCMC_22_01	624.3
sp|Q96KN2|CNDP1_HUMAN	ALEQDLPVNIK	3	y5	1	L	CIS	22	22	588096	ALEQDLPVNIK_3_y5_L	131205_S_MCMC_22_01	413.9
sp|Q96KN2|CNDP1_HUMAN	ALEQDLPVNIK	3	y5	1	H	CIS	22	22	263609	ALEQDLPVNIK_3_y5_H	131205_S_MCMC_22_01	416.9
sp|Q96KN2|CNDP1_HUMAN	HLEDVFSK	2	y7	1	L	CIS	22	22	720161	HLEDVFSK_2_y7_L	131205_S_MCMC_22_01	487.8
sp|Q96KN2|CNDP1_HUMAN	HLEDVFSK	2	y6	1	L	CIS	22	22	1264421	HLEDVFSK_2_y6_L	131205_S_MCMC_22_01	487.8
sp|Q96KN2|CNDP1_HUMAN	HLEDVFSK	2	y5	1	L	CIS	22	22	497266	HLEDVFSK_2_y5_L	131205_S_MCMC_22_01	487.8
sp|Q96KN2|CNDP1_HUMAN	HLEDVFSK	2	b4	1	L	CIS	22	22	2172340	HLEDVFSK_2_b4_L	131205_S_MCMC_22_01	487.8
sp|Q96KN2|CNDP1_HUMAN	HLEDVFSK	2	b6	1	L	CIS	22	22	690374	HLEDVFSK_2_b6_L	131205_S_MCMC_22_01	487.8
sp|Q96KN2|CNDP1_HUMAN	HLEDVFSK	2	y7	1	H	CIS	22	22	650176	HLEDVFSK_2_y7_H	131205_S_MCMC_22_01	491.8
sp|Q96KN2|CNDP1_HUMAN	HLEDVFSK	2	y6	1	H	CIS	22	22	990339	HLEDVFSK_2_y6_H	131205_S_MCMC_22_01	491.8
sp|Q96KN2|CNDP1_HUMAN	HLEDVFSK	2	y5	1	H	CIS	22	22	209014	HLEDVFSK_2_y5_H	131205_S_MCMC_22_01	491.8
sp|Q96KN2|CNDP1_HUMAN	HLEDVFSK	2	b4	1	H	CIS	22	22	1671676	HLEDVFSK_2_b4_H	131205_S_MCMC_22_01	491.8
sp|Q96KN2|CNDP1_HUMAN	HLEDVFSK	2	b6	1	H	CIS	22	22	558141	HLEDVFSK_2_b6_H	131205_S_MCMC_22_01	491.8
sp|O75326|SEM7A_HUMAN	IFAVWK	2	y5	1	L	CIS	22	22	430263	IFAVWK_2_y5_L	131205_S_MCMC_22_01	382.2
sp|O75326|SEM7A_HUMAN	IFAVWK	2	y4	1	L	CIS	22	22	1338507	IFAVWK_2_y4_L	131205_S_MCMC_22_01	382.2
sp|O75326|SEM7A_HUMAN	IFAVWK	2	y3	1	L	CIS	22	22	268453	IFAVWK_2_y3_L	131205_S_MCMC_22_01	382.2
sp|O75326|SEM7A_HUMAN	IFAVWK	2	y2	1	L	CIS	22	22	1437704	IFAVWK_2_y2_L	131205_S_MCMC_22_01	382.2
sp|O75326|SEM7A_HUMAN	IFAVWK	2	y5	1	H	CIS	22	22	976135	IFAVWK_2_y5_H	131205_S_MCMC_22_01	386.2
sp|O75326|SEM7A_HUMAN	IFAVWK	2	y4	1	H	CIS	22	22	2539419	IFAVWK_2_y4_H	131205_S_MCMC_22_01	386.2
sp|O75326|SEM7A_HUMAN	IFAVWK	2	y3	1	H	CIS	22	22	587300	IFAVWK_2_y3_H	131205_S_MCMC_22_01	386.2
sp|O75326|SEM7A_HUMAN	IFAVWK	2	y2	1	H	CIS	22	22	2665151	IFAVWK_2_y2_H	131205_S_MCMC_22_01	386.2
sp|O75326|SEM7A_HUMAN	VYLFDFPEGK	2	y9	1	L	CIS	22	22	53141	VYLFDFPEGK_2_y9_L	131205_S_MCMC_22_01	607.8
sp|O75326|SEM7A_HUMAN	VYLFDFPEGK	2	y8	1	L	CIS	22	22	943093	VYLFDFPEGK_2_y8_L	131205_S_MCMC_22_01	607.8
sp|O75326|SEM7A_HUMAN	VYLFDFPEGK	2	y7	1	L	CIS	22	22	871732	VYLFDFPEGK_2_y7_L	131205_S_MCMC_22_01	607.8
sp|O75326|SEM7A_HUMAN	VYLFDFPEGK	2	y6	1	L	CIS	22	22	506902	VYLFDFPEGK_2_y6_L	131205_S_MCMC_22_01	607.8
sp|O75326|SEM7A_HUMAN	VYLFDFPEGK	2	y9	1	H	CIS	22	22	366855	VYLFDFPEGK_2_y9_H	131205_S_MCMC_22_01	611.8
sp|O75326|SEM7A_HUMAN	VYLFDFPEGK	2	y8	1	H	CIS	22	22	6013750	VYLFDFPEGK_2_y8_H	131205_S_MCMC_22_01	611.8
sp|O75326|SEM7A_HUMAN	VYLFDFPEGK	2	y7	1	H	CIS	22	22	4894810	VYLFDFPEGK_2_y7_H	131205_S_MCMC_22_01	611.8
sp|O75326|SEM7A_HUMAN	VYLFDFPEGK	2	y6	1	H	CIS	22	22	3024636	VYLFDFPEGK_2_y6_H	131205_S_MCMC_22_01	611.8
sp|Q96KN2|CNDP1_HUMAN	ALEQDLPVNIK	2	y7	1	L	CIS	23	23	1709483	ALEQDLPVNIK_2_y7_L	131206_S_MCMC_23_01	620.3
sp|Q96KN2|CNDP1_HUMAN	ALEQDLPVNIK	2	y6	1	L	CIS	23	23	1126304	ALEQDLPVNIK_2_y6_L	131206_S_MCMC_23_01	620.3
sp|Q96KN2|CNDP1_HUMAN	ALEQDLPVNIK	2	y5	1	L	CIS	23	23	5444259	ALEQDLPVNIK_2_y5_L	131206_S_MCMC_23_01	620.3
sp|Q96KN2|CNDP1_HUMAN	ALEQDLPVNIK	2	y7	1	H	CIS	23	23	3199605	ALEQDLPVNIK_2_y7_H	131206_S_MCMC_23_01	624.3
sp|Q96KN2|CNDP1_HUMAN	ALEQDLPVNIK	2	y6	1	H	CIS	23	23	2223398	ALEQDLPVNIK_2_y6_H	131206_S_MCMC_23_01	624.3
sp|Q96KN2|CNDP1_HUMAN	ALEQDLPVNIK	2	y5	1	H	CIS	23	23	10508076	ALEQDLPVNIK_2_y5_H	131206_S_MCMC_23_01	624.3
sp|Q96KN2|CNDP1_HUMAN	ALEQDLPVNIK	3	y5	1	L	CIS	23	23	303013	ALEQDLPVNIK_3_y5_L	131206_S_MCMC_23_01	413.9
sp|Q96KN2|CNDP1_HUMAN	ALEQDLPVNIK	3	y5	1	H	CIS	23	23	672037	ALEQDLPVNIK_3_y5_H	131206_S_MCMC_23_01	416.9
sp|Q96KN2|CNDP1_HUMAN	HLEDVFSK	2	y7	1	L	CIS	23	23	273562	HLEDVFSK_2_y7_L	131206_S_MCMC_23_01	487.8
sp|Q96KN2|CNDP1_HUMAN	HLEDVFSK	2	y6	1	L	CIS	23	23	481497	HLEDVFSK_2_y6_L	131206_S_MCMC_23_01	487.8
sp|Q96KN2|CNDP1_HUMAN	HLEDVFSK	2	y5	1	L	CIS	23	23	164209	HLEDVFSK_2_y5_L	131206_S_MCMC_23_01	487.8
sp|Q96KN2|CNDP1_HUMAN	HLEDVFSK	2	b4	1	L	CIS	23	23	799436	HLEDVFSK_2_b4_L	131206_S_MCMC_23_01	487.8
sp|Q96KN2|CNDP1_HUMAN	HLEDVFSK	2	b6	1	L	CIS	23	23	250650	HLEDVFSK_2_b6_L	131206_S_MCMC_23_01	487.8
sp|Q96KN2|CNDP1_HUMAN	HLEDVFSK	2	y7	1	H	CIS	23	23	749638	HLEDVFSK_2_y7_H	131206_S_MCMC_23_01	491.8
sp|Q96KN2|CNDP1_HUMAN	HLEDVFSK	2	y6	1	H	CIS	23	23	1345258	HLEDVFSK_2_y6_H	131206_S_MCMC_23_01	491.8
sp|Q96KN2|CNDP1_HUMAN	HLEDVFSK	2	y5	1	H	CIS	23	23	252457	HLEDVFSK_2_y5_H	131206_S_MCMC_23_01	491.8
sp|Q96KN2|CNDP1_HUMAN	HLEDVFSK	2	b4	1	H	CIS	23	23	2171074	HLEDVFSK_2_b4_H	131206_S_MCMC_23_01	491.8
sp|Q96KN2|CNDP1_HUMAN	HLEDVFSK	2	b6	1	H	CIS	23	23	708803	HLEDVFSK_2_b6_H	131206_S_MCMC_23_01	491.8
sp|O75326|SEM7A_HUMAN	IFAVWK	2	y5	1	L	CIS	23	23	134335	IFAVWK_2_y5_L	131206_S_MCMC_23_01	382.2
sp|O75326|SEM7A_HUMAN	IFAVWK	2	y4	1	L	CIS	23	23	508854	IFAVWK_2_y4_L	131206_S_MCMC_23_01	382.2
sp|O75326|SEM7A_HUMAN	IFAVWK	2	y3	1	L	CIS	23	23	101655	IFAVWK_2_y3_L	131206_S_MCMC_23_01	382.2
sp|O75326|SEM7A_HUMAN	IFAVWK	2	y2	1	L	CIS	23	23	505167	IFAVWK_2_y2_L	131206_S_MCMC_23_01	382.2
sp|O75326|SEM7A_HUMAN	IFAVWK	2	y5	1	H	CIS	23	23	2136347	IFAVWK_2_y5_H	131206_S_MCMC_23_01	386.2
sp|O75326|SEM7A_HUMAN	IFAVWK	2	y4	1	H	CIS	23	23	4602240	IFAVWK_2_y4_H	131206_S_MCMC_23_01	386.2
sp|O75326|SEM7A_HUMAN	IFAVWK	2	y3	1	H	CIS	23	23	1075404	IFAVWK_2_y3_H	131206_S_MCMC_23_01	386.2
sp|O75326|SEM7A_HUMAN	IFAVWK	2	y2	1	H	CIS	23	23	5429567	IFAVWK_2_y2_H	131206_S_MCMC_23_01	386.2
sp|O75326|SEM7A_HUMAN	VYLFDFPEGK	2	y9	1	L	CIS	23	23	17569	VYLFDFPEGK_2_y9_L	131206_S_MCMC_23_01	607.8
sp|O75326|SEM7A_HUMAN	VYLFDFPEGK	2	y8	1	L	CIS	23	23	311617	VYLFDFPEGK_2_y8_L	131206_S_MCMC_23_01	607.8
sp|O75326|SEM7A_HUMAN	VYLFDFPEGK	2	y7	1	L	CIS	23	23	256957	VYLFDFPEGK_2_y7_L	131206_S_MCMC_23_01	607.8
sp|O75326|SEM7A_HUMAN	VYLFDFPEGK	2	y6	1	L	CIS	23	23	157544	VYLFDFPEGK_2_y6_L	131206_S_MCMC_23_01	607.8
sp|O75326|SEM7A_HUMAN	VYLFDFPEGK	2	y9	1	H	CIS	23	23	630609	VYLFDFPEGK_2_y9_H	131206_S_MCMC_23_01	611.8
sp|O75326|SEM7A_HUMAN	VYLFDFPEGK	2	y8	1	H	CIS	23	23	9828947	VYLFDFPEGK_2_y8_H	131206_S_MCMC_23_01	611.8
sp|O75326|SEM7A_HUMAN	VYLFDFPEGK	2	y7	1	H	CIS	23	23	7885499	VYLFDFPEGK_2_y7_H	131206_S_MCMC_23_01	611.8
sp|O75326|SEM7A_HUMAN	VYLFDFPEGK	2	y6	1	H	CIS	23	23	4643382	VYLFDFPEGK_2_y6_H	131206_S_MCMC_23_01	611.8
sp|Q96KN2|CNDP1_HUMAN	ALEQDLPVNIK	2	y7	1	L	CIS	24	24	1940484	ALEQDLPVNIK_2_y7_L	131206_S_MCMC_24_01	620.3
sp|Q96KN2|CNDP1_HUMAN	ALEQDLPVNIK	2	y6	1	L	CIS	24	24	1252830	ALEQDLPVNIK_2_y6_L	131206_S_MCMC_24_01	620.3
sp|Q96KN2|CNDP1_HUMAN	ALEQDLPVNIK	2	y5	1	L	CIS	24	24	6282409	ALEQDLPVNIK_2_y5_L	131206_S_MCMC_24_01	620.3
sp|Q96KN2|CNDP1_HUMAN	ALEQDLPVNIK	2	y7	1	H	CIS	24	24	2431191	ALEQDLPVNIK_2_y7_H	131206_S_MCMC_24_01	624.3
sp|Q96KN2|CNDP1_HUMAN	ALEQDLPVNIK	2	y6	1	H	CIS	24	24	1700517	ALEQDLPVNIK_2_y6_H	131206_S_MCMC_24_01	624.3
sp|Q96KN2|CNDP1_HUMAN	ALEQDLPVNIK	2	y5	1	H	CIS	24	24	9280461	ALEQDLPVNIK_2_y5_H	131206_S_MCMC_24_01	624.3
sp|Q96KN2|CNDP1_HUMAN	ALEQDLPVNIK	3	y5	1	L	CIS	24	24	334464	ALEQDLPVNIK_3_y5_L	131206_S_MCMC_24_01	413.9
sp|Q96KN2|CNDP1_HUMAN	ALEQDLPVNIK	3	y5	1	H	CIS	24	24	469305	ALEQDLPVNIK_3_y5_H	131206_S_MCMC_24_01	416.9
sp|Q96KN2|CNDP1_HUMAN	HLEDVFSK	2	y7	1	L	CIS	24	24	286890	HLEDVFSK_2_y7_L	131206_S_MCMC_24_01	487.8
sp|Q96KN2|CNDP1_HUMAN	HLEDVFSK	2	y6	1	L	CIS	24	24	551873	HLEDVFSK_2_y6_L	131206_S_MCMC_24_01	487.8
sp|Q96KN2|CNDP1_HUMAN	HLEDVFSK	2	y5	1	L	CIS	24	24	212854	HLEDVFSK_2_y5_L	131206_S_MCMC_24_01	487.8
sp|Q96KN2|CNDP1_HUMAN	HLEDVFSK	2	b4	1	L	CIS	24	24	1065499	HLEDVFSK_2_b4_L	131206_S_MCMC_24_01	487.8
sp|Q96KN2|CNDP1_HUMAN	HLEDVFSK	2	b6	1	L	CIS	24	24	305038	HLEDVFSK_2_b6_L	131206_S_MCMC_24_01	487.8
sp|Q96KN2|CNDP1_HUMAN	HLEDVFSK	2	y7	1	H	CIS	24	24	537268	HLEDVFSK_2_y7_H	131206_S_MCMC_24_01	491.8
sp|Q96KN2|CNDP1_HUMAN	HLEDVFSK	2	y6	1	H	CIS	24	24	1037590	HLEDVFSK_2_y6_H	131206_S_MCMC_24_01	491.8
sp|Q96KN2|CNDP1_HUMAN	HLEDVFSK	2	y5	1	H	CIS	24	24	189139	HLEDVFSK_2_y5_H	131206_S_MCMC_24_01	491.8
sp|Q96KN2|CNDP1_HUMAN	HLEDVFSK	2	b4	1	H	CIS	24	24	1678466	HLEDVFSK_2_b4_H	131206_S_MCMC_24_01	491.8
sp|Q96KN2|CNDP1_HUMAN	HLEDVFSK	2	b6	1	H	CIS	24	24	514493	HLEDVFSK_2_b6_H	131206_S_MCMC_24_01	491.8
sp|O75326|SEM7A_HUMAN	IFAVWK	2	y5	1	L	CIS	24	24	217843	IFAVWK_2_y5_L	131206_S_MCMC_24_01	382.2
sp|O75326|SEM7A_HUMAN	IFAVWK	2	y4	1	L	CIS	24	24	756918	IFAVWK_2_y4_L	131206_S_MCMC_24_01	382.2
sp|O75326|SEM7A_HUMAN	IFAVWK	2	y3	1	L	CIS	24	24	156459	IFAVWK_2_y3_L	131206_S_MCMC_24_01	382.2
sp|O75326|SEM7A_HUMAN	IFAVWK	2	y2	1	L	CIS	24	24	842956	IFAVWK_2_y2_L	131206_S_MCMC_24_01	382.2
sp|O75326|SEM7A_HUMAN	IFAVWK	2	y5	1	H	CIS	24	24	1545360	IFAVWK_2_y5_H	131206_S_MCMC_24_01	386.2
sp|O75326|SEM7A_HUMAN	IFAVWK	2	y4	1	H	CIS	24	24	3473119	IFAVWK_2_y4_H	131206_S_MCMC_24_01	386.2
sp|O75326|SEM7A_HUMAN	IFAVWK	2	y3	1	H	CIS	24	24	797479	IFAVWK_2_y3_H	131206_S_MCMC_24_01	386.2
sp|O75326|SEM7A_HUMAN	IFAVWK	2	y2	1	H	CIS	24	24	4148907	IFAVWK_2_y2_H	131206_S_MCMC_24_01	386.2
sp|O75326|SEM7A_HUMAN	VYLFDFPEGK	2	y9	1	L	CIS	24	24	17858	VYLFDFPEGK_2_y9_L	131206_S_MCMC_24_01	607.8
sp|O75326|SEM7A_HUMAN	VYLFDFPEGK	2	y8	1	L	CIS	24	24	347478	VYLFDFPEGK_2_y8_L	131206_S_MCMC_24_01	607.8
sp|O75326|SEM7A_HUMAN	VYLFDFPEGK	2	y7	1	L	CIS	24	24	357528	VYLFDFPEGK_2_y7_L	131206_S_MCMC_24_01	607.8
sp|O75326|SEM7A_HUMAN	VYLFDFPEGK	2	y6	1	L	CIS	24	24	243799	VYLFDFPEGK_2_y6_L	131206_S_MCMC_24_01	607.8
sp|O75326|SEM7A_HUMAN	VYLFDFPEGK	2	y9	1	H	CIS	24	24	388907	VYLFDFPEGK_2_y9_H	131206_S_MCMC_24_01	611.8
sp|O75326|SEM7A_HUMAN	VYLFDFPEGK	2	y8	1	H	CIS	24	24	6320907	VYLFDFPEGK_2_y8_H	131206_S_MCMC_24_01	611.8
sp|O75326|SEM7A_HUMAN	VYLFDFPEGK	2	y7	1	H	CIS	24	24	5078055	VYLFDFPEGK_2_y7_H	131206_S_MCMC_24_01	611.8
sp|O75326|SEM7A_HUMAN	VYLFDFPEGK	2	y6	1	H	CIS	24	24	3118483	VYLFDFPEGK_2_y6_H	131206_S_MCMC_24_01	611.8
sp|Q96KN2|CNDP1_HUMAN	ALEQDLPVNIK	2	y7	1	L	CIS	25	25	1622224	ALEQDLPVNIK_2_y7_L	131206_S_MCMC_25_01	620.3
sp|Q96KN2|CNDP1_HUMAN	ALEQDLPVNIK	2	y6	1	L	CIS	25	25	1056998	ALEQDLPVNIK_2_y6_L	131206_S_MCMC_25_01	620.3
sp|Q96KN2|CNDP1_HUMAN	ALEQDLPVNIK	2	y5	1	L	CIS	25	25	5322872	ALEQDLPVNIK_2_y5_L	131206_S_MCMC_25_01	620.3
sp|Q96KN2|CNDP1_HUMAN	ALEQDLPVNIK	2	y7	1	H	CIS	25	25	2665123	ALEQDLPVNIK_2_y7_H	131206_S_MCMC_25_01	624.3
sp|Q96KN2|CNDP1_HUMAN	ALEQDLPVNIK	2	y6	1	H	CIS	25	25	1906644	ALEQDLPVNIK_2_y6_H	131206_S_MCMC_25_01	624.3
sp|Q96KN2|CNDP1_HUMAN	ALEQDLPVNIK	2	y5	1	H	CIS	25	25	9822520	ALEQDLPVNIK_2_y5_H	131206_S_MCMC_25_01	624.3
sp|Q96KN2|CNDP1_HUMAN	ALEQDLPVNIK	3	y5	1	L	CIS	25	25	281312	ALEQDLPVNIK_3_y5_L	131206_S_MCMC_25_01	413.9
sp|Q96KN2|CNDP1_HUMAN	ALEQDLPVNIK	3	y5	1	H	CIS	25	25	542597	ALEQDLPVNIK_3_y5_H	131206_S_MCMC_25_01	416.9
sp|Q96KN2|CNDP1_HUMAN	HLEDVFSK	2	y7	1	L	CIS	25	25	244016	HLEDVFSK_2_y7_L	131206_S_MCMC_25_01	487.8
sp|Q96KN2|CNDP1_HUMAN	HLEDVFSK	2	y6	1	L	CIS	25	25	431203	HLEDVFSK_2_y6_L	131206_S_MCMC_25_01	487.8
sp|Q96KN2|CNDP1_HUMAN	HLEDVFSK	2	y5	1	L	CIS	25	25	165641	HLEDVFSK_2_y5_L	131206_S_MCMC_25_01	487.8
sp|Q96KN2|CNDP1_HUMAN	HLEDVFSK	2	b4	1	L	CIS	25	25	779332	HLEDVFSK_2_b4_L	131206_S_MCMC_25_01	487.8
sp|Q96KN2|CNDP1_HUMAN	HLEDVFSK	2	b6	1	L	CIS	25	25	227097	HLEDVFSK_2_b6_L	131206_S_MCMC_25_01	487.8
sp|Q96KN2|CNDP1_HUMAN	HLEDVFSK	2	y7	1	H	CIS	25	25	593663	HLEDVFSK_2_y7_H	131206_S_MCMC_25_01	491.8
sp|Q96KN2|CNDP1_HUMAN	HLEDVFSK	2	y6	1	H	CIS	25	25	1105192	HLEDVFSK_2_y6_H	131206_S_MCMC_25_01	491.8
sp|Q96KN2|CNDP1_HUMAN	HLEDVFSK	2	y5	1	H	CIS	25	25	229266	HLEDVFSK_2_y5_H	131206_S_MCMC_25_01	491.8
sp|Q96KN2|CNDP1_HUMAN	HLEDVFSK	2	b4	1	H	CIS	25	25	1866593	HLEDVFSK_2_b4_H	131206_S_MCMC_25_01	491.8
sp|Q96KN2|CNDP1_HUMAN	HLEDVFSK	2	b6	1	H	CIS	25	25	539654	HLEDVFSK_2_b6_H	131206_S_MCMC_25_01	491.8
sp|O75326|SEM7A_HUMAN	IFAVWK	2	y5	1	L	CIS	25	25	180391	IFAVWK_2_y5_L	131206_S_MCMC_25_01	382.2
sp|O75326|SEM7A_HUMAN	IFAVWK	2	y4	1	L	CIS	25	25	630175	IFAVWK_2_y4_L	131206_S_MCMC_25_01	382.2
sp|O75326|SEM7A_HUMAN	IFAVWK	2	y3	1	L	CIS	25	25	137444	IFAVWK_2_y3_L	131206_S_MCMC_25_01	382.2
sp|O75326|SEM7A_HUMAN	IFAVWK	2	y2	1	L	CIS	25	25	702765	IFAVWK_2_y2_L	131206_S_MCMC_25_01	382.2
sp|O75326|SEM7A_HUMAN	IFAVWK	2	y5	1	H	CIS	25	25	1578257	IFAVWK_2_y5_H	131206_S_MCMC_25_01	386.2
sp|O75326|SEM7A_HUMAN	IFAVWK	2	y4	1	H	CIS	25	25	3579907	IFAVWK_2_y4_H	131206_S_MCMC_25_01	386.2
sp|O75326|SEM7A_HUMAN	IFAVWK	2	y3	1	H	CIS	25	25	847873	IFAVWK_2_y3_H	131206_S_MCMC_25_01	386.2
sp|O75326|SEM7A_HUMAN	IFAVWK	2	y2	1	H	CIS	25	25	4291077	IFAVWK_2_y2_H	131206_S_MCMC_25_01	386.2
sp|O75326|SEM7A_HUMAN	VYLFDFPEGK	2	y9	1	L	CIS	25	25	17280	VYLFDFPEGK_2_y9_L	131206_S_MCMC_25_01	607.8
sp|O75326|SEM7A_HUMAN	VYLFDFPEGK	2	y8	1	L	CIS	25	25	314147	VYLFDFPEGK_2_y8_L	131206_S_MCMC_25_01	607.8
sp|O75326|SEM7A_HUMAN	VYLFDFPEGK	2	y7	1	L	CIS	25	25	314509	VYLFDFPEGK_2_y7_L	131206_S_MCMC_25_01	607.8
sp|O75326|SEM7A_HUMAN	VYLFDFPEGK	2	y6	1	L	CIS	25	25	208733	VYLFDFPEGK_2_y6_L	131206_S_MCMC_25_01	607.8
sp|O75326|SEM7A_HUMAN	VYLFDFPEGK	2	y9	1	H	CIS	25	25	405970	VYLFDFPEGK_2_y9_H	131206_S_MCMC_25_01	611.8
sp|O75326|SEM7A_HUMAN	VYLFDFPEGK	2	y8	1	H	CIS	25	25	6767872	VYLFDFPEGK_2_y8_H	131206_S_MCMC_25_01	611.8
sp|O75326|SEM7A_HUMAN	VYLFDFPEGK	2	y7	1	H	CIS	25	25	5429799	VYLFDFPEGK_2_y7_H	131206_S_MCMC_25_01	611.8
sp|O75326|SEM7A_HUMAN	VYLFDFPEGK	2	y6	1	H	CIS	25	25	3267206	VYLFDFPEGK_2_y6_H	131206_S_MCMC_25_01	611.8
sp|Q96KN2|CNDP1_HUMAN	ALEQDLPVNIK	2	y7	1	L	EMRR	26	26	2778166	ALEQDLPVNIK_2_y7_L	131127_S_MCMC_26_01	620.3
sp|Q96KN2|CNDP1_HUMAN	ALEQDLPVNIK	2	y6	1	L	EMRR	26	26	1593946	ALEQDLPVNIK_2_y6_L	131127_S_MCMC_26_01	620.3
sp|Q96KN2|CNDP1_HUMAN	ALEQDLPVNIK	2	y5	1	L	EMRR	26	26	7998537	ALEQDLPVNIK_2_y5_L	131127_S_MCMC_26_01	620.3
sp|Q96KN2|CNDP1_HUMAN	ALEQDLPVNIK	2	y7	1	H	EMRR	26	26	1180096	ALEQDLPVNIK_2_y7_H	131127_S_MCMC_26_01	624.3
sp|Q96KN2|CNDP1_HUMAN	ALEQDLPVNIK	2	y6	1	H	EMRR	26	26	758943	ALEQDLPVNIK_2_y6_H	131127_S_MCMC_26_01	624.3
sp|Q96KN2|CNDP1_HUMAN	ALEQDLPVNIK	2	y5	1	H	EMRR	26	26	3734906	ALEQDLPVNIK_2_y5_H	131127_S_MCMC_26_01	624.3
sp|Q96KN2|CNDP1_HUMAN	ALEQDLPVNIK	3	y5	1	L	EMRR	26	26	354997	ALEQDLPVNIK_3_y5_L	131127_S_MCMC_26_01	413.9
sp|Q96KN2|CNDP1_HUMAN	ALEQDLPVNIK	3	y5	1	H	EMRR	26	26	185452	ALEQDLPVNIK_3_y5_H	131127_S_MCMC_26_01	416.9
sp|Q96KN2|CNDP1_HUMAN	HLEDVFSK	2	y7	1	L	EMRR	26	26	630392	HLEDVFSK_2_y7_L	131127_S_MCMC_26_01	487.8
sp|Q96KN2|CNDP1_HUMAN	HLEDVFSK	2	y6	1	L	EMRR	26	26	1169973	HLEDVFSK_2_y6_L	131127_S_MCMC_26_01	487.8
sp|Q96KN2|CNDP1_HUMAN	HLEDVFSK	2	y5	1	L	EMRR	26	26	399969	HLEDVFSK_2_y5_L	131127_S_MCMC_26_01	487.8
sp|Q96KN2|CNDP1_HUMAN	HLEDVFSK	2	b4	1	L	EMRR	26	26	1617950	HLEDVFSK_2_b4_L	131127_S_MCMC_26_01	487.8
sp|Q96KN2|CNDP1_HUMAN	HLEDVFSK	2	b6	1	L	EMRR	26	26	659384	HLEDVFSK_2_b6_L	131127_S_MCMC_26_01	487.8
sp|Q96KN2|CNDP1_HUMAN	HLEDVFSK	2	y7	1	H	EMRR	26	26	487308	HLEDVFSK_2_y7_H	131127_S_MCMC_26_01	491.8
sp|Q96KN2|CNDP1_HUMAN	HLEDVFSK	2	y6	1	H	EMRR	26	26	786345	HLEDVFSK_2_y6_H	131127_S_MCMC_26_01	491.8
sp|Q96KN2|CNDP1_HUMAN	HLEDVFSK	2	y5	1	H	EMRR	26	26	182921	HLEDVFSK_2_y5_H	131127_S_MCMC_26_01	491.8
sp|Q96KN2|CNDP1_HUMAN	HLEDVFSK	2	b4	1	H	EMRR	26	26	1143367	HLEDVFSK_2_b4_H	131127_S_MCMC_26_01	491.8
sp|Q96KN2|CNDP1_HUMAN	HLEDVFSK	2	b6	1	H	EMRR	26	26	401487	HLEDVFSK_2_b6_H	131127_S_MCMC_26_01	491.8
sp|O75326|SEM7A_HUMAN	IFAVWK	2	y5	1	L	EMRR	26	26	199037	IFAVWK_2_y5_L	131127_S_MCMC_26_01	382.2
sp|O75326|SEM7A_HUMAN	IFAVWK	2	y4	1	L	EMRR	26	26	477095	IFAVWK_2_y4_L	131127_S_MCMC_26_01	382.2
sp|O75326|SEM7A_HUMAN	IFAVWK	2	y3	1	L	EMRR	26	26	96807	IFAVWK_2_y3_L	131127_S_MCMC_26_01	382.2
sp|O75326|SEM7A_HUMAN	IFAVWK	2	y2	1	L	EMRR	26	26	532475	IFAVWK_2_y2_L	131127_S_MCMC_26_01	382.2
sp|O75326|SEM7A_HUMAN	IFAVWK	2	y5	1	H	EMRR	26	26	851671	IFAVWK_2_y5_H	131127_S_MCMC_26_01	386.2
sp|O75326|SEM7A_HUMAN	IFAVWK	2	y4	1	H	EMRR	26	26	2033383	IFAVWK_2_y4_H	131127_S_MCMC_26_01	386.2
sp|O75326|SEM7A_HUMAN	IFAVWK	2	y3	1	H	EMRR	26	26	413400	IFAVWK_2_y3_H	131127_S_MCMC_26_01	386.2
sp|O75326|SEM7A_HUMAN	IFAVWK	2	y2	1	H	EMRR	26	26	1754674	IFAVWK_2_y2_H	131127_S_MCMC_26_01	386.2
sp|O75326|SEM7A_HUMAN	VYLFDFPEGK	2	y9	1	L	EMRR	26	26	25738	VYLFDFPEGK_2_y9_L	131127_S_MCMC_26_01	607.8
sp|O75326|SEM7A_HUMAN	VYLFDFPEGK	2	y8	1	L	EMRR	26	26	336620	VYLFDFPEGK_2_y8_L	131127_S_MCMC_26_01	607.8
sp|O75326|SEM7A_HUMAN	VYLFDFPEGK	2	y7	1	L	EMRR	26	26	304519	VYLFDFPEGK_2_y7_L	131127_S_MCMC_26_01	607.8
sp|O75326|SEM7A_HUMAN	VYLFDFPEGK	2	y6	1	L	EMRR	26	26	184143	VYLFDFPEGK_2_y6_L	131127_S_MCMC_26_01	607.8
sp|O75326|SEM7A_HUMAN	VYLFDFPEGK	2	y9	1	H	EMRR	26	26	207206	VYLFDFPEGK_2_y9_H	131127_S_MCMC_26_01	611.8
sp|O75326|SEM7A_HUMAN	VYLFDFPEGK	2	y8	1	H	EMRR	26	26	3150749	VYLFDFPEGK_2_y8_H	131127_S_MCMC_26_01	611.8
sp|O75326|SEM7A_HUMAN	VYLFDFPEGK	2	y7	1	H	EMRR	26	26	2737566	VYLFDFPEGK_2_y7_H	131127_S_MCMC_26_01	611.8
sp|O75326|SEM7A_HUMAN	VYLFDFPEGK	2	y6	1	H	EMRR	26	26	1643118	VYLFDFPEGK_2_y6_H	131127_S_MCMC_26_01	611.8
sp|Q96KN2|CNDP1_HUMAN	ALEQDLPVNIK	2	y7	1	L	EMRR	27	27	1245889	ALEQDLPVNIK_2_y7_L	131127_S_MCMC_27_01	620.3
sp|Q96KN2|CNDP1_HUMAN	ALEQDLPVNIK	2	y6	1	L	EMRR	27	27	778898	ALEQDLPVNIK_2_y6_L	131127_S_MCMC_27_01	620.3
sp|Q96KN2|CNDP1_HUMAN	ALEQDLPVNIK	2	y5	1	L	EMRR	27	27	3961280	ALEQDLPVNIK_2_y5_L	131127_S_MCMC_27_01	620.3
sp|Q96KN2|CNDP1_HUMAN	ALEQDLPVNIK	2	y7	1	H	EMRR	27	27	2180162	ALEQDLPVNIK_2_y7_H	131127_S_MCMC_27_01	624.3
sp|Q96KN2|CNDP1_HUMAN	ALEQDLPVNIK	2	y6	1	H	EMRR	27	27	1426136	ALEQDLPVNIK_2_y6_H	131127_S_MCMC_27_01	624.3
sp|Q96KN2|CNDP1_HUMAN	ALEQDLPVNIK	2	y5	1	H	EMRR	27	27	6875186	ALEQDLPVNIK_2_y5_H	131127_S_MCMC_27_01	624.3
sp|Q96KN2|CNDP1_HUMAN	ALEQDLPVNIK	3	y5	1	L	EMRR	27	27	229483	ALEQDLPVNIK_3_y5_L	131127_S_MCMC_27_01	413.9
sp|Q96KN2|CNDP1_HUMAN	ALEQDLPVNIK	3	y5	1	H	EMRR	27	27	433227	ALEQDLPVNIK_3_y5_H	131127_S_MCMC_27_01	416.9
sp|Q96KN2|CNDP1_HUMAN	HLEDVFSK	2	y7	1	L	EMRR	27	27	245452	HLEDVFSK_2_y7_L	131127_S_MCMC_27_01	487.8
sp|Q96KN2|CNDP1_HUMAN	HLEDVFSK	2	y6	1	L	EMRR	27	27	482590	HLEDVFSK_2_y6_L	131127_S_MCMC_27_01	487.8
sp|Q96KN2|CNDP1_HUMAN	HLEDVFSK	2	y5	1	L	EMRR	27	27	154646	HLEDVFSK_2_y5_L	131127_S_MCMC_27_01	487.8
sp|Q96KN2|CNDP1_HUMAN	HLEDVFSK	2	b4	1	L	EMRR	27	27	586048	HLEDVFSK_2_b4_L	131127_S_MCMC_27_01	487.8
sp|Q96KN2|CNDP1_HUMAN	HLEDVFSK	2	b6	1	L	EMRR	27	27	241837	HLEDVFSK_2_b6_L	131127_S_MCMC_27_01	487.8
sp|Q96KN2|CNDP1_HUMAN	HLEDVFSK	2	y7	1	H	EMRR	27	27	629716	HLEDVFSK_2_y7_H	131127_S_MCMC_27_01	491.8
sp|Q96KN2|CNDP1_HUMAN	HLEDVFSK	2	y6	1	H	EMRR	27	27	1202100	HLEDVFSK_2_y6_H	131127_S_MCMC_27_01	491.8
sp|Q96KN2|CNDP1_HUMAN	HLEDVFSK	2	y5	1	H	EMRR	27	27	176046	HLEDVFSK_2_y5_H	131127_S_MCMC_27_01	491.8
sp|Q96KN2|CNDP1_HUMAN	HLEDVFSK	2	b4	1	H	EMRR	27	27	1370410	HLEDVFSK_2_b4_H	131127_S_MCMC_27_01	491.8
sp|Q96KN2|CNDP1_HUMAN	HLEDVFSK	2	b6	1	H	EMRR	27	27	591398	HLEDVFSK_2_b6_H	131127_S_MCMC_27_01	491.8
sp|O75326|SEM7A_HUMAN	IFAVWK	2	y5	1	L	EMRR	27	27	136065	IFAVWK_2_y5_L	131127_S_MCMC_27_01	382.2
sp|O75326|SEM7A_HUMAN	IFAVWK	2	y4	1	L	EMRR	27	27	299242	IFAVWK_2_y4_L	131127_S_MCMC_27_01	382.2
sp|O75326|SEM7A_HUMAN	IFAVWK	2	y3	1	L	EMRR	27	27	68105	IFAVWK_2_y3_L	131127_S_MCMC_27_01	382.2
sp|O75326|SEM7A_HUMAN	IFAVWK	2	y2	1	L	EMRR	27	27	364382	IFAVWK_2_y2_L	131127_S_MCMC_27_01	382.2
sp|O75326|SEM7A_HUMAN	IFAVWK	2	y5	1	H	EMRR	27	27	1341201	IFAVWK_2_y5_H	131127_S_MCMC_27_01	386.2
sp|O75326|SEM7A_HUMAN	IFAVWK	2	y4	1	H	EMRR	27	27	3002177	IFAVWK_2_y4_H	131127_S_MCMC_27_01	386.2
sp|O75326|SEM7A_HUMAN	IFAVWK	2	y3	1	H	EMRR	27	27	556550	IFAVWK_2_y3_H	131127_S_MCMC_27_01	386.2
sp|O75326|SEM7A_HUMAN	IFAVWK	2	y2	1	H	EMRR	27	27	2729830	IFAVWK_2_y2_H	131127_S_MCMC_27_01	386.2
sp|O75326|SEM7A_HUMAN	VYLFDFPEGK	2	y9	1	L	EMRR	27	27	14821	VYLFDFPEGK_2_y9_L	131127_S_MCMC_27_01	607.8
sp|O75326|SEM7A_HUMAN	VYLFDFPEGK	2	y8	1	L	EMRR	27	27	203881	VYLFDFPEGK_2_y8_L	131127_S_MCMC_27_01	607.8
sp|O75326|SEM7A_HUMAN	VYLFDFPEGK	2	y7	1	L	EMRR	27	27	219714	VYLFDFPEGK_2_y7_L	131127_S_MCMC_27_01	607.8
sp|O75326|SEM7A_HUMAN	VYLFDFPEGK	2	y6	1	L	EMRR	27	27	115966	VYLFDFPEGK_2_y6_L	131127_S_MCMC_27_01	607.8
sp|O75326|SEM7A_HUMAN	VYLFDFPEGK	2	y9	1	H	EMRR	27	27	279794	VYLFDFPEGK_2_y9_H	131127_S_MCMC_27_01	611.8
sp|O75326|SEM7A_HUMAN	VYLFDFPEGK	2	y8	1	H	EMRR	27	27	4808908	VYLFDFPEGK_2_y8_H	131127_S_MCMC_27_01	611.8
sp|O75326|SEM7A_HUMAN	VYLFDFPEGK	2	y7	1	H	EMRR	27	27	4149726	VYLFDFPEGK_2_y7_H	131127_S_MCMC_27_01	611.8
sp|O75326|SEM7A_HUMAN	VYLFDFPEGK	2	y6	1	H	EMRR	27	27	2499488	VYLFDFPEGK_2_y6_H	131127_S_MCMC_27_01	611.8
sp|Q96KN2|CNDP1_HUMAN	ALEQDLPVNIK	2	y7	1	L	EMRR	28	28	1057721	ALEQDLPVNIK_2_y7_L	131127_S_MCMC_28_01	620.3
sp|Q96KN2|CNDP1_HUMAN	ALEQDLPVNIK	2	y6	1	L	EMRR	28	28	674613	ALEQDLPVNIK_2_y6_L	131127_S_MCMC_28_01	620.3
sp|Q96KN2|CNDP1_HUMAN	ALEQDLPVNIK	2	y5	1	L	EMRR	28	28	3477305	ALEQDLPVNIK_2_y5_L	131127_S_MCMC_28_01	620.3
sp|Q96KN2|CNDP1_HUMAN	ALEQDLPVNIK	2	y7	1	H	EMRR	28	28	1989932	ALEQDLPVNIK_2_y7_H	131127_S_MCMC_28_01	624.3
sp|Q96KN2|CNDP1_HUMAN	ALEQDLPVNIK	2	y6	1	H	EMRR	28	28	1280760	ALEQDLPVNIK_2_y6_H	131127_S_MCMC_28_01	624.3
sp|Q96KN2|CNDP1_HUMAN	ALEQDLPVNIK	2	y5	1	H	EMRR	28	28	7649675	ALEQDLPVNIK_2_y5_H	131127_S_MCMC_28_01	624.3
sp|Q96KN2|CNDP1_HUMAN	ALEQDLPVNIK	3	y5	1	L	EMRR	28	28	233306	ALEQDLPVNIK_3_y5_L	131127_S_MCMC_28_01	413.9
sp|Q96KN2|CNDP1_HUMAN	ALEQDLPVNIK	3	y5	1	H	EMRR	28	28	413906	ALEQDLPVNIK_3_y5_H	131127_S_MCMC_28_01	416.9
sp|Q96KN2|CNDP1_HUMAN	HLEDVFSK	2	y7	1	L	EMRR	28	28	220807	HLEDVFSK_2_y7_L	131127_S_MCMC_28_01	487.8
sp|Q96KN2|CNDP1_HUMAN	HLEDVFSK	2	y6	1	L	EMRR	28	28	414067	HLEDVFSK_2_y6_L	131127_S_MCMC_28_01	487.8
sp|Q96KN2|CNDP1_HUMAN	HLEDVFSK	2	y5	1	L	EMRR	28	28	142577	HLEDVFSK_2_y5_L	131127_S_MCMC_28_01	487.8
sp|Q96KN2|CNDP1_HUMAN	HLEDVFSK	2	b4	1	L	EMRR	28	28	505528	HLEDVFSK_2_b4_L	131127_S_MCMC_28_01	487.8
sp|Q96KN2|CNDP1_HUMAN	HLEDVFSK	2	b6	1	L	EMRR	28	28	203889	HLEDVFSK_2_b6_L	131127_S_MCMC_28_01	487.8
sp|Q96KN2|CNDP1_HUMAN	HLEDVFSK	2	y7	1	H	EMRR	28	28	604146	HLEDVFSK_2_y7_H	131127_S_MCMC_28_01	491.8
sp|Q96KN2|CNDP1_HUMAN	HLEDVFSK	2	y6	1	H	EMRR	28	28	1019515	HLEDVFSK_2_y6_H	131127_S_MCMC_28_01	491.8
sp|Q96KN2|CNDP1_HUMAN	HLEDVFSK	2	y5	1	H	EMRR	28	28	172727	HLEDVFSK_2_y5_H	131127_S_MCMC_28_01	491.8
sp|Q96KN2|CNDP1_HUMAN	HLEDVFSK	2	b4	1	H	EMRR	28	28	1355931	HLEDVFSK_2_b4_H	131127_S_MCMC_28_01	491.8
sp|Q96KN2|CNDP1_HUMAN	HLEDVFSK	2	b6	1	H	EMRR	28	28	557006	HLEDVFSK_2_b6_H	131127_S_MCMC_28_01	491.8
sp|O75326|SEM7A_HUMAN	IFAVWK	2	y5	1	L	EMRR	28	28	148217	IFAVWK_2_y5_L	131127_S_MCMC_28_01	382.2
sp|O75326|SEM7A_HUMAN	IFAVWK	2	y4	1	L	EMRR	28	28	387605	IFAVWK_2_y4_L	131127_S_MCMC_28_01	382.2
sp|O75326|SEM7A_HUMAN	IFAVWK	2	y3	1	L	EMRR	28	28	80399	IFAVWK_2_y3_L	131127_S_MCMC_28_01	382.2
sp|O75326|SEM7A_HUMAN	IFAVWK	2	y2	1	L	EMRR	28	28	415875	IFAVWK_2_y2_L	131127_S_MCMC_28_01	382.2
sp|O75326|SEM7A_HUMAN	IFAVWK	2	y5	1	H	EMRR	28	28	1014816	IFAVWK_2_y5_H	131127_S_MCMC_28_01	386.2
sp|O75326|SEM7A_HUMAN	IFAVWK	2	y4	1	H	EMRR	28	28	3010497	IFAVWK_2_y4_H	131127_S_MCMC_28_01	386.2
sp|O75326|SEM7A_HUMAN	IFAVWK	2	y3	1	H	EMRR	28	28	611232	IFAVWK_2_y3_H	131127_S_MCMC_28_01	386.2
sp|O75326|SEM7A_HUMAN	IFAVWK	2	y2	1	H	EMRR	28	28	2853035	IFAVWK_2_y2_H	131127_S_MCMC_28_01	386.2
sp|O75326|SEM7A_HUMAN	VYLFDFPEGK	2	y9	1	L	EMRR	28	28	23425	VYLFDFPEGK_2_y9_L	131127_S_MCMC_28_01	607.8
sp|O75326|SEM7A_HUMAN	VYLFDFPEGK	2	y8	1	L	EMRR	28	28	260707	VYLFDFPEGK_2_y8_L	131127_S_MCMC_28_01	607.8
sp|O75326|SEM7A_HUMAN	VYLFDFPEGK	2	y7	1	L	EMRR	28	28	258755	VYLFDFPEGK_2_y7_L	131127_S_MCMC_28_01	607.8
sp|O75326|SEM7A_HUMAN	VYLFDFPEGK	2	y6	1	L	EMRR	28	28	127100	VYLFDFPEGK_2_y6_L	131127_S_MCMC_28_01	607.8
sp|O75326|SEM7A_HUMAN	VYLFDFPEGK	2	y9	1	H	EMRR	28	28	263237	VYLFDFPEGK_2_y9_H	131127_S_MCMC_28_01	611.8
sp|O75326|SEM7A_HUMAN	VYLFDFPEGK	2	y8	1	H	EMRR	28	28	4491702	VYLFDFPEGK_2_y8_H	131127_S_MCMC_28_01	611.8
sp|O75326|SEM7A_HUMAN	VYLFDFPEGK	2	y7	1	H	EMRR	28	28	3831800	VYLFDFPEGK_2_y7_H	131127_S_MCMC_28_01	611.8
sp|O75326|SEM7A_HUMAN	VYLFDFPEGK	2	y6	1	H	EMRR	28	28	2247674	VYLFDFPEGK_2_y6_H	131127_S_MCMC_28_01	611.8
sp|Q96KN2|CNDP1_HUMAN	ALEQDLPVNIK	2	y7	1	L	EMRR	29	29	1028724	ALEQDLPVNIK_2_y7_L	131127_S_MCMC_29_01	620.3
sp|Q96KN2|CNDP1_HUMAN	ALEQDLPVNIK	2	y6	1	L	EMRR	29	29	676830	ALEQDLPVNIK_2_y6_L	131127_S_MCMC_29_01	620.3
sp|Q96KN2|CNDP1_HUMAN	ALEQDLPVNIK	2	y5	1	L	EMRR	29	29	3932350	ALEQDLPVNIK_2_y5_L	131127_S_MCMC_29_01	620.3
sp|Q96KN2|CNDP1_HUMAN	ALEQDLPVNIK	2	y7	1	H	EMRR	29	29	1718924	ALEQDLPVNIK_2_y7_H	131127_S_MCMC_29_01	624.3
sp|Q96KN2|CNDP1_HUMAN	ALEQDLPVNIK	2	y6	1	H	EMRR	29	29	1124918	ALEQDLPVNIK_2_y6_H	131127_S_MCMC_29_01	624.3
sp|Q96KN2|CNDP1_HUMAN	ALEQDLPVNIK	2	y5	1	H	EMRR	29	29	5306438	ALEQDLPVNIK_2_y5_H	131127_S_MCMC_29_01	624.3
sp|Q96KN2|CNDP1_HUMAN	ALEQDLPVNIK	3	y5	1	L	EMRR	29	29	212770	ALEQDLPVNIK_3_y5_L	131127_S_MCMC_29_01	413.9
sp|Q96KN2|CNDP1_HUMAN	ALEQDLPVNIK	3	y5	1	H	EMRR	29	29	327972	ALEQDLPVNIK_3_y5_H	131127_S_MCMC_29_01	416.9
sp|Q96KN2|CNDP1_HUMAN	HLEDVFSK	2	y7	1	L	EMRR	29	29	256307	HLEDVFSK_2_y7_L	131127_S_MCMC_29_01	487.8
sp|Q96KN2|CNDP1_HUMAN	HLEDVFSK	2	y6	1	L	EMRR	29	29	499455	HLEDVFSK_2_y6_L	131127_S_MCMC_29_01	487.8
sp|Q96KN2|CNDP1_HUMAN	HLEDVFSK	2	y5	1	L	EMRR	29	29	171859	HLEDVFSK_2_y5_L	131127_S_MCMC_29_01	487.8
sp|Q96KN2|CNDP1_HUMAN	HLEDVFSK	2	b4	1	L	EMRR	29	29	581227	HLEDVFSK_2_b4_L	131127_S_MCMC_29_01	487.8
sp|Q96KN2|CNDP1_HUMAN	HLEDVFSK	2	b6	1	L	EMRR	29	29	247197	HLEDVFSK_2_b6_L	131127_S_MCMC_29_01	487.8
sp|Q96KN2|CNDP1_HUMAN	HLEDVFSK	2	y7	1	H	EMRR	29	29	557151	HLEDVFSK_2_y7_H	131127_S_MCMC_29_01	491.8
sp|Q96KN2|CNDP1_HUMAN	HLEDVFSK	2	y6	1	H	EMRR	29	29	824303	HLEDVFSK_2_y6_H	131127_S_MCMC_29_01	491.8
sp|Q96KN2|CNDP1_HUMAN	HLEDVFSK	2	y5	1	H	EMRR	29	29	165352	HLEDVFSK_2_y5_H	131127_S_MCMC_29_01	491.8
sp|Q96KN2|CNDP1_HUMAN	HLEDVFSK	2	b4	1	H	EMRR	29	29	1272858	HLEDVFSK_2_b4_H	131127_S_MCMC_29_01	491.8
sp|Q96KN2|CNDP1_HUMAN	HLEDVFSK	2	b6	1	H	EMRR	29	29	489260	HLEDVFSK_2_b6_H	131127_S_MCMC_29_01	491.8
sp|O75326|SEM7A_HUMAN	IFAVWK	2	y5	1	L	EMRR	29	29	180174	IFAVWK_2_y5_L	131127_S_MCMC_29_01	382.2
sp|O75326|SEM7A_HUMAN	IFAVWK	2	y4	1	L	EMRR	29	29	484850	IFAVWK_2_y4_L	131127_S_MCMC_29_01	382.2
sp|O75326|SEM7A_HUMAN	IFAVWK	2	y3	1	L	EMRR	29	29	122116	IFAVWK_2_y3_L	131127_S_MCMC_29_01	382.2
sp|O75326|SEM7A_HUMAN	IFAVWK	2	y2	1	L	EMRR	29	29	630464	IFAVWK_2_y2_L	131127_S_MCMC_29_01	382.2
sp|O75326|SEM7A_HUMAN	IFAVWK	2	y5	1	H	EMRR	29	29	1339230	IFAVWK_2_y5_H	131127_S_MCMC_29_01	386.2
sp|O75326|SEM7A_HUMAN	IFAVWK	2	y4	1	H	EMRR	29	29	3113347	IFAVWK_2_y4_H	131127_S_MCMC_29_01	386.2
sp|O75326|SEM7A_HUMAN	IFAVWK	2	y3	1	H	EMRR	29	29	647888	IFAVWK_2_y3_H	131127_S_MCMC_29_01	386.2
sp|O75326|SEM7A_HUMAN	IFAVWK	2	y2	1	H	EMRR	29	29	2925703	IFAVWK_2_y2_H	131127_S_MCMC_29_01	386.2
sp|O75326|SEM7A_HUMAN	VYLFDFPEGK	2	y9	1	L	EMRR	29	29	26607	VYLFDFPEGK_2_y9_L	131127_S_MCMC_29_01	607.8
sp|O75326|SEM7A_HUMAN	VYLFDFPEGK	2	y8	1	L	EMRR	29	29	346900	VYLFDFPEGK_2_y8_L	131127_S_MCMC_29_01	607.8
sp|O75326|SEM7A_HUMAN	VYLFDFPEGK	2	y7	1	L	EMRR	29	29	325860	VYLFDFPEGK_2_y7_L	131127_S_MCMC_29_01	607.8
sp|O75326|SEM7A_HUMAN	VYLFDFPEGK	2	y6	1	L	EMRR	29	29	200346	VYLFDFPEGK_2_y6_L	131127_S_MCMC_29_01	607.8
sp|O75326|SEM7A_HUMAN	VYLFDFPEGK	2	y9	1	H	EMRR	29	29	273948	VYLFDFPEGK_2_y9_H	131127_S_MCMC_29_01	611.8
sp|O75326|SEM7A_HUMAN	VYLFDFPEGK	2	y8	1	H	EMRR	29	29	4653287	VYLFDFPEGK_2_y8_H	131127_S_MCMC_29_01	611.8
sp|O75326|SEM7A_HUMAN	VYLFDFPEGK	2	y7	1	H	EMRR	29	29	4088544	VYLFDFPEGK_2_y7_H	131127_S_MCMC_29_01	611.8
sp|O75326|SEM7A_HUMAN	VYLFDFPEGK	2	y6	1	H	EMRR	29	29	2409066	VYLFDFPEGK_2_y6_H	131127_S_MCMC_29_01	611.8
sp|Q96KN2|CNDP1_HUMAN	ALEQDLPVNIK	2	y7	1	L	EMRR	30	30	2567695	ALEQDLPVNIK_2_y7_L	131127_S_MCMC_30_01	620.3
sp|Q96KN2|CNDP1_HUMAN	ALEQDLPVNIK	2	y6	1	L	EMRR	30	30	1636893	ALEQDLPVNIK_2_y6_L	131127_S_MCMC_30_01	620.3
sp|Q96KN2|CNDP1_HUMAN	ALEQDLPVNIK	2	y5	1	L	EMRR	30	30	7831834	ALEQDLPVNIK_2_y5_L	131127_S_MCMC_30_01	620.3
sp|Q96KN2|CNDP1_HUMAN	ALEQDLPVNIK	2	y7	1	H	EMRR	30	30	1945328	ALEQDLPVNIK_2_y7_H	131127_S_MCMC_30_01	624.3
sp|Q96KN2|CNDP1_HUMAN	ALEQDLPVNIK	2	y6	1	H	EMRR	30	30	1170407	ALEQDLPVNIK_2_y6_H	131127_S_MCMC_30_01	624.3
sp|Q96KN2|CNDP1_HUMAN	ALEQDLPVNIK	2	y5	1	H	EMRR	30	30	5417337	ALEQDLPVNIK_2_y5_H	131127_S_MCMC_30_01	624.3
sp|Q96KN2|CNDP1_HUMAN	ALEQDLPVNIK	3	y5	1	L	EMRR	30	30	499455	ALEQDLPVNIK_3_y5_L	131127_S_MCMC_30_01	413.9
sp|Q96KN2|CNDP1_HUMAN	ALEQDLPVNIK	3	y5	1	H	EMRR	30	30	438650	ALEQDLPVNIK_3_y5_H	131127_S_MCMC_30_01	416.9
sp|Q96KN2|CNDP1_HUMAN	HLEDVFSK	2	y7	1	L	EMRR	30	30	551511	HLEDVFSK_2_y7_L	131127_S_MCMC_30_01	487.8
sp|Q96KN2|CNDP1_HUMAN	HLEDVFSK	2	y6	1	L	EMRR	30	30	1060944	HLEDVFSK_2_y6_L	131127_S_MCMC_30_01	487.8
sp|Q96KN2|CNDP1_HUMAN	HLEDVFSK	2	y5	1	L	EMRR	30	30	355648	HLEDVFSK_2_y5_L	131127_S_MCMC_30_01	487.8
sp|Q96KN2|CNDP1_HUMAN	HLEDVFSK	2	b4	1	L	EMRR	30	30	1341833	HLEDVFSK_2_b4_L	131127_S_MCMC_30_01	487.8
sp|Q96KN2|CNDP1_HUMAN	HLEDVFSK	2	b6	1	L	EMRR	30	30	511674	HLEDVFSK_2_b6_L	131127_S_MCMC_30_01	487.8
sp|Q96KN2|CNDP1_HUMAN	HLEDVFSK	2	y7	1	H	EMRR	30	30	759521	HLEDVFSK_2_y7_H	131127_S_MCMC_30_01	491.8
sp|Q96KN2|CNDP1_HUMAN	HLEDVFSK	2	y6	1	H	EMRR	30	30	1311032	HLEDVFSK_2_y6_H	131127_S_MCMC_30_01	491.8
sp|Q96KN2|CNDP1_HUMAN	HLEDVFSK	2	y5	1	H	EMRR	30	30	260066	HLEDVFSK_2_y5_H	131127_S_MCMC_30_01	491.8
sp|Q96KN2|CNDP1_HUMAN	HLEDVFSK	2	b4	1	H	EMRR	30	30	1615347	HLEDVFSK_2_b4_H	131127_S_MCMC_30_01	491.8
sp|Q96KN2|CNDP1_HUMAN	HLEDVFSK	2	b6	1	H	EMRR	30	30	632271	HLEDVFSK_2_b6_H	131127_S_MCMC_30_01	491.8
sp|O75326|SEM7A_HUMAN	IFAVWK	2	y5	1	L	EMRR	30	30	404741	IFAVWK_2_y5_L	131127_S_MCMC_30_01	382.2
sp|O75326|SEM7A_HUMAN	IFAVWK	2	y4	1	L	EMRR	30	30	1053207	IFAVWK_2_y4_L	131127_S_MCMC_30_01	382.2
sp|O75326|SEM7A_HUMAN	IFAVWK	2	y3	1	L	EMRR	30	30	221530	IFAVWK_2_y3_L	131127_S_MCMC_30_01	382.2
sp|O75326|SEM7A_HUMAN	IFAVWK	2	y2	1	L	EMRR	30	30	1309948	IFAVWK_2_y2_L	131127_S_MCMC_30_01	382.2
sp|O75326|SEM7A_HUMAN	IFAVWK	2	y5	1	H	EMRR	30	30	1347472	IFAVWK_2_y5_H	131127_S_MCMC_30_01	386.2
sp|O75326|SEM7A_HUMAN	IFAVWK	2	y4	1	H	EMRR	30	30	3182076	IFAVWK_2_y4_H	131127_S_MCMC_30_01	386.2
sp|O75326|SEM7A_HUMAN	IFAVWK	2	y3	1	H	EMRR	30	30	660613	IFAVWK_2_y3_H	131127_S_MCMC_30_01	386.2
sp|O75326|SEM7A_HUMAN	IFAVWK	2	y2	1	H	EMRR	30	30	3011319	IFAVWK_2_y2_H	131127_S_MCMC_30_01	386.2
sp|O75326|SEM7A_HUMAN	VYLFDFPEGK	2	y9	1	L	EMRR	30	30	68180	VYLFDFPEGK_2_y9_L	131127_S_MCMC_30_01	607.8
sp|O75326|SEM7A_HUMAN	VYLFDFPEGK	2	y8	1	L	EMRR	30	30	967097	VYLFDFPEGK_2_y8_L	131127_S_MCMC_30_01	607.8
sp|O75326|SEM7A_HUMAN	VYLFDFPEGK	2	y7	1	L	EMRR	30	30	834786	VYLFDFPEGK_2_y7_L	131127_S_MCMC_30_01	607.8
sp|O75326|SEM7A_HUMAN	VYLFDFPEGK	2	y6	1	L	EMRR	30	30	499310	VYLFDFPEGK_2_y6_L	131127_S_MCMC_30_01	607.8
sp|O75326|SEM7A_HUMAN	VYLFDFPEGK	2	y9	1	H	EMRR	30	30	391799	VYLFDFPEGK_2_y9_H	131127_S_MCMC_30_01	611.8
sp|O75326|SEM7A_HUMAN	VYLFDFPEGK	2	y8	1	H	EMRR	30	30	6422305	VYLFDFPEGK_2_y8_H	131127_S_MCMC_30_01	611.8
sp|O75326|SEM7A_HUMAN	VYLFDFPEGK	2	y7	1	H	EMRR	30	30	5479614	VYLFDFPEGK_2_y7_H	131127_S_MCMC_30_01	611.8
sp|O75326|SEM7A_HUMAN	VYLFDFPEGK	2	y6	1	H	EMRR	30	30	3362643	VYLFDFPEGK_2_y6_H	131127_S_MCMC_30_01	611.8
sp|Q96KN2|CNDP1_HUMAN	ALEQDLPVNIK	2	y7	1	L	EMRR	31	31	1066077	ALEQDLPVNIK_2_y7_L	131127_S_MCMC_31_01	620.3
sp|Q96KN2|CNDP1_HUMAN	ALEQDLPVNIK	2	y6	1	L	EMRR	31	31	679701	ALEQDLPVNIK_2_y6_L	131127_S_MCMC_31_01	620.3
sp|Q96KN2|CNDP1_HUMAN	ALEQDLPVNIK	2	y5	1	L	EMRR	31	31	3359774	ALEQDLPVNIK_2_y5_L	131127_S_MCMC_31_01	620.3
sp|Q96KN2|CNDP1_HUMAN	ALEQDLPVNIK	2	y7	1	H	EMRR	31	31	1627132	ALEQDLPVNIK_2_y7_H	131127_S_MCMC_31_01	624.3
sp|Q96KN2|CNDP1_HUMAN	ALEQDLPVNIK	2	y6	1	H	EMRR	31	31	1143656	ALEQDLPVNIK_2_y6_H	131127_S_MCMC_31_01	624.3
sp|Q96KN2|CNDP1_HUMAN	ALEQDLPVNIK	2	y5	1	H	EMRR	31	31	7636414	ALEQDLPVNIK_2_y5_H	131127_S_MCMC_31_01	624.3
sp|Q96KN2|CNDP1_HUMAN	ALEQDLPVNIK	3	y5	1	L	EMRR	31	31	214589	ALEQDLPVNIK_3_y5_L	131127_S_MCMC_31_01	413.9
sp|Q96KN2|CNDP1_HUMAN	ALEQDLPVNIK	3	y5	1	H	EMRR	31	31	381821	ALEQDLPVNIK_3_y5_H	131127_S_MCMC_31_01	416.9
sp|Q96KN2|CNDP1_HUMAN	HLEDVFSK	2	y7	1	L	EMRR	31	31	305978	HLEDVFSK_2_y7_L	131127_S_MCMC_31_01	487.8
sp|Q96KN2|CNDP1_HUMAN	HLEDVFSK	2	y6	1	L	EMRR	31	31	613184	HLEDVFSK_2_y6_L	131127_S_MCMC_31_01	487.8
sp|Q96KN2|CNDP1_HUMAN	HLEDVFSK	2	y5	1	L	EMRR	31	31	189645	HLEDVFSK_2_y5_L	131127_S_MCMC_31_01	487.8
sp|Q96KN2|CNDP1_HUMAN	HLEDVFSK	2	b4	1	L	EMRR	31	31	791623	HLEDVFSK_2_b4_L	131127_S_MCMC_31_01	487.8
sp|Q96KN2|CNDP1_HUMAN	HLEDVFSK	2	b6	1	L	EMRR	31	31	302218	HLEDVFSK_2_b6_L	131127_S_MCMC_31_01	487.8
sp|Q96KN2|CNDP1_HUMAN	HLEDVFSK	2	y7	1	H	EMRR	31	31	686642	HLEDVFSK_2_y7_H	131127_S_MCMC_31_01	491.8
sp|Q96KN2|CNDP1_HUMAN	HLEDVFSK	2	y6	1	H	EMRR	31	31	1365258	HLEDVFSK_2_y6_H	131127_S_MCMC_31_01	491.8
sp|Q96KN2|CNDP1_HUMAN	HLEDVFSK	2	y5	1	H	EMRR	31	31	215891	HLEDVFSK_2_y5_H	131127_S_MCMC_31_01	491.8
sp|Q96KN2|CNDP1_HUMAN	HLEDVFSK	2	b4	1	H	EMRR	31	31	1678972	HLEDVFSK_2_b4_H	131127_S_MCMC_31_01	491.8
sp|Q96KN2|CNDP1_HUMAN	HLEDVFSK	2	b6	1	H	EMRR	31	31	638200	HLEDVFSK_2_b6_H	131127_S_MCMC_31_01	491.8
sp|O75326|SEM7A_HUMAN	IFAVWK	2	y5	1	L	EMRR	31	31	137878	IFAVWK_2_y5_L	131127_S_MCMC_31_01	382.2
sp|O75326|SEM7A_HUMAN	IFAVWK	2	y4	1	L	EMRR	31	31	402716	IFAVWK_2_y4_L	131127_S_MCMC_31_01	382.2
sp|O75326|SEM7A_HUMAN	IFAVWK	2	y3	1	L	EMRR	31	31	87412	IFAVWK_2_y3_L	131127_S_MCMC_31_01	382.2
sp|O75326|SEM7A_HUMAN	IFAVWK	2	y2	1	L	EMRR	31	31	492080	IFAVWK_2_y2_L	131127_S_MCMC_31_01	382.2
sp|O75326|SEM7A_HUMAN	IFAVWK	2	y5	1	H	EMRR	31	31	1185735	IFAVWK_2_y5_H	131127_S_MCMC_31_01	386.2
sp|O75326|SEM7A_HUMAN	IFAVWK	2	y4	1	H	EMRR	31	31	3006457	IFAVWK_2_y4_H	131127_S_MCMC_31_01	386.2
sp|O75326|SEM7A_HUMAN	IFAVWK	2	y3	1	H	EMRR	31	31	628584	IFAVWK_2_y3_H	131127_S_MCMC_31_01	386.2
sp|O75326|SEM7A_HUMAN	IFAVWK	2	y2	1	H	EMRR	31	31	2961445	IFAVWK_2_y2_H	131127_S_MCMC_31_01	386.2
sp|O75326|SEM7A_HUMAN	VYLFDFPEGK	2	y9	1	L	EMRR	31	31	23642	VYLFDFPEGK_2_y9_L	131127_S_MCMC_31_01	607.8
sp|O75326|SEM7A_HUMAN	VYLFDFPEGK	2	y8	1	L	EMRR	31	31	289710	VYLFDFPEGK_2_y8_L	131127_S_MCMC_31_01	607.8
sp|O75326|SEM7A_HUMAN	VYLFDFPEGK	2	y7	1	L	EMRR	31	31	251607	VYLFDFPEGK_2_y7_L	131127_S_MCMC_31_01	607.8
sp|O75326|SEM7A_HUMAN	VYLFDFPEGK	2	y6	1	L	EMRR	31	31	141276	VYLFDFPEGK_2_y6_L	131127_S_MCMC_31_01	607.8
sp|O75326|SEM7A_HUMAN	VYLFDFPEGK	2	y9	1	H	EMRR	31	31	313641	VYLFDFPEGK_2_y9_H	131127_S_MCMC_31_01	611.8
sp|O75326|SEM7A_HUMAN	VYLFDFPEGK	2	y8	1	H	EMRR	31	31	5360534	VYLFDFPEGK_2_y8_H	131127_S_MCMC_31_01	611.8
sp|O75326|SEM7A_HUMAN	VYLFDFPEGK	2	y7	1	H	EMRR	31	31	4590345	VYLFDFPEGK_2_y7_H	131127_S_MCMC_31_01	611.8
sp|O75326|SEM7A_HUMAN	VYLFDFPEGK	2	y6	1	H	EMRR	31	31	2734710	VYLFDFPEGK_2_y6_H	131127_S_MCMC_31_01	611.8
sp|Q96KN2|CNDP1_HUMAN	ALEQDLPVNIK	2	y7	1	L	EMRR	32	32	1327445	ALEQDLPVNIK_2_y7_L	131127_S_MCMC_32_01	620.3
sp|Q96KN2|CNDP1_HUMAN	ALEQDLPVNIK	2	y6	1	L	EMRR	32	32	834931	ALEQDLPVNIK_2_y6_L	131127_S_MCMC_32_01	620.3
sp|Q96KN2|CNDP1_HUMAN	ALEQDLPVNIK	2	y5	1	L	EMRR	32	32	4354540	ALEQDLPVNIK_2_y5_L	131127_S_MCMC_32_01	620.3
sp|Q96KN2|CNDP1_HUMAN	ALEQDLPVNIK	2	y7	1	H	EMRR	32	32	1594380	ALEQDLPVNIK_2_y7_H	131127_S_MCMC_32_01	624.3
sp|Q96KN2|CNDP1_HUMAN	ALEQDLPVNIK	2	y6	1	H	EMRR	32	32	1051689	ALEQDLPVNIK_2_y6_H	131127_S_MCMC_32_01	624.3
sp|Q96KN2|CNDP1_HUMAN	ALEQDLPVNIK	2	y5	1	H	EMRR	32	32	5287658	ALEQDLPVNIK_2_y5_H	131127_S_MCMC_32_01	624.3
sp|Q96KN2|CNDP1_HUMAN	ALEQDLPVNIK	3	y5	1	L	EMRR	32	32	281974	ALEQDLPVNIK_3_y5_L	131127_S_MCMC_32_01	413.9
sp|Q96KN2|CNDP1_HUMAN	ALEQDLPVNIK	3	y5	1	H	EMRR	32	32	406042	ALEQDLPVNIK_3_y5_H	131127_S_MCMC_32_01	416.9
sp|Q96KN2|CNDP1_HUMAN	HLEDVFSK	2	y7	1	L	EMRR	32	32	347320	HLEDVFSK_2_y7_L	131127_S_MCMC_32_01	487.8
sp|Q96KN2|CNDP1_HUMAN	HLEDVFSK	2	y6	1	L	EMRR	32	32	612509	HLEDVFSK_2_y6_L	131127_S_MCMC_32_01	487.8
sp|Q96KN2|CNDP1_HUMAN	HLEDVFSK	2	y5	1	L	EMRR	32	32	197518	HLEDVFSK_2_y5_L	131127_S_MCMC_32_01	487.8
sp|Q96KN2|CNDP1_HUMAN	HLEDVFSK	2	b4	1	L	EMRR	32	32	883482	HLEDVFSK_2_b4_L	131127_S_MCMC_32_01	487.8
sp|Q96KN2|CNDP1_HUMAN	HLEDVFSK	2	b6	1	L	EMRR	32	32	323751	HLEDVFSK_2_b6_L	131127_S_MCMC_32_01	487.8
sp|Q96KN2|CNDP1_HUMAN	HLEDVFSK	2	y7	1	H	EMRR	32	32	761009	HLEDVFSK_2_y7_H	131127_S_MCMC_32_01	491.8
sp|Q96KN2|CNDP1_HUMAN	HLEDVFSK	2	y6	1	H	EMRR	32	32	1223211	HLEDVFSK_2_y6_H	131127_S_MCMC_32_01	491.8
sp|Q96KN2|CNDP1_HUMAN	HLEDVFSK	2	y5	1	H	EMRR	32	32	210966	HLEDVFSK_2_y5_H	131127_S_MCMC_32_01	491.8
sp|Q96KN2|CNDP1_HUMAN	HLEDVFSK	2	b4	1	H	EMRR	32	32	1567205	HLEDVFSK_2_b4_H	131127_S_MCMC_32_01	491.8
sp|Q96KN2|CNDP1_HUMAN	HLEDVFSK	2	b6	1	H	EMRR	32	32	582144	HLEDVFSK_2_b6_H	131127_S_MCMC_32_01	491.8
sp|O75326|SEM7A_HUMAN	IFAVWK	2	y5	1	L	EMRR	32	32	77940	IFAVWK_2_y5_L	131127_S_MCMC_32_01	382.2
sp|O75326|SEM7A_HUMAN	IFAVWK	2	y4	1	L	EMRR	32	32	226953	IFAVWK_2_y4_L	131127_S_MCMC_32_01	382.2
sp|O75326|SEM7A_HUMAN	IFAVWK	2	y3	1	L	EMRR	32	32	48514	IFAVWK_2_y3_L	131127_S_MCMC_32_01	382.2
sp|O75326|SEM7A_HUMAN	IFAVWK	2	y2	1	L	EMRR	32	32	239027	IFAVWK_2_y2_L	131127_S_MCMC_32_01	382.2
sp|O75326|SEM7A_HUMAN	IFAVWK	2	y5	1	H	EMRR	32	32	1075548	IFAVWK_2_y5_H	131127_S_MCMC_32_01	386.2
sp|O75326|SEM7A_HUMAN	IFAVWK	2	y4	1	H	EMRR	32	32	2917293	IFAVWK_2_y4_H	131127_S_MCMC_32_01	386.2
sp|O75326|SEM7A_HUMAN	IFAVWK	2	y3	1	H	EMRR	32	32	616871	IFAVWK_2_y3_H	131127_S_MCMC_32_01	386.2
sp|O75326|SEM7A_HUMAN	IFAVWK	2	y2	1	H	EMRR	32	32	2809402	IFAVWK_2_y2_H	131127_S_MCMC_32_01	386.2
sp|O75326|SEM7A_HUMAN	VYLFDFPEGK	2	y9	1	L	EMRR	32	32	19883	VYLFDFPEGK_2_y9_L	131127_S_MCMC_32_01	607.8
sp|O75326|SEM7A_HUMAN	VYLFDFPEGK	2	y8	1	L	EMRR	32	32	193622	VYLFDFPEGK_2_y8_L	131127_S_MCMC_32_01	607.8
sp|O75326|SEM7A_HUMAN	VYLFDFPEGK	2	y7	1	L	EMRR	32	32	176197	VYLFDFPEGK_2_y7_L	131127_S_MCMC_32_01	607.8
sp|O75326|SEM7A_HUMAN	VYLFDFPEGK	2	y6	1	L	EMRR	32	32	87123	VYLFDFPEGK_2_y6_L	131127_S_MCMC_32_01	607.8
sp|O75326|SEM7A_HUMAN	VYLFDFPEGK	2	y9	1	H	EMRR	32	32	341188	VYLFDFPEGK_2_y9_H	131127_S_MCMC_32_01	611.8
sp|O75326|SEM7A_HUMAN	VYLFDFPEGK	2	y8	1	H	EMRR	32	32	5751211	VYLFDFPEGK_2_y8_H	131127_S_MCMC_32_01	611.8
sp|O75326|SEM7A_HUMAN	VYLFDFPEGK	2	y7	1	H	EMRR	32	32	5010040	VYLFDFPEGK_2_y7_H	131127_S_MCMC_32_01	611.8
sp|O75326|SEM7A_HUMAN	VYLFDFPEGK	2	y6	1	H	EMRR	32	32	2957107	VYLFDFPEGK_2_y6_H	131127_S_MCMC_32_01	611.8
sp|Q96KN2|CNDP1_HUMAN	ALEQDLPVNIK	2	y7	1	L	EMRR	33	33	1569147	ALEQDLPVNIK_2_y7_L	131127_S_MCMC_33_01	620.3
sp|Q96KN2|CNDP1_HUMAN	ALEQDLPVNIK	2	y6	1	L	EMRR	33	33	1017129	ALEQDLPVNIK_2_y6_L	131127_S_MCMC_33_01	620.3
sp|Q96KN2|CNDP1_HUMAN	ALEQDLPVNIK	2	y5	1	L	EMRR	33	33	4909594	ALEQDLPVNIK_2_y5_L	131127_S_MCMC_33_01	620.3
sp|Q96KN2|CNDP1_HUMAN	ALEQDLPVNIK	2	y7	1	H	EMRR	33	33	2045465	ALEQDLPVNIK_2_y7_H	131127_S_MCMC_33_01	624.3
sp|Q96KN2|CNDP1_HUMAN	ALEQDLPVNIK	2	y6	1	H	EMRR	33	33	1212197	ALEQDLPVNIK_2_y6_H	131127_S_MCMC_33_01	624.3
sp|Q96KN2|CNDP1_HUMAN	ALEQDLPVNIK	2	y5	1	H	EMRR	33	33	6530814	ALEQDLPVNIK_2_y5_H	131127_S_MCMC_33_01	624.3
sp|Q96KN2|CNDP1_HUMAN	ALEQDLPVNIK	3	y5	1	L	EMRR	33	33	249655	ALEQDLPVNIK_3_y5_L	131127_S_MCMC_33_01	413.9
sp|Q96KN2|CNDP1_HUMAN	ALEQDLPVNIK	3	y5	1	H	EMRR	33	33	338585	ALEQDLPVNIK_3_y5_H	131127_S_MCMC_33_01	416.9
sp|Q96KN2|CNDP1_HUMAN	HLEDVFSK	2	y7	1	L	EMRR	33	33	420358	HLEDVFSK_2_y7_L	131127_S_MCMC_33_01	487.8
sp|Q96KN2|CNDP1_HUMAN	HLEDVFSK	2	y6	1	L	EMRR	33	33	760678	HLEDVFSK_2_y6_L	131127_S_MCMC_33_01	487.8
sp|Q96KN2|CNDP1_HUMAN	HLEDVFSK	2	y5	1	L	EMRR	33	33	232086	HLEDVFSK_2_y5_L	131127_S_MCMC_33_01	487.8
sp|Q96KN2|CNDP1_HUMAN	HLEDVFSK	2	b4	1	L	EMRR	33	33	1083791	HLEDVFSK_2_b4_L	131127_S_MCMC_33_01	487.8
sp|Q96KN2|CNDP1_HUMAN	HLEDVFSK	2	b6	1	L	EMRR	33	33	381532	HLEDVFSK_2_b6_L	131127_S_MCMC_33_01	487.8
sp|Q96KN2|CNDP1_HUMAN	HLEDVFSK	2	y7	1	H	EMRR	33	33	793719	HLEDVFSK_2_y7_H	131127_S_MCMC_33_01	491.8
sp|Q96KN2|CNDP1_HUMAN	HLEDVFSK	2	y6	1	H	EMRR	33	33	1470962	HLEDVFSK_2_y6_H	131127_S_MCMC_33_01	491.8
sp|Q96KN2|CNDP1_HUMAN	HLEDVFSK	2	y5	1	H	EMRR	33	33	227242	HLEDVFSK_2_y5_H	131127_S_MCMC_33_01	491.8
sp|Q96KN2|CNDP1_HUMAN	HLEDVFSK	2	b4	1	H	EMRR	33	33	1968375	HLEDVFSK_2_b4_H	131127_S_MCMC_33_01	491.8
sp|Q96KN2|CNDP1_HUMAN	HLEDVFSK	2	b6	1	H	EMRR	33	33	759521	HLEDVFSK_2_b6_H	131127_S_MCMC_33_01	491.8
sp|O75326|SEM7A_HUMAN	IFAVWK	2	y5	1	L	EMRR	33	33	184946	IFAVWK_2_y5_L	131127_S_MCMC_33_01	382.2
sp|O75326|SEM7A_HUMAN	IFAVWK	2	y4	1	L	EMRR	33	33	504371	IFAVWK_2_y4_L	131127_S_MCMC_33_01	382.2
sp|O75326|SEM7A_HUMAN	IFAVWK	2	y3	1	L	EMRR	33	33	122116	IFAVWK_2_y3_L	131127_S_MCMC_33_01	382.2
sp|O75326|SEM7A_HUMAN	IFAVWK	2	y2	1	L	EMRR	33	33	625403	IFAVWK_2_y2_L	131127_S_MCMC_33_01	382.2
sp|O75326|SEM7A_HUMAN	IFAVWK	2	y5	1	H	EMRR	33	33	1455128	IFAVWK_2_y5_H	131127_S_MCMC_33_01	386.2
sp|O75326|SEM7A_HUMAN	IFAVWK	2	y4	1	H	EMRR	33	33	3398828	IFAVWK_2_y4_H	131127_S_MCMC_33_01	386.2
sp|O75326|SEM7A_HUMAN	IFAVWK	2	y3	1	H	EMRR	33	33	584697	IFAVWK_2_y3_H	131127_S_MCMC_33_01	386.2
sp|O75326|SEM7A_HUMAN	IFAVWK	2	y2	1	H	EMRR	33	33	3055703	IFAVWK_2_y2_H	131127_S_MCMC_33_01	386.2
sp|O75326|SEM7A_HUMAN	VYLFDFPEGK	2	y9	1	L	EMRR	33	33	26101	VYLFDFPEGK_2_y9_L	131127_S_MCMC_33_01	607.8
sp|O75326|SEM7A_HUMAN	VYLFDFPEGK	2	y8	1	L	EMRR	33	33	336633	VYLFDFPEGK_2_y8_L	131127_S_MCMC_33_01	607.8
sp|O75326|SEM7A_HUMAN	VYLFDFPEGK	2	y7	1	L	EMRR	33	33	318052	VYLFDFPEGK_2_y7_L	131127_S_MCMC_33_01	607.8
sp|O75326|SEM7A_HUMAN	VYLFDFPEGK	2	y6	1	L	EMRR	33	33	177643	VYLFDFPEGK_2_y6_L	131127_S_MCMC_33_01	607.8
sp|O75326|SEM7A_HUMAN	VYLFDFPEGK	2	y9	1	H	EMRR	33	33	354564	VYLFDFPEGK_2_y9_H	131127_S_MCMC_33_01	611.8
sp|O75326|SEM7A_HUMAN	VYLFDFPEGK	2	y8	1	H	EMRR	33	33	5612000	VYLFDFPEGK_2_y8_H	131127_S_MCMC_33_01	611.8
sp|O75326|SEM7A_HUMAN	VYLFDFPEGK	2	y7	1	H	EMRR	33	33	4726846	VYLFDFPEGK_2_y7_H	131127_S_MCMC_33_01	611.8
sp|O75326|SEM7A_HUMAN	VYLFDFPEGK	2	y6	1	H	EMRR	33	33	2778090	VYLFDFPEGK_2_y6_H	131127_S_MCMC_33_01	611.8
sp|Q96KN2|CNDP1_HUMAN	ALEQDLPVNIK	2	y7	1	L	EMRR	34	34	1438210	ALEQDLPVNIK_2_y7_L	131127_S_MCMC_34_01	620.3
sp|Q96KN2|CNDP1_HUMAN	ALEQDLPVNIK	2	y6	1	L	EMRR	34	34	855464	ALEQDLPVNIK_2_y6_L	131127_S_MCMC_34_01	620.3
sp|Q96KN2|CNDP1_HUMAN	ALEQDLPVNIK	2	y5	1	L	EMRR	34	34	4621978	ALEQDLPVNIK_2_y5_L	131127_S_MCMC_34_01	620.3
sp|Q96KN2|CNDP1_HUMAN	ALEQDLPVNIK	2	y7	1	H	EMRR	34	34	1903683	ALEQDLPVNIK_2_y7_H	131127_S_MCMC_34_01	624.3
sp|Q96KN2|CNDP1_HUMAN	ALEQDLPVNIK	2	y6	1	H	EMRR	34	34	1301416	ALEQDLPVNIK_2_y6_H	131127_S_MCMC_34_01	624.3
sp|Q96KN2|CNDP1_HUMAN	ALEQDLPVNIK	2	y5	1	H	EMRR	34	34	6227819	ALEQDLPVNIK_2_y5_H	131127_S_MCMC_34_01	624.3
sp|Q96KN2|CNDP1_HUMAN	ALEQDLPVNIK	3	y5	1	L	EMRR	34	34	330271	ALEQDLPVNIK_3_y5_L	131127_S_MCMC_34_01	413.9
sp|Q96KN2|CNDP1_HUMAN	ALEQDLPVNIK	3	y5	1	H	EMRR	34	34	501696	ALEQDLPVNIK_3_y5_H	131127_S_MCMC_34_01	416.9
sp|Q96KN2|CNDP1_HUMAN	HLEDVFSK	2	y7	1	L	EMRR	34	34	402644	HLEDVFSK_2_y7_L	131127_S_MCMC_34_01	487.8
sp|Q96KN2|CNDP1_HUMAN	HLEDVFSK	2	y6	1	L	EMRR	34	34	763281	HLEDVFSK_2_y6_L	131127_S_MCMC_34_01	487.8
sp|Q96KN2|CNDP1_HUMAN	HLEDVFSK	2	y5	1	L	EMRR	34	34	234038	HLEDVFSK_2_y5_L	131127_S_MCMC_34_01	487.8
sp|Q96KN2|CNDP1_HUMAN	HLEDVFSK	2	b4	1	L	EMRR	34	34	960951	HLEDVFSK_2_b4_L	131127_S_MCMC_34_01	487.8
sp|Q96KN2|CNDP1_HUMAN	HLEDVFSK	2	b6	1	L	EMRR	34	34	399535	HLEDVFSK_2_b6_L	131127_S_MCMC_34_01	487.8
sp|Q96KN2|CNDP1_HUMAN	HLEDVFSK	2	y7	1	H	EMRR	34	34	949672	HLEDVFSK_2_y7_H	131127_S_MCMC_34_01	491.8
sp|Q96KN2|CNDP1_HUMAN	HLEDVFSK	2	y6	1	H	EMRR	34	34	1589029	HLEDVFSK_2_y6_H	131127_S_MCMC_34_01	491.8
sp|Q96KN2|CNDP1_HUMAN	HLEDVFSK	2	y5	1	H	EMRR	34	34	267658	HLEDVFSK_2_y5_H	131127_S_MCMC_34_01	491.8
sp|Q96KN2|CNDP1_HUMAN	HLEDVFSK	2	b4	1	H	EMRR	34	34	2080320	HLEDVFSK_2_b4_H	131127_S_MCMC_34_01	491.8
sp|Q96KN2|CNDP1_HUMAN	HLEDVFSK	2	b6	1	H	EMRR	34	34	813747	HLEDVFSK_2_b6_H	131127_S_MCMC_34_01	491.8
sp|O75326|SEM7A_HUMAN	IFAVWK	2	y5	1	L	EMRR	34	34	273200	IFAVWK_2_y5_L	131127_S_MCMC_34_01	382.2
sp|O75326|SEM7A_HUMAN	IFAVWK	2	y4	1	L	EMRR	34	34	695143	IFAVWK_2_y4_L	131127_S_MCMC_34_01	382.2
sp|O75326|SEM7A_HUMAN	IFAVWK	2	y3	1	L	EMRR	34	34	136239	IFAVWK_2_y3_L	131127_S_MCMC_34_01	382.2
sp|O75326|SEM7A_HUMAN	IFAVWK	2	y2	1	L	EMRR	34	34	702876	IFAVWK_2_y2_L	131127_S_MCMC_34_01	382.2
sp|O75326|SEM7A_HUMAN	IFAVWK	2	y5	1	H	EMRR	34	34	1612242	IFAVWK_2_y5_H	131127_S_MCMC_34_01	386.2
sp|O75326|SEM7A_HUMAN	IFAVWK	2	y4	1	H	EMRR	34	34	3972645	IFAVWK_2_y4_H	131127_S_MCMC_34_01	386.2
sp|O75326|SEM7A_HUMAN	IFAVWK	2	y3	1	H	EMRR	34	34	856388	IFAVWK_2_y3_H	131127_S_MCMC_34_01	386.2
sp|O75326|SEM7A_HUMAN	IFAVWK	2	y2	1	H	EMRR	34	34	4224064	IFAVWK_2_y2_H	131127_S_MCMC_34_01	386.2
sp|O75326|SEM7A_HUMAN	VYLFDFPEGK	2	y9	1	L	EMRR	34	34	38247	VYLFDFPEGK_2_y9_L	131127_S_MCMC_34_01	607.8
sp|O75326|SEM7A_HUMAN	VYLFDFPEGK	2	y8	1	L	EMRR	34	34	497575	VYLFDFPEGK_2_y8_L	131127_S_MCMC_34_01	607.8
sp|O75326|SEM7A_HUMAN	VYLFDFPEGK	2	y7	1	L	EMRR	34	34	395631	VYLFDFPEGK_2_y7_L	131127_S_MCMC_34_01	607.8
sp|O75326|SEM7A_HUMAN	VYLFDFPEGK	2	y6	1	L	EMRR	34	34	235340	VYLFDFPEGK_2_y6_L	131127_S_MCMC_34_01	607.8
sp|O75326|SEM7A_HUMAN	VYLFDFPEGK	2	y9	1	H	EMRR	34	34	443422	VYLFDFPEGK_2_y9_H	131127_S_MCMC_34_01	611.8
sp|O75326|SEM7A_HUMAN	VYLFDFPEGK	2	y8	1	H	EMRR	34	34	7718345	VYLFDFPEGK_2_y8_H	131127_S_MCMC_34_01	611.8
sp|O75326|SEM7A_HUMAN	VYLFDFPEGK	2	y7	1	H	EMRR	34	34	6292311	VYLFDFPEGK_2_y7_H	131127_S_MCMC_34_01	611.8
sp|O75326|SEM7A_HUMAN	VYLFDFPEGK	2	y6	1	H	EMRR	34	34	3881298	VYLFDFPEGK_2_y6_H	131127_S_MCMC_34_01	611.8
sp|Q96KN2|CNDP1_HUMAN	ALEQDLPVNIK	2	y7	1	L	EMRR	35	35	921038	ALEQDLPVNIK_2_y7_L	131127_S_MCMC_35_01	620.3
sp|Q96KN2|CNDP1_HUMAN	ALEQDLPVNIK	2	y6	1	L	EMRR	35	35	582298	ALEQDLPVNIK_2_y6_L	131127_S_MCMC_35_01	620.3
sp|Q96KN2|CNDP1_HUMAN	ALEQDLPVNIK	2	y5	1	L	EMRR	35	35	2977908	ALEQDLPVNIK_2_y5_L	131127_S_MCMC_35_01	620.3
sp|Q96KN2|CNDP1_HUMAN	ALEQDLPVNIK	2	y7	1	H	EMRR	35	35	1953954	ALEQDLPVNIK_2_y7_H	131127_S_MCMC_35_01	624.3
sp|Q96KN2|CNDP1_HUMAN	ALEQDLPVNIK	2	y6	1	H	EMRR	35	35	1460768	ALEQDLPVNIK_2_y6_H	131127_S_MCMC_35_01	624.3
sp|Q96KN2|CNDP1_HUMAN	ALEQDLPVNIK	2	y5	1	H	EMRR	35	35	6770253	ALEQDLPVNIK_2_y5_H	131127_S_MCMC_35_01	624.3
sp|Q96KN2|CNDP1_HUMAN	ALEQDLPVNIK	3	y5	1	L	EMRR	35	35	189570	ALEQDLPVNIK_3_y5_L	131127_S_MCMC_35_01	413.9
sp|Q96KN2|CNDP1_HUMAN	ALEQDLPVNIK	3	y5	1	H	EMRR	35	35	441439	ALEQDLPVNIK_3_y5_H	131127_S_MCMC_35_01	416.9
sp|Q96KN2|CNDP1_HUMAN	HLEDVFSK	2	y7	1	L	EMRR	35	35	252475	HLEDVFSK_2_y7_L	131127_S_MCMC_35_01	487.8
sp|Q96KN2|CNDP1_HUMAN	HLEDVFSK	2	y6	1	L	EMRR	35	35	480584	HLEDVFSK_2_y6_L	131127_S_MCMC_35_01	487.8
sp|Q96KN2|CNDP1_HUMAN	HLEDVFSK	2	y5	1	L	EMRR	35	35	148072	HLEDVFSK_2_y5_L	131127_S_MCMC_35_01	487.8
sp|Q96KN2|CNDP1_HUMAN	HLEDVFSK	2	b4	1	L	EMRR	35	35	632055	HLEDVFSK_2_b4_L	131127_S_MCMC_35_01	487.8
sp|Q96KN2|CNDP1_HUMAN	HLEDVFSK	2	b6	1	L	EMRR	35	35	236569	HLEDVFSK_2_b6_L	131127_S_MCMC_35_01	487.8
sp|Q96KN2|CNDP1_HUMAN	HLEDVFSK	2	y7	1	H	EMRR	35	35	852428	HLEDVFSK_2_y7_H	131127_S_MCMC_35_01	491.8
sp|Q96KN2|CNDP1_HUMAN	HLEDVFSK	2	y6	1	H	EMRR	35	35	1582595	HLEDVFSK_2_y6_H	131127_S_MCMC_35_01	491.8
sp|Q96KN2|CNDP1_HUMAN	HLEDVFSK	2	y5	1	H	EMRR	35	35	224567	HLEDVFSK_2_y5_H	131127_S_MCMC_35_01	491.8
sp|Q96KN2|CNDP1_HUMAN	HLEDVFSK	2	b4	1	H	EMRR	35	35	1996523	HLEDVFSK_2_b4_H	131127_S_MCMC_35_01	491.8
sp|Q96KN2|CNDP1_HUMAN	HLEDVFSK	2	b6	1	H	EMRR	35	35	750483	HLEDVFSK_2_b6_H	131127_S_MCMC_35_01	491.8
sp|O75326|SEM7A_HUMAN	IFAVWK	2	y5	1	L	EMRR	35	35	159728	IFAVWK_2_y5_L	131127_S_MCMC_35_01	382.2
sp|O75326|SEM7A_HUMAN	IFAVWK	2	y4	1	L	EMRR	35	35	427797	IFAVWK_2_y4_L	131127_S_MCMC_35_01	382.2
sp|O75326|SEM7A_HUMAN	IFAVWK	2	y3	1	L	EMRR	35	35	89404	IFAVWK_2_y3_L	131127_S_MCMC_35_01	382.2
sp|O75326|SEM7A_HUMAN	IFAVWK	2	y2	1	L	EMRR	35	35	527175	IFAVWK_2_y2_L	131127_S_MCMC_35_01	382.2
sp|O75326|SEM7A_HUMAN	IFAVWK	2	y5	1	H	EMRR	35	35	1570106	IFAVWK_2_y5_H	131127_S_MCMC_35_01	386.2
sp|O75326|SEM7A_HUMAN	IFAVWK	2	y4	1	H	EMRR	35	35	3918887	IFAVWK_2_y4_H	131127_S_MCMC_35_01	386.2
sp|O75326|SEM7A_HUMAN	IFAVWK	2	y3	1	H	EMRR	35	35	887250	IFAVWK_2_y3_H	131127_S_MCMC_35_01	386.2
sp|O75326|SEM7A_HUMAN	IFAVWK	2	y2	1	H	EMRR	35	35	4300300	IFAVWK_2_y2_H	131127_S_MCMC_35_01	386.2
sp|O75326|SEM7A_HUMAN	VYLFDFPEGK	2	y9	1	L	EMRR	35	35	20822	VYLFDFPEGK_2_y9_L	131127_S_MCMC_35_01	607.8
sp|O75326|SEM7A_HUMAN	VYLFDFPEGK	2	y8	1	L	EMRR	35	35	336114	VYLFDFPEGK_2_y8_L	131127_S_MCMC_35_01	607.8
sp|O75326|SEM7A_HUMAN	VYLFDFPEGK	2	y7	1	L	EMRR	35	35	305604	VYLFDFPEGK_2_y7_L	131127_S_MCMC_35_01	607.8
sp|O75326|SEM7A_HUMAN	VYLFDFPEGK	2	y6	1	L	EMRR	35	35	158116	VYLFDFPEGK_2_y6_L	131127_S_MCMC_35_01	607.8
sp|O75326|SEM7A_HUMAN	VYLFDFPEGK	2	y9	1	H	EMRR	35	35	431113	VYLFDFPEGK_2_y9_H	131127_S_MCMC_35_01	611.8
sp|O75326|SEM7A_HUMAN	VYLFDFPEGK	2	y8	1	H	EMRR	35	35	7276993	VYLFDFPEGK_2_y8_H	131127_S_MCMC_35_01	611.8
sp|O75326|SEM7A_HUMAN	VYLFDFPEGK	2	y7	1	H	EMRR	35	35	5989613	VYLFDFPEGK_2_y7_H	131127_S_MCMC_35_01	611.8
sp|O75326|SEM7A_HUMAN	VYLFDFPEGK	2	y6	1	H	EMRR	35	35	3647726	VYLFDFPEGK_2_y6_H	131127_S_MCMC_35_01	611.8
sp|Q96KN2|CNDP1_HUMAN	ALEQDLPVNIK	2	y7	1	L	EMRR	36	36	936008	ALEQDLPVNIK_2_y7_L	131127_S_MCMC_36_01	620.3
sp|Q96KN2|CNDP1_HUMAN	ALEQDLPVNIK	2	y6	1	L	EMRR	36	36	590988	ALEQDLPVNIK_2_y6_L	131127_S_MCMC_36_01	620.3
sp|Q96KN2|CNDP1_HUMAN	ALEQDLPVNIK	2	y5	1	L	EMRR	36	36	2867671	ALEQDLPVNIK_2_y5_L	131127_S_MCMC_36_01	620.3
sp|Q96KN2|CNDP1_HUMAN	ALEQDLPVNIK	2	y7	1	H	EMRR	36	36	1408783	ALEQDLPVNIK_2_y7_H	131127_S_MCMC_36_01	624.3
sp|Q96KN2|CNDP1_HUMAN	ALEQDLPVNIK	2	y6	1	H	EMRR	36	36	1065932	ALEQDLPVNIK_2_y6_H	131127_S_MCMC_36_01	624.3
sp|Q96KN2|CNDP1_HUMAN	ALEQDLPVNIK	2	y5	1	H	EMRR	36	36	4949050	ALEQDLPVNIK_2_y5_H	131127_S_MCMC_36_01	624.3
sp|Q96KN2|CNDP1_HUMAN	ALEQDLPVNIK	3	y5	1	L	EMRR	36	36	169618	ALEQDLPVNIK_3_y5_L	131127_S_MCMC_36_01	413.9
sp|Q96KN2|CNDP1_HUMAN	ALEQDLPVNIK	3	y5	1	H	EMRR	36	36	300555	ALEQDLPVNIK_3_y5_H	131127_S_MCMC_36_01	416.9
sp|Q96KN2|CNDP1_HUMAN	HLEDVFSK	2	y7	1	L	EMRR	36	36	243437	HLEDVFSK_2_y7_L	131127_S_MCMC_36_01	487.8
sp|Q96KN2|CNDP1_HUMAN	HLEDVFSK	2	y6	1	L	EMRR	36	36	415658	HLEDVFSK_2_y6_L	131127_S_MCMC_36_01	487.8
sp|Q96KN2|CNDP1_HUMAN	HLEDVFSK	2	y5	1	L	EMRR	36	36	133395	HLEDVFSK_2_y5_L	131127_S_MCMC_36_01	487.8
sp|Q96KN2|CNDP1_HUMAN	HLEDVFSK	2	b4	1	L	EMRR	36	36	630247	HLEDVFSK_2_b4_L	131127_S_MCMC_36_01	487.8
sp|Q96KN2|CNDP1_HUMAN	HLEDVFSK	2	b6	1	L	EMRR	36	36	227603	HLEDVFSK_2_b6_L	131127_S_MCMC_36_01	487.8
sp|Q96KN2|CNDP1_HUMAN	HLEDVFSK	2	y7	1	H	EMRR	36	36	643406	HLEDVFSK_2_y7_H	131127_S_MCMC_36_01	491.8
sp|Q96KN2|CNDP1_HUMAN	HLEDVFSK	2	y6	1	H	EMRR	36	36	1164551	HLEDVFSK_2_y6_H	131127_S_MCMC_36_01	491.8
sp|Q96KN2|CNDP1_HUMAN	HLEDVFSK	2	y5	1	H	EMRR	36	36	199478	HLEDVFSK_2_y5_H	131127_S_MCMC_36_01	491.8
sp|Q96KN2|CNDP1_HUMAN	HLEDVFSK	2	b4	1	H	EMRR	36	36	1536322	HLEDVFSK_2_b4_H	131127_S_MCMC_36_01	491.8
sp|Q96KN2|CNDP1_HUMAN	HLEDVFSK	2	b6	1	H	EMRR	36	36	647888	HLEDVFSK_2_b6_H	131127_S_MCMC_36_01	491.8
sp|O75326|SEM7A_HUMAN	IFAVWK	2	y5	1	L	EMRR	36	36	179740	IFAVWK_2_y5_L	131127_S_MCMC_36_01	382.2
sp|O75326|SEM7A_HUMAN	IFAVWK	2	y4	1	L	EMRR	36	36	495623	IFAVWK_2_y4_L	131127_S_MCMC_36_01	382.2
sp|O75326|SEM7A_HUMAN	IFAVWK	2	y3	1	L	EMRR	36	36	97895	IFAVWK_2_y3_L	131127_S_MCMC_36_01	382.2
sp|O75326|SEM7A_HUMAN	IFAVWK	2	y2	1	L	EMRR	36	36	592000	IFAVWK_2_y2_L	131127_S_MCMC_36_01	382.2
sp|O75326|SEM7A_HUMAN	IFAVWK	2	y5	1	H	EMRR	36	36	905280	IFAVWK_2_y5_H	131127_S_MCMC_36_01	386.2
sp|O75326|SEM7A_HUMAN	IFAVWK	2	y4	1	H	EMRR	36	36	2376820	IFAVWK_2_y4_H	131127_S_MCMC_36_01	386.2
sp|O75326|SEM7A_HUMAN	IFAVWK	2	y3	1	H	EMRR	36	36	533002	IFAVWK_2_y3_H	131127_S_MCMC_36_01	386.2
sp|O75326|SEM7A_HUMAN	IFAVWK	2	y2	1	H	EMRR	36	36	2562122	IFAVWK_2_y2_H	131127_S_MCMC_36_01	386.2
sp|O75326|SEM7A_HUMAN	VYLFDFPEGK	2	y9	1	L	EMRR	36	36	20822	VYLFDFPEGK_2_y9_L	131127_S_MCMC_36_01	607.8
sp|O75326|SEM7A_HUMAN	VYLFDFPEGK	2	y8	1	L	EMRR	36	36	361852	VYLFDFPEGK_2_y8_L	131127_S_MCMC_36_01	607.8
sp|O75326|SEM7A_HUMAN	VYLFDFPEGK	2	y7	1	L	EMRR	36	36	312834	VYLFDFPEGK_2_y7_L	131127_S_MCMC_36_01	607.8
sp|O75326|SEM7A_HUMAN	VYLFDFPEGK	2	y6	1	L	EMRR	36	36	183276	VYLFDFPEGK_2_y6_L	131127_S_MCMC_36_01	607.8
sp|O75326|SEM7A_HUMAN	VYLFDFPEGK	2	y9	1	H	EMRR	36	36	295844	VYLFDFPEGK_2_y9_H	131127_S_MCMC_36_01	611.8
sp|O75326|SEM7A_HUMAN	VYLFDFPEGK	2	y8	1	H	EMRR	36	36	4880792	VYLFDFPEGK_2_y8_H	131127_S_MCMC_36_01	611.8
sp|O75326|SEM7A_HUMAN	VYLFDFPEGK	2	y7	1	H	EMRR	36	36	4034416	VYLFDFPEGK_2_y7_H	131127_S_MCMC_36_01	611.8
sp|O75326|SEM7A_HUMAN	VYLFDFPEGK	2	y6	1	H	EMRR	36	36	2402898	VYLFDFPEGK_2_y6_H	131127_S_MCMC_36_01	611.8
sp|Q96KN2|CNDP1_HUMAN	ALEQDLPVNIK	2	y7	1	L	EMRR	37	37	772463	ALEQDLPVNIK_2_y7_L	131127_S_MCMC_37_01	620.3
sp|Q96KN2|CNDP1_HUMAN	ALEQDLPVNIK	2	y6	1	L	EMRR	37	37	488899	ALEQDLPVNIK_2_y6_L	131127_S_MCMC_37_01	620.3
sp|Q96KN2|CNDP1_HUMAN	ALEQDLPVNIK	2	y5	1	L	EMRR	37	37	2387087	ALEQDLPVNIK_2_y5_L	131127_S_MCMC_37_01	620.3
sp|Q96KN2|CNDP1_HUMAN	ALEQDLPVNIK	2	y7	1	H	EMRR	37	37	1711363	ALEQDLPVNIK_2_y7_H	131127_S_MCMC_37_01	624.3
sp|Q96KN2|CNDP1_HUMAN	ALEQDLPVNIK	2	y6	1	H	EMRR	37	37	1189061	ALEQDLPVNIK_2_y6_H	131127_S_MCMC_37_01	624.3
sp|Q96KN2|CNDP1_HUMAN	ALEQDLPVNIK	2	y5	1	H	EMRR	37	37	7053090	ALEQDLPVNIK_2_y5_H	131127_S_MCMC_37_01	624.3
sp|Q96KN2|CNDP1_HUMAN	ALEQDLPVNIK	3	y5	1	L	EMRR	37	37	143228	ALEQDLPVNIK_3_y5_L	131127_S_MCMC_37_01	413.9
sp|Q96KN2|CNDP1_HUMAN	ALEQDLPVNIK	3	y5	1	H	EMRR	37	37	354998	ALEQDLPVNIK_3_y5_H	131127_S_MCMC_37_01	416.9
sp|Q96KN2|CNDP1_HUMAN	HLEDVFSK	2	y7	1	L	EMRR	37	37	181475	HLEDVFSK_2_y7_L	131127_S_MCMC_37_01	487.8
sp|Q96KN2|CNDP1_HUMAN	HLEDVFSK	2	y6	1	L	EMRR	37	37	332801	HLEDVFSK_2_y6_L	131127_S_MCMC_37_01	487.8
sp|Q96KN2|CNDP1_HUMAN	HLEDVFSK	2	y5	1	L	EMRR	37	37	128334	HLEDVFSK_2_y5_L	131127_S_MCMC_37_01	487.8
sp|Q96KN2|CNDP1_HUMAN	HLEDVFSK	2	b4	1	L	EMRR	37	37	447904	HLEDVFSK_2_b4_L	131127_S_MCMC_37_01	487.8
sp|Q96KN2|CNDP1_HUMAN	HLEDVFSK	2	b6	1	L	EMRR	37	37	177210	HLEDVFSK_2_b6_L	131127_S_MCMC_37_01	487.8
sp|Q96KN2|CNDP1_HUMAN	HLEDVFSK	2	y7	1	H	EMRR	37	37	640586	HLEDVFSK_2_y7_H	131127_S_MCMC_37_01	491.8
sp|Q96KN2|CNDP1_HUMAN	HLEDVFSK	2	y6	1	H	EMRR	37	37	1128473	HLEDVFSK_2_y6_H	131127_S_MCMC_37_01	491.8
sp|Q96KN2|CNDP1_HUMAN	HLEDVFSK	2	y5	1	H	EMRR	37	37	179740	HLEDVFSK_2_y5_H	131127_S_MCMC_37_01	491.8
sp|Q96KN2|CNDP1_HUMAN	HLEDVFSK	2	b4	1	H	EMRR	37	37	1535961	HLEDVFSK_2_b4_H	131127_S_MCMC_37_01	491.8
sp|Q96KN2|CNDP1_HUMAN	HLEDVFSK	2	b6	1	H	EMRR	37	37	533725	HLEDVFSK_2_b6_H	131127_S_MCMC_37_01	491.8
sp|O75326|SEM7A_HUMAN	IFAVWK	2	y5	1	L	EMRR	37	37	100752	IFAVWK_2_y5_L	131127_S_MCMC_37_01	382.2
sp|O75326|SEM7A_HUMAN	IFAVWK	2	y4	1	L	EMRR	37	37	364050	IFAVWK_2_y4_L	131127_S_MCMC_37_01	382.2
sp|O75326|SEM7A_HUMAN	IFAVWK	2	y3	1	L	EMRR	37	37	79430	IFAVWK_2_y3_L	131127_S_MCMC_37_01	382.2
sp|O75326|SEM7A_HUMAN	IFAVWK	2	y2	1	L	EMRR	37	37	368676	IFAVWK_2_y2_L	131127_S_MCMC_37_01	382.2
sp|O75326|SEM7A_HUMAN	IFAVWK	2	y5	1	H	EMRR	37	37	1335428	IFAVWK_2_y5_H	131127_S_MCMC_37_01	386.2
sp|O75326|SEM7A_HUMAN	IFAVWK	2	y4	1	H	EMRR	37	37	3155389	IFAVWK_2_y4_H	131127_S_MCMC_37_01	386.2
sp|O75326|SEM7A_HUMAN	IFAVWK	2	y3	1	H	EMRR	37	37	700635	IFAVWK_2_y3_H	131127_S_MCMC_37_01	386.2
sp|O75326|SEM7A_HUMAN	IFAVWK	2	y2	1	H	EMRR	37	37	3643697	IFAVWK_2_y2_H	131127_S_MCMC_37_01	386.2
sp|O75326|SEM7A_HUMAN	VYLFDFPEGK	2	y9	1	L	EMRR	37	37	12291	VYLFDFPEGK_2_y9_L	131127_S_MCMC_37_01	607.8
sp|O75326|SEM7A_HUMAN	VYLFDFPEGK	2	y8	1	L	EMRR	37	37	220952	VYLFDFPEGK_2_y8_L	131127_S_MCMC_37_01	607.8
sp|O75326|SEM7A_HUMAN	VYLFDFPEGK	2	y7	1	L	EMRR	37	37	195574	VYLFDFPEGK_2_y7_L	131127_S_MCMC_37_01	607.8
sp|O75326|SEM7A_HUMAN	VYLFDFPEGK	2	y6	1	L	EMRR	37	37	133757	VYLFDFPEGK_2_y6_L	131127_S_MCMC_37_01	607.8
sp|O75326|SEM7A_HUMAN	VYLFDFPEGK	2	y9	1	H	EMRR	37	37	365409	VYLFDFPEGK_2_y9_H	131127_S_MCMC_37_01	611.8
sp|O75326|SEM7A_HUMAN	VYLFDFPEGK	2	y8	1	H	EMRR	37	37	6112510	VYLFDFPEGK_2_y8_H	131127_S_MCMC_37_01	611.8
sp|O75326|SEM7A_HUMAN	VYLFDFPEGK	2	y7	1	H	EMRR	37	37	4892716	VYLFDFPEGK_2_y7_H	131127_S_MCMC_37_01	611.8
sp|O75326|SEM7A_HUMAN	VYLFDFPEGK	2	y6	1	H	EMRR	37	37	2970954	VYLFDFPEGK_2_y6_H	131127_S_MCMC_37_01	611.8
sp|Q96KN2|CNDP1_HUMAN	ALEQDLPVNIK	2	y7	1	L	EMRR	38	38	2010544	ALEQDLPVNIK_2_y7_L	131127_S_MCMC_38_01	620.3
sp|Q96KN2|CNDP1_HUMAN	ALEQDLPVNIK	2	y6	1	L	EMRR	38	38	1271484	ALEQDLPVNIK_2_y6_L	131127_S_MCMC_38_01	620.3
sp|Q96KN2|CNDP1_HUMAN	ALEQDLPVNIK	2	y5	1	L	EMRR	38	38	6237102	ALEQDLPVNIK_2_y5_L	131127_S_MCMC_38_01	620.3
sp|Q96KN2|CNDP1_HUMAN	ALEQDLPVNIK	2	y7	1	H	EMRR	38	38	2016039	ALEQDLPVNIK_2_y7_H	131127_S_MCMC_38_01	624.3
sp|Q96KN2|CNDP1_HUMAN	ALEQDLPVNIK	2	y6	1	H	EMRR	38	38	1301416	ALEQDLPVNIK_2_y6_H	131127_S_MCMC_38_01	624.3
sp|Q96KN2|CNDP1_HUMAN	ALEQDLPVNIK	2	y5	1	H	EMRR	38	38	6207673	ALEQDLPVNIK_2_y5_H	131127_S_MCMC_38_01	624.3
sp|Q96KN2|CNDP1_HUMAN	ALEQDLPVNIK	3	y5	1	L	EMRR	38	38	349286	ALEQDLPVNIK_3_y5_L	131127_S_MCMC_38_01	413.9
sp|Q96KN2|CNDP1_HUMAN	ALEQDLPVNIK	3	y5	1	H	EMRR	38	38	416742	ALEQDLPVNIK_3_y5_H	131127_S_MCMC_38_01	416.9
sp|Q96KN2|CNDP1_HUMAN	HLEDVFSK	2	y7	1	L	EMRR	38	38	593952	HLEDVFSK_2_y7_L	131127_S_MCMC_38_01	487.8
sp|Q96KN2|CNDP1_HUMAN	HLEDVFSK	2	y6	1	L	EMRR	38	38	1046628	HLEDVFSK_2_y6_L	131127_S_MCMC_38_01	487.8
sp|Q96KN2|CNDP1_HUMAN	HLEDVFSK	2	y5	1	L	EMRR	38	38	345888	HLEDVFSK_2_y5_L	131127_S_MCMC_38_01	487.8
sp|Q96KN2|CNDP1_HUMAN	HLEDVFSK	2	b4	1	L	EMRR	38	38	1457080	HLEDVFSK_2_b4_L	131127_S_MCMC_38_01	487.8
sp|Q96KN2|CNDP1_HUMAN	HLEDVFSK	2	b6	1	L	EMRR	38	38	542763	HLEDVFSK_2_b6_L	131127_S_MCMC_38_01	487.8
sp|Q96KN2|CNDP1_HUMAN	HLEDVFSK	2	y7	1	H	EMRR	38	38	890097	HLEDVFSK_2_y7_H	131127_S_MCMC_38_01	491.8
sp|Q96KN2|CNDP1_HUMAN	HLEDVFSK	2	y6	1	H	EMRR	38	38	1560181	HLEDVFSK_2_y6_H	131127_S_MCMC_38_01	491.8
sp|Q96KN2|CNDP1_HUMAN	HLEDVFSK	2	y5	1	H	EMRR	38	38	230929	HLEDVFSK_2_y5_H	131127_S_MCMC_38_01	491.8
sp|Q96KN2|CNDP1_HUMAN	HLEDVFSK	2	b4	1	H	EMRR	38	38	2137843	HLEDVFSK_2_b4_H	131127_S_MCMC_38_01	491.8
sp|Q96KN2|CNDP1_HUMAN	HLEDVFSK	2	b6	1	H	EMRR	38	38	687943	HLEDVFSK_2_b6_H	131127_S_MCMC_38_01	491.8
sp|O75326|SEM7A_HUMAN	IFAVWK	2	y5	1	L	EMRR	38	38	198900	IFAVWK_2_y5_L	131127_S_MCMC_38_01	382.2
sp|O75326|SEM7A_HUMAN	IFAVWK	2	y4	1	L	EMRR	38	38	550065	IFAVWK_2_y4_L	131127_S_MCMC_38_01	382.2
sp|O75326|SEM7A_HUMAN	IFAVWK	2	y3	1	L	EMRR	38	38	99848	IFAVWK_2_y3_L	131127_S_MCMC_38_01	382.2
sp|O75326|SEM7A_HUMAN	IFAVWK	2	y2	1	L	EMRR	38	38	626126	IFAVWK_2_y2_L	131127_S_MCMC_38_01	382.2
sp|O75326|SEM7A_HUMAN	IFAVWK	2	y5	1	H	EMRR	38	38	1333446	IFAVWK_2_y5_H	131127_S_MCMC_38_01	386.2
sp|O75326|SEM7A_HUMAN	IFAVWK	2	y4	1	H	EMRR	38	38	3156114	IFAVWK_2_y4_H	131127_S_MCMC_38_01	386.2
sp|O75326|SEM7A_HUMAN	IFAVWK	2	y3	1	H	EMRR	38	38	762775	IFAVWK_2_y3_H	131127_S_MCMC_38_01	386.2
sp|O75326|SEM7A_HUMAN	IFAVWK	2	y2	1	H	EMRR	38	38	3818362	IFAVWK_2_y2_H	131127_S_MCMC_38_01	386.2
sp|O75326|SEM7A_HUMAN	VYLFDFPEGK	2	y9	1	L	EMRR	38	38	24284	VYLFDFPEGK_2_y9_L	131127_S_MCMC_38_01	607.8
sp|O75326|SEM7A_HUMAN	VYLFDFPEGK	2	y8	1	L	EMRR	38	38	346776	VYLFDFPEGK_2_y8_L	131127_S_MCMC_38_01	607.8
sp|O75326|SEM7A_HUMAN	VYLFDFPEGK	2	y7	1	L	EMRR	38	38	306808	VYLFDFPEGK_2_y7_L	131127_S_MCMC_38_01	607.8
sp|O75326|SEM7A_HUMAN	VYLFDFPEGK	2	y6	1	L	EMRR	38	38	174689	VYLFDFPEGK_2_y6_L	131127_S_MCMC_38_01	607.8
sp|O75326|SEM7A_HUMAN	VYLFDFPEGK	2	y9	1	H	EMRR	38	38	385010	VYLFDFPEGK_2_y9_H	131127_S_MCMC_38_01	611.8
sp|O75326|SEM7A_HUMAN	VYLFDFPEGK	2	y8	1	H	EMRR	38	38	6447601	VYLFDFPEGK_2_y8_H	131127_S_MCMC_38_01	611.8
sp|O75326|SEM7A_HUMAN	VYLFDFPEGK	2	y7	1	H	EMRR	38	38	5417076	VYLFDFPEGK_2_y7_H	131127_S_MCMC_38_01	611.8
sp|O75326|SEM7A_HUMAN	VYLFDFPEGK	2	y6	1	H	EMRR	38	38	3259827	VYLFDFPEGK_2_y6_H	131127_S_MCMC_38_01	611.8
sp|Q96KN2|CNDP1_HUMAN	ALEQDLPVNIK	2	y7	1	L	EMRR	39	39	172293	ALEQDLPVNIK_2_y7_L	131127_S_MCMC_39_01	620.3
sp|Q96KN2|CNDP1_HUMAN	ALEQDLPVNIK	2	y6	1	L	EMRR	39	39	98329	ALEQDLPVNIK_2_y6_L	131127_S_MCMC_39_01	620.3
sp|Q96KN2|CNDP1_HUMAN	ALEQDLPVNIK	2	y5	1	L	EMRR	39	39	514421	ALEQDLPVNIK_2_y5_L	131127_S_MCMC_39_01	620.3
sp|Q96KN2|CNDP1_HUMAN	ALEQDLPVNIK	2	y7	1	H	EMRR	39	39	195646	ALEQDLPVNIK_2_y7_H	131127_S_MCMC_39_01	624.3
sp|Q96KN2|CNDP1_HUMAN	ALEQDLPVNIK	2	y6	1	H	EMRR	39	39	132528	ALEQDLPVNIK_2_y6_H	131127_S_MCMC_39_01	624.3
sp|Q96KN2|CNDP1_HUMAN	ALEQDLPVNIK	2	y5	1	H	EMRR	39	39	605231	ALEQDLPVNIK_2_y5_H	131127_S_MCMC_39_01	624.3
sp|Q96KN2|CNDP1_HUMAN	ALEQDLPVNIK	3	y5	1	L	EMRR	39	39	57335	ALEQDLPVNIK_3_y5_L	131127_S_MCMC_39_01	413.9
sp|Q96KN2|CNDP1_HUMAN	ALEQDLPVNIK	3	y5	1	H	EMRR	39	39	70276	ALEQDLPVNIK_3_y5_H	131127_S_MCMC_39_01	416.9
sp|Q96KN2|CNDP1_HUMAN	HLEDVFSK	2	y7	1	L	EMRR	39	39	46834	HLEDVFSK_2_y7_L	131127_S_MCMC_39_01	487.8
sp|Q96KN2|CNDP1_HUMAN	HLEDVFSK	2	y6	1	L	EMRR	39	39	94608	HLEDVFSK_2_y6_L	131127_S_MCMC_39_01	487.8
sp|Q96KN2|CNDP1_HUMAN	HLEDVFSK	2	y5	1	L	EMRR	39	39	26453	HLEDVFSK_2_y5_L	131127_S_MCMC_39_01	487.8
sp|Q96KN2|CNDP1_HUMAN	HLEDVFSK	2	b4	1	L	EMRR	39	39	110292	HLEDVFSK_2_b4_L	131127_S_MCMC_39_01	487.8
sp|Q96KN2|CNDP1_HUMAN	HLEDVFSK	2	b6	1	L	EMRR	39	39	46039	HLEDVFSK_2_b6_L	131127_S_MCMC_39_01	487.8
sp|Q96KN2|CNDP1_HUMAN	HLEDVFSK	2	y7	1	H	EMRR	39	39	89188	HLEDVFSK_2_y7_H	131127_S_MCMC_39_01	491.8
sp|Q96KN2|CNDP1_HUMAN	HLEDVFSK	2	y6	1	H	EMRR	39	39	152717	HLEDVFSK_2_y6_H	131127_S_MCMC_39_01	491.8
sp|Q96KN2|CNDP1_HUMAN	HLEDVFSK	2	y5	1	H	EMRR	39	39	41197	HLEDVFSK_2_y5_H	131127_S_MCMC_39_01	491.8
sp|Q96KN2|CNDP1_HUMAN	HLEDVFSK	2	b4	1	H	EMRR	39	39	174906	HLEDVFSK_2_b4_H	131127_S_MCMC_39_01	491.8
sp|Q96KN2|CNDP1_HUMAN	HLEDVFSK	2	b6	1	H	EMRR	39	39	80298	HLEDVFSK_2_b6_H	131127_S_MCMC_39_01	491.8
sp|O75326|SEM7A_HUMAN	IFAVWK	2	y5	1	L	EMRR	39	39	26028	IFAVWK_2_y5_L	131127_S_MCMC_39_01	382.2
sp|O75326|SEM7A_HUMAN	IFAVWK	2	y4	1	L	EMRR	39	39	97389	IFAVWK_2_y4_L	131127_S_MCMC_39_01	382.2
sp|O75326|SEM7A_HUMAN	IFAVWK	2	y3	1	L	EMRR	39	39	17135	IFAVWK_2_y3_L	131127_S_MCMC_39_01	382.2
sp|O75326|SEM7A_HUMAN	IFAVWK	2	y2	1	L	EMRR	39	39	67312	IFAVWK_2_y2_L	131127_S_MCMC_39_01	382.2
sp|O75326|SEM7A_HUMAN	IFAVWK	2	y5	1	H	EMRR	39	39	136576	IFAVWK_2_y5_H	131127_S_MCMC_39_01	386.2
sp|O75326|SEM7A_HUMAN	IFAVWK	2	y4	1	H	EMRR	39	39	320076	IFAVWK_2_y4_H	131127_S_MCMC_39_01	386.2
sp|O75326|SEM7A_HUMAN	IFAVWK	2	y3	1	H	EMRR	39	39	57768	IFAVWK_2_y3_H	131127_S_MCMC_39_01	386.2
sp|O75326|SEM7A_HUMAN	IFAVWK	2	y2	1	H	EMRR	39	39	271201	IFAVWK_2_y2_H	131127_S_MCMC_39_01	386.2
sp|O75326|SEM7A_HUMAN	VYLFDFPEGK	2	y9	1	L	EMRR	39	39	3904	VYLFDFPEGK_2_y9_L	131127_S_MCMC_39_01	607.8
sp|O75326|SEM7A_HUMAN	VYLFDFPEGK	2	y8	1	L	EMRR	39	39	62827	VYLFDFPEGK_2_y8_L	131127_S_MCMC_39_01	607.8
sp|O75326|SEM7A_HUMAN	VYLFDFPEGK	2	y7	1	L	EMRR	39	39	57838	VYLFDFPEGK_2_y7_L	131127_S_MCMC_39_01	607.8
sp|O75326|SEM7A_HUMAN	VYLFDFPEGK	2	y6	1	L	EMRR	39	39	33113	VYLFDFPEGK_2_y6_L	131127_S_MCMC_39_01	607.8
sp|O75326|SEM7A_HUMAN	VYLFDFPEGK	2	y9	1	H	EMRR	39	39	50319	VYLFDFPEGK_2_y9_H	131127_S_MCMC_39_01	611.8
sp|O75326|SEM7A_HUMAN	VYLFDFPEGK	2	y8	1	H	EMRR	39	39	768239	VYLFDFPEGK_2_y8_H	131127_S_MCMC_39_01	611.8
sp|O75326|SEM7A_HUMAN	VYLFDFPEGK	2	y7	1	H	EMRR	39	39	627041	VYLFDFPEGK_2_y7_H	131127_S_MCMC_39_01	611.8
sp|O75326|SEM7A_HUMAN	VYLFDFPEGK	2	y6	1	H	EMRR	39	39	375227	VYLFDFPEGK_2_y6_H	131127_S_MCMC_39_01	611.8
sp|Q96KN2|CNDP1_HUMAN	ALEQDLPVNIK	2	y7	1	L	EMRR	40	40	31305	ALEQDLPVNIK_2_y7_L	131127_S_MCMC_40_01	620.3
sp|Q96KN2|CNDP1_HUMAN	ALEQDLPVNIK	2	y6	1	L	EMRR	40	40	22991	ALEQDLPVNIK_2_y6_L	131127_S_MCMC_40_01	620.3
sp|Q96KN2|CNDP1_HUMAN	ALEQDLPVNIK	2	y5	1	L	EMRR	40	40	93987	ALEQDLPVNIK_2_y5_L	131127_S_MCMC_40_01	620.3
sp|Q96KN2|CNDP1_HUMAN	ALEQDLPVNIK	2	y7	1	H	EMRR	40	40	64996	ALEQDLPVNIK_2_y7_H	131127_S_MCMC_40_01	624.3
sp|Q96KN2|CNDP1_HUMAN	ALEQDLPVNIK	2	y6	1	H	EMRR	40	40	41499	ALEQDLPVNIK_2_y6_H	131127_S_MCMC_40_01	624.3
sp|Q96KN2|CNDP1_HUMAN	ALEQDLPVNIK	2	y5	1	H	EMRR	40	40	234463	ALEQDLPVNIK_2_y5_H	131127_S_MCMC_40_01	624.3
sp|Q96KN2|CNDP1_HUMAN	ALEQDLPVNIK	3	y5	1	L	EMRR	40	40	16195	ALEQDLPVNIK_3_y5_L	131127_S_MCMC_40_01	413.9
sp|Q96KN2|CNDP1_HUMAN	ALEQDLPVNIK	3	y5	1	H	EMRR	40	40	46488	ALEQDLPVNIK_3_y5_H	131127_S_MCMC_40_01	416.9
sp|Q96KN2|CNDP1_HUMAN	HLEDVFSK	2	y7	1	L	EMRR	40	40	15906	HLEDVFSK_2_y7_L	131127_S_MCMC_40_01	487.8
sp|Q96KN2|CNDP1_HUMAN	HLEDVFSK	2	y6	1	L	EMRR	40	40	23715	HLEDVFSK_2_y6_L	131127_S_MCMC_40_01	487.8
sp|Q96KN2|CNDP1_HUMAN	HLEDVFSK	2	y5	1	L	EMRR	40	40	7592	HLEDVFSK_2_y5_L	131127_S_MCMC_40_01	487.8
sp|Q96KN2|CNDP1_HUMAN	HLEDVFSK	2	b4	1	L	EMRR	40	40	27691	HLEDVFSK_2_b4_L	131127_S_MCMC_40_01	487.8
sp|Q96KN2|CNDP1_HUMAN	HLEDVFSK	2	b6	1	L	EMRR	40	40	13737	HLEDVFSK_2_b6_L	131127_S_MCMC_40_01	487.8
sp|Q96KN2|CNDP1_HUMAN	HLEDVFSK	2	y7	1	H	EMRR	40	40	55310	HLEDVFSK_2_y7_H	131127_S_MCMC_40_01	491.8
sp|Q96KN2|CNDP1_HUMAN	HLEDVFSK	2	y6	1	H	EMRR	40	40	82351	HLEDVFSK_2_y6_H	131127_S_MCMC_40_01	491.8
sp|Q96KN2|CNDP1_HUMAN	HLEDVFSK	2	y5	1	H	EMRR	40	40	11134	HLEDVFSK_2_y5_H	131127_S_MCMC_40_01	491.8
sp|Q96KN2|CNDP1_HUMAN	HLEDVFSK	2	b4	1	H	EMRR	40	40	75844	HLEDVFSK_2_b4_H	131127_S_MCMC_40_01	491.8
sp|Q96KN2|CNDP1_HUMAN	HLEDVFSK	2	b6	1	H	EMRR	40	40	34632	HLEDVFSK_2_b6_H	131127_S_MCMC_40_01	491.8
sp|O75326|SEM7A_HUMAN	IFAVWK	2	y5	1	L	EMRR	40	40	3326	IFAVWK_2_y5_L	131127_S_MCMC_40_01	382.2
sp|O75326|SEM7A_HUMAN	IFAVWK	2	y4	1	L	EMRR	40	40	14966	IFAVWK_2_y4_L	131127_S_MCMC_40_01	382.2
sp|O75326|SEM7A_HUMAN	IFAVWK	2	y3	1	L	EMRR	40	40	4916	IFAVWK_2_y3_L	131127_S_MCMC_40_01	382.2
sp|O75326|SEM7A_HUMAN	IFAVWK	2	y2	1	L	EMRR	40	40	13303	IFAVWK_2_y2_L	131127_S_MCMC_40_01	382.2
sp|O75326|SEM7A_HUMAN	IFAVWK	2	y5	1	H	EMRR	40	40	57045	IFAVWK_2_y5_H	131127_S_MCMC_40_01	386.2
sp|O75326|SEM7A_HUMAN	IFAVWK	2	y4	1	H	EMRR	40	40	152772	IFAVWK_2_y4_H	131127_S_MCMC_40_01	386.2
sp|O75326|SEM7A_HUMAN	IFAVWK	2	y3	1	H	EMRR	40	40	32897	IFAVWK_2_y3_H	131127_S_MCMC_40_01	386.2
sp|O75326|SEM7A_HUMAN	IFAVWK	2	y2	1	H	EMRR	40	40	138745	IFAVWK_2_y2_H	131127_S_MCMC_40_01	386.2
sp|O75326|SEM7A_HUMAN	VYLFDFPEGK	2	y9	1	L	EMRR	40	40	723	VYLFDFPEGK_2_y9_L	131127_S_MCMC_40_01	607.8
sp|O75326|SEM7A_HUMAN	VYLFDFPEGK	2	y8	1	L	EMRR	40	40	12001	VYLFDFPEGK_2_y8_L	131127_S_MCMC_40_01	607.8
sp|O75326|SEM7A_HUMAN	VYLFDFPEGK	2	y7	1	L	EMRR	40	40	9616	VYLFDFPEGK_2_y7_L	131127_S_MCMC_40_01	607.8
sp|O75326|SEM7A_HUMAN	VYLFDFPEGK	2	y6	1	L	EMRR	40	40	6868	VYLFDFPEGK_2_y6_L	131127_S_MCMC_40_01	607.8
sp|O75326|SEM7A_HUMAN	VYLFDFPEGK	2	y9	1	H	EMRR	40	40	16918	VYLFDFPEGK_2_y9_H	131127_S_MCMC_40_01	611.8
sp|O75326|SEM7A_HUMAN	VYLFDFPEGK	2	y8	1	H	EMRR	40	40	315726	VYLFDFPEGK_2_y8_H	131127_S_MCMC_40_01	611.8
sp|O75326|SEM7A_HUMAN	VYLFDFPEGK	2	y7	1	H	EMRR	40	40	283264	VYLFDFPEGK_2_y7_H	131127_S_MCMC_40_01	611.8
sp|O75326|SEM7A_HUMAN	VYLFDFPEGK	2	y6	1	H	EMRR	40	40	154356	VYLFDFPEGK_2_y6_H	131127_S_MCMC_40_01	611.8
sp|Q96KN2|CNDP1_HUMAN	ALEQDLPVNIK	2	y7	1	L	EMRR	41	41	39186	ALEQDLPVNIK_2_y7_L	131127_S_MCMC_41_01	620.3
sp|Q96KN2|CNDP1_HUMAN	ALEQDLPVNIK	2	y6	1	L	EMRR	41	41	25810	ALEQDLPVNIK_2_y6_L	131127_S_MCMC_41_01	620.3
sp|Q96KN2|CNDP1_HUMAN	ALEQDLPVNIK	2	y5	1	L	EMRR	41	41	117484	ALEQDLPVNIK_2_y5_L	131127_S_MCMC_41_01	620.3
sp|Q96KN2|CNDP1_HUMAN	ALEQDLPVNIK	2	y7	1	H	EMRR	41	41	93481	ALEQDLPVNIK_2_y7_H	131127_S_MCMC_41_01	624.3
sp|Q96KN2|CNDP1_HUMAN	ALEQDLPVNIK	2	y6	1	H	EMRR	41	41	73238	ALEQDLPVNIK_2_y6_H	131127_S_MCMC_41_01	624.3
sp|Q96KN2|CNDP1_HUMAN	ALEQDLPVNIK	2	y5	1	H	EMRR	41	41	303146	ALEQDLPVNIK_2_y5_H	131127_S_MCMC_41_01	624.3
sp|Q96KN2|CNDP1_HUMAN	ALEQDLPVNIK	3	y5	1	L	EMRR	41	41	19376	ALEQDLPVNIK_3_y5_L	131127_S_MCMC_41_01	413.9
sp|Q96KN2|CNDP1_HUMAN	ALEQDLPVNIK	3	y5	1	H	EMRR	41	41	60369	ALEQDLPVNIK_3_y5_H	131127_S_MCMC_41_01	416.9
sp|Q96KN2|CNDP1_HUMAN	HLEDVFSK	2	y7	1	L	EMRR	41	41	11495	HLEDVFSK_2_y7_L	131127_S_MCMC_41_01	487.8
sp|Q96KN2|CNDP1_HUMAN	HLEDVFSK	2	y6	1	L	EMRR	41	41	32896	HLEDVFSK_2_y6_L	131127_S_MCMC_41_01	487.8
sp|Q96KN2|CNDP1_HUMAN	HLEDVFSK	2	y5	1	L	EMRR	41	41	8531	HLEDVFSK_2_y5_L	131127_S_MCMC_41_01	487.8
sp|Q96KN2|CNDP1_HUMAN	HLEDVFSK	2	b4	1	L	EMRR	41	41	39547	HLEDVFSK_2_b4_L	131127_S_MCMC_41_01	487.8
sp|Q96KN2|CNDP1_HUMAN	HLEDVFSK	2	b6	1	L	EMRR	41	41	13375	HLEDVFSK_2_b6_L	131127_S_MCMC_41_01	487.8
sp|Q96KN2|CNDP1_HUMAN	HLEDVFSK	2	y7	1	H	EMRR	41	41	63984	HLEDVFSK_2_y7_H	131127_S_MCMC_41_01	491.8
sp|Q96KN2|CNDP1_HUMAN	HLEDVFSK	2	y6	1	H	EMRR	41	41	99338	HLEDVFSK_2_y6_H	131127_S_MCMC_41_01	491.8
sp|Q96KN2|CNDP1_HUMAN	HLEDVFSK	2	y5	1	H	EMRR	41	41	17062	HLEDVFSK_2_y5_H	131127_S_MCMC_41_01	491.8
sp|Q96KN2|CNDP1_HUMAN	HLEDVFSK	2	b4	1	H	EMRR	41	41	98831	HLEDVFSK_2_b4_H	131127_S_MCMC_41_01	491.8
sp|Q96KN2|CNDP1_HUMAN	HLEDVFSK	2	b6	1	H	EMRR	41	41	55091	HLEDVFSK_2_b6_H	131127_S_MCMC_41_01	491.8
sp|O75326|SEM7A_HUMAN	IFAVWK	2	y5	1	L	EMRR	41	41	3904	IFAVWK_2_y5_L	131127_S_MCMC_41_01	382.2
sp|O75326|SEM7A_HUMAN	IFAVWK	2	y4	1	L	EMRR	41	41	17785	IFAVWK_2_y4_L	131127_S_MCMC_41_01	382.2
sp|O75326|SEM7A_HUMAN	IFAVWK	2	y3	1	L	EMRR	41	41	3181	IFAVWK_2_y3_L	131127_S_MCMC_41_01	382.2
sp|O75326|SEM7A_HUMAN	IFAVWK	2	y2	1	L	EMRR	41	41	16629	IFAVWK_2_y2_L	131127_S_MCMC_41_01	382.2
sp|O75326|SEM7A_HUMAN	IFAVWK	2	y5	1	H	EMRR	41	41	79672	IFAVWK_2_y5_H	131127_S_MCMC_41_01	386.2
sp|O75326|SEM7A_HUMAN	IFAVWK	2	y4	1	H	EMRR	41	41	213424	IFAVWK_2_y4_H	131127_S_MCMC_41_01	386.2
sp|O75326|SEM7A_HUMAN	IFAVWK	2	y3	1	H	EMRR	41	41	34992	IFAVWK_2_y3_H	131127_S_MCMC_41_01	386.2
sp|O75326|SEM7A_HUMAN	IFAVWK	2	y2	1	H	EMRR	41	41	166213	IFAVWK_2_y2_H	131127_S_MCMC_41_01	386.2
sp|O75326|SEM7A_HUMAN	VYLFDFPEGK	2	y9	1	L	EMRR	41	41	506	VYLFDFPEGK_2_y9_L	131127_S_MCMC_41_01	607.8
sp|O75326|SEM7A_HUMAN	VYLFDFPEGK	2	y8	1	L	EMRR	41	41	13592	VYLFDFPEGK_2_y8_L	131127_S_MCMC_41_01	607.8
sp|O75326|SEM7A_HUMAN	VYLFDFPEGK	2	y7	1	L	EMRR	41	41	11279	VYLFDFPEGK_2_y7_L	131127_S_MCMC_41_01	607.8
sp|O75326|SEM7A_HUMAN	VYLFDFPEGK	2	y6	1	L	EMRR	41	41	4699	VYLFDFPEGK_2_y6_L	131127_S_MCMC_41_01	607.8
sp|O75326|SEM7A_HUMAN	VYLFDFPEGK	2	y9	1	H	EMRR	41	41	21256	VYLFDFPEGK_2_y9_H	131127_S_MCMC_41_01	611.8
sp|O75326|SEM7A_HUMAN	VYLFDFPEGK	2	y8	1	H	EMRR	41	41	375878	VYLFDFPEGK_2_y8_H	131127_S_MCMC_41_01	611.8
sp|O75326|SEM7A_HUMAN	VYLFDFPEGK	2	y7	1	H	EMRR	41	41	343054	VYLFDFPEGK_2_y7_H	131127_S_MCMC_41_01	611.8
sp|O75326|SEM7A_HUMAN	VYLFDFPEGK	2	y6	1	H	EMRR	41	41	197446	VYLFDFPEGK_2_y6_H	131127_S_MCMC_41_01	611.8
sp|Q96KN2|CNDP1_HUMAN	ALEQDLPVNIK	2	y7	1	L	EMRR	42	42	2449266	ALEQDLPVNIK_2_y7_L	131127_S_MCMC_42_01	620.3
sp|Q96KN2|CNDP1_HUMAN	ALEQDLPVNIK	2	y6	1	L	EMRR	42	42	1610503	ALEQDLPVNIK_2_y6_L	131127_S_MCMC_42_01	620.3
sp|Q96KN2|CNDP1_HUMAN	ALEQDLPVNIK	2	y5	1	L	EMRR	42	42	7589959	ALEQDLPVNIK_2_y5_L	131127_S_MCMC_42_01	620.3
sp|Q96KN2|CNDP1_HUMAN	ALEQDLPVNIK	2	y7	1	H	EMRR	42	42	1955523	ALEQDLPVNIK_2_y7_H	131127_S_MCMC_42_01	624.3
sp|Q96KN2|CNDP1_HUMAN	ALEQDLPVNIK	2	y6	1	H	EMRR	42	42	1343134	ALEQDLPVNIK_2_y6_H	131127_S_MCMC_42_01	624.3
sp|Q96KN2|CNDP1_HUMAN	ALEQDLPVNIK	2	y5	1	H	EMRR	42	42	6509711	ALEQDLPVNIK_2_y5_H	131127_S_MCMC_42_01	624.3
sp|Q96KN2|CNDP1_HUMAN	ALEQDLPVNIK	3	y5	1	L	EMRR	42	42	359625	ALEQDLPVNIK_3_y5_L	131127_S_MCMC_42_01	413.9
sp|Q96KN2|CNDP1_HUMAN	ALEQDLPVNIK	3	y5	1	H	EMRR	42	42	303447	ALEQDLPVNIK_3_y5_H	131127_S_MCMC_42_01	416.9
sp|Q96KN2|CNDP1_HUMAN	HLEDVFSK	2	y7	1	L	EMRR	42	42	494868	HLEDVFSK_2_y7_L	131127_S_MCMC_42_01	487.8
sp|Q96KN2|CNDP1_HUMAN	HLEDVFSK	2	y6	1	L	EMRR	42	42	867013	HLEDVFSK_2_y6_L	131127_S_MCMC_42_01	487.8
sp|Q96KN2|CNDP1_HUMAN	HLEDVFSK	2	y5	1	L	EMRR	42	42	271682	HLEDVFSK_2_y5_L	131127_S_MCMC_42_01	487.8
sp|Q96KN2|CNDP1_HUMAN	HLEDVFSK	2	b4	1	L	EMRR	42	42	1453381	HLEDVFSK_2_b4_L	131127_S_MCMC_42_01	487.8
sp|Q96KN2|CNDP1_HUMAN	HLEDVFSK	2	b6	1	L	EMRR	42	42	437482	HLEDVFSK_2_b6_L	131127_S_MCMC_42_01	487.8
sp|Q96KN2|CNDP1_HUMAN	HLEDVFSK	2	y7	1	H	EMRR	42	42	507444	HLEDVFSK_2_y7_H	131127_S_MCMC_42_01	491.8
sp|Q96KN2|CNDP1_HUMAN	HLEDVFSK	2	y6	1	H	EMRR	42	42	931482	HLEDVFSK_2_y6_H	131127_S_MCMC_42_01	491.8
sp|Q96KN2|CNDP1_HUMAN	HLEDVFSK	2	y5	1	H	EMRR	42	42	189506	HLEDVFSK_2_y5_H	131127_S_MCMC_42_01	491.8
sp|Q96KN2|CNDP1_HUMAN	HLEDVFSK	2	b4	1	H	EMRR	42	42	1380239	HLEDVFSK_2_b4_H	131127_S_MCMC_42_01	491.8
sp|Q96KN2|CNDP1_HUMAN	HLEDVFSK	2	b6	1	H	EMRR	42	42	445793	HLEDVFSK_2_b6_H	131127_S_MCMC_42_01	491.8
sp|O75326|SEM7A_HUMAN	IFAVWK	2	y5	1	L	EMRR	42	42	193839	IFAVWK_2_y5_L	131127_S_MCMC_42_01	382.2
sp|O75326|SEM7A_HUMAN	IFAVWK	2	y4	1	L	EMRR	42	42	536617	IFAVWK_2_y4_L	131127_S_MCMC_42_01	382.2
sp|O75326|SEM7A_HUMAN	IFAVWK	2	y3	1	L	EMRR	42	42	116549	IFAVWK_2_y3_L	131127_S_MCMC_42_01	382.2
sp|O75326|SEM7A_HUMAN	IFAVWK	2	y2	1	L	EMRR	42	42	583324	IFAVWK_2_y2_L	131127_S_MCMC_42_01	382.2
sp|O75326|SEM7A_HUMAN	IFAVWK	2	y5	1	H	EMRR	42	42	815988	IFAVWK_2_y5_H	131127_S_MCMC_42_01	386.2
sp|O75326|SEM7A_HUMAN	IFAVWK	2	y4	1	H	EMRR	42	42	1960728	IFAVWK_2_y4_H	131127_S_MCMC_42_01	386.2
sp|O75326|SEM7A_HUMAN	IFAVWK	2	y3	1	H	EMRR	42	42	457376	IFAVWK_2_y3_H	131127_S_MCMC_42_01	386.2
sp|O75326|SEM7A_HUMAN	IFAVWK	2	y2	1	H	EMRR	42	42	2337416	IFAVWK_2_y2_H	131127_S_MCMC_42_01	386.2
sp|O75326|SEM7A_HUMAN	VYLFDFPEGK	2	y9	1	L	EMRR	42	42	22984	VYLFDFPEGK_2_y9_L	131127_S_MCMC_42_01	607.8
sp|O75326|SEM7A_HUMAN	VYLFDFPEGK	2	y8	1	L	EMRR	42	42	364701	VYLFDFPEGK_2_y8_L	131127_S_MCMC_42_01	607.8
sp|O75326|SEM7A_HUMAN	VYLFDFPEGK	2	y7	1	L	EMRR	42	42	338898	VYLFDFPEGK_2_y7_L	131127_S_MCMC_42_01	607.8
sp|O75326|SEM7A_HUMAN	VYLFDFPEGK	2	y6	1	L	EMRR	42	42	180688	VYLFDFPEGK_2_y6_L	131127_S_MCMC_42_01	607.8
sp|O75326|SEM7A_HUMAN	VYLFDFPEGK	2	y9	1	H	EMRR	42	42	280500	VYLFDFPEGK_2_y9_H	131127_S_MCMC_42_01	611.8
sp|O75326|SEM7A_HUMAN	VYLFDFPEGK	2	y8	1	H	EMRR	42	42	4707134	VYLFDFPEGK_2_y8_H	131127_S_MCMC_42_01	611.8
sp|O75326|SEM7A_HUMAN	VYLFDFPEGK	2	y7	1	H	EMRR	42	42	3763411	VYLFDFPEGK_2_y7_H	131127_S_MCMC_42_01	611.8
sp|O75326|SEM7A_HUMAN	VYLFDFPEGK	2	y6	1	H	EMRR	42	42	2305506	VYLFDFPEGK_2_y6_H	131127_S_MCMC_42_01	611.8
sp|Q96KN2|CNDP1_HUMAN	ALEQDLPVNIK	2	y7	1	L	EMRR	43	43	2315924	ALEQDLPVNIK_2_y7_L	131127_S_MCMC_43_01	620.3
sp|Q96KN2|CNDP1_HUMAN	ALEQDLPVNIK	2	y6	1	L	EMRR	43	43	1493750	ALEQDLPVNIK_2_y6_L	131127_S_MCMC_43_01	620.3
sp|Q96KN2|CNDP1_HUMAN	ALEQDLPVNIK	2	y5	1	L	EMRR	43	43	7676428	ALEQDLPVNIK_2_y5_L	131127_S_MCMC_43_01	620.3
sp|Q96KN2|CNDP1_HUMAN	ALEQDLPVNIK	2	y7	1	H	EMRR	43	43	2712623	ALEQDLPVNIK_2_y7_H	131127_S_MCMC_43_01	624.3
sp|Q96KN2|CNDP1_HUMAN	ALEQDLPVNIK	2	y6	1	H	EMRR	43	43	1936576	ALEQDLPVNIK_2_y6_H	131127_S_MCMC_43_01	624.3
sp|Q96KN2|CNDP1_HUMAN	ALEQDLPVNIK	2	y5	1	H	EMRR	43	43	10889075	ALEQDLPVNIK_2_y5_H	131127_S_MCMC_43_01	624.3
sp|Q96KN2|CNDP1_HUMAN	ALEQDLPVNIK	3	y5	1	L	EMRR	43	43	175757	ALEQDLPVNIK_3_y5_L	131127_S_MCMC_43_01	413.9
sp|Q96KN2|CNDP1_HUMAN	ALEQDLPVNIK	3	y5	1	H	EMRR	43	43	204025	ALEQDLPVNIK_3_y5_H	131127_S_MCMC_43_01	416.9
sp|Q96KN2|CNDP1_HUMAN	HLEDVFSK	2	y7	1	L	EMRR	43	43	380592	HLEDVFSK_2_y7_L	131127_S_MCMC_43_01	487.8
sp|Q96KN2|CNDP1_HUMAN	HLEDVFSK	2	y6	1	L	EMRR	43	43	682954	HLEDVFSK_2_y6_L	131127_S_MCMC_43_01	487.8
sp|Q96KN2|CNDP1_HUMAN	HLEDVFSK	2	y5	1	L	EMRR	43	43	275539	HLEDVFSK_2_y5_L	131127_S_MCMC_43_01	487.8
sp|Q96KN2|CNDP1_HUMAN	HLEDVFSK	2	b4	1	L	EMRR	43	43	1260566	HLEDVFSK_2_b4_L	131127_S_MCMC_43_01	487.8
sp|Q96KN2|CNDP1_HUMAN	HLEDVFSK	2	b6	1	L	EMRR	43	43	365698	HLEDVFSK_2_b6_L	131127_S_MCMC_43_01	487.8
sp|Q96KN2|CNDP1_HUMAN	HLEDVFSK	2	y7	1	H	EMRR	43	43	603568	HLEDVFSK_2_y7_H	131127_S_MCMC_43_01	491.8
sp|Q96KN2|CNDP1_HUMAN	HLEDVFSK	2	y6	1	H	EMRR	43	43	1133389	HLEDVFSK_2_y6_H	131127_S_MCMC_43_01	491.8
sp|Q96KN2|CNDP1_HUMAN	HLEDVFSK	2	y5	1	H	EMRR	43	43	221096	HLEDVFSK_2_y5_H	131127_S_MCMC_43_01	491.8
sp|Q96KN2|CNDP1_HUMAN	HLEDVFSK	2	b4	1	H	EMRR	43	43	1878450	HLEDVFSK_2_b4_H	131127_S_MCMC_43_01	491.8
sp|Q96KN2|CNDP1_HUMAN	HLEDVFSK	2	b6	1	H	EMRR	43	43	542112	HLEDVFSK_2_b6_H	131127_S_MCMC_43_01	491.8
sp|O75326|SEM7A_HUMAN	IFAVWK	2	y5	1	L	EMRR	43	43	223771	IFAVWK_2_y5_L	131127_S_MCMC_43_01	382.2
sp|O75326|SEM7A_HUMAN	IFAVWK	2	y4	1	L	EMRR	43	43	701102	IFAVWK_2_y4_L	131127_S_MCMC_43_01	382.2
sp|O75326|SEM7A_HUMAN	IFAVWK	2	y3	1	L	EMRR	43	43	139685	IFAVWK_2_y3_L	131127_S_MCMC_43_01	382.2
sp|O75326|SEM7A_HUMAN	IFAVWK	2	y2	1	L	EMRR	43	43	716647	IFAVWK_2_y2_L	131127_S_MCMC_43_01	382.2
sp|O75326|SEM7A_HUMAN	IFAVWK	2	y5	1	H	EMRR	43	43	1450935	IFAVWK_2_y5_H	131127_S_MCMC_43_01	386.2
sp|O75326|SEM7A_HUMAN	IFAVWK	2	y4	1	H	EMRR	43	43	3336326	IFAVWK_2_y4_H	131127_S_MCMC_43_01	386.2
sp|O75326|SEM7A_HUMAN	IFAVWK	2	y3	1	H	EMRR	43	43	773331	IFAVWK_2_y3_H	131127_S_MCMC_43_01	386.2
sp|O75326|SEM7A_HUMAN	IFAVWK	2	y2	1	H	EMRR	43	43	3829418	IFAVWK_2_y2_H	131127_S_MCMC_43_01	386.2
sp|O75326|SEM7A_HUMAN	VYLFDFPEGK	2	y9	1	L	EMRR	43	43	13954	VYLFDFPEGK_2_y9_L	131127_S_MCMC_43_01	607.8
sp|O75326|SEM7A_HUMAN	VYLFDFPEGK	2	y8	1	L	EMRR	43	43	240617	VYLFDFPEGK_2_y8_L	131127_S_MCMC_43_01	607.8
sp|O75326|SEM7A_HUMAN	VYLFDFPEGK	2	y7	1	L	EMRR	43	43	240184	VYLFDFPEGK_2_y7_L	131127_S_MCMC_43_01	607.8
sp|O75326|SEM7A_HUMAN	VYLFDFPEGK	2	y6	1	L	EMRR	43	43	139975	VYLFDFPEGK_2_y6_L	131127_S_MCMC_43_01	607.8
sp|O75326|SEM7A_HUMAN	VYLFDFPEGK	2	y9	1	H	EMRR	43	43	295783	VYLFDFPEGK_2_y9_H	131127_S_MCMC_43_01	611.8
sp|O75326|SEM7A_HUMAN	VYLFDFPEGK	2	y8	1	H	EMRR	43	43	4779235	VYLFDFPEGK_2_y8_H	131127_S_MCMC_43_01	611.8
sp|O75326|SEM7A_HUMAN	VYLFDFPEGK	2	y7	1	H	EMRR	43	43	3855808	VYLFDFPEGK_2_y7_H	131127_S_MCMC_43_01	611.8
sp|O75326|SEM7A_HUMAN	VYLFDFPEGK	2	y6	1	H	EMRR	43	43	2349924	VYLFDFPEGK_2_y6_H	131127_S_MCMC_43_01	611.8
sp|Q96KN2|CNDP1_HUMAN	ALEQDLPVNIK	2	y7	1	L	EMRR	44	44	2090993	ALEQDLPVNIK_2_y7_L	131204_S_MCMC_44_01	620.3
sp|Q96KN2|CNDP1_HUMAN	ALEQDLPVNIK	2	y6	1	L	EMRR	44	44	1275006	ALEQDLPVNIK_2_y6_L	131204_S_MCMC_44_01	620.3
sp|Q96KN2|CNDP1_HUMAN	ALEQDLPVNIK	2	y5	1	L	EMRR	44	44	6744661	ALEQDLPVNIK_2_y5_L	131204_S_MCMC_44_01	620.3
sp|Q96KN2|CNDP1_HUMAN	ALEQDLPVNIK	2	y7	1	H	EMRR	44	44	1033896	ALEQDLPVNIK_2_y7_H	131204_S_MCMC_44_01	624.3
sp|Q96KN2|CNDP1_HUMAN	ALEQDLPVNIK	2	y6	1	H	EMRR	44	44	660884	ALEQDLPVNIK_2_y6_H	131204_S_MCMC_44_01	624.3
sp|Q96KN2|CNDP1_HUMAN	ALEQDLPVNIK	2	y5	1	H	EMRR	44	44	3107904	ALEQDLPVNIK_2_y5_H	131204_S_MCMC_44_01	624.3
sp|Q96KN2|CNDP1_HUMAN	ALEQDLPVNIK	3	y5	1	L	EMRR	44	44	248048	ALEQDLPVNIK_3_y5_L	131204_S_MCMC_44_01	413.9
sp|Q96KN2|CNDP1_HUMAN	ALEQDLPVNIK	3	y5	1	H	EMRR	44	44	124891	ALEQDLPVNIK_3_y5_H	131204_S_MCMC_44_01	416.9
sp|Q96KN2|CNDP1_HUMAN	HLEDVFSK	2	y7	1	L	EMRR	44	44	379348	HLEDVFSK_2_y7_L	131204_S_MCMC_44_01	487.8
sp|Q96KN2|CNDP1_HUMAN	HLEDVFSK	2	y6	1	L	EMRR	44	44	651333	HLEDVFSK_2_y6_L	131204_S_MCMC_44_01	487.8
sp|Q96KN2|CNDP1_HUMAN	HLEDVFSK	2	y5	1	L	EMRR	44	44	218702	HLEDVFSK_2_y5_L	131204_S_MCMC_44_01	487.8
sp|Q96KN2|CNDP1_HUMAN	HLEDVFSK	2	b4	1	L	EMRR	44	44	983543	HLEDVFSK_2_b4_L	131204_S_MCMC_44_01	487.8
sp|Q96KN2|CNDP1_HUMAN	HLEDVFSK	2	b6	1	L	EMRR	44	44	286373	HLEDVFSK_2_b6_L	131204_S_MCMC_44_01	487.8
sp|Q96KN2|CNDP1_HUMAN	HLEDVFSK	2	y7	1	H	EMRR	44	44	269599	HLEDVFSK_2_y7_H	131204_S_MCMC_44_01	491.8
sp|Q96KN2|CNDP1_HUMAN	HLEDVFSK	2	y6	1	H	EMRR	44	44	503845	HLEDVFSK_2_y6_H	131204_S_MCMC_44_01	491.8
sp|Q96KN2|CNDP1_HUMAN	HLEDVFSK	2	y5	1	H	EMRR	44	44	122907	HLEDVFSK_2_y5_H	131204_S_MCMC_44_01	491.8
sp|Q96KN2|CNDP1_HUMAN	HLEDVFSK	2	b4	1	H	EMRR	44	44	630511	HLEDVFSK_2_b4_H	131204_S_MCMC_44_01	491.8
sp|Q96KN2|CNDP1_HUMAN	HLEDVFSK	2	b6	1	H	EMRR	44	44	267141	HLEDVFSK_2_b6_H	131204_S_MCMC_44_01	491.8
sp|O75326|SEM7A_HUMAN	IFAVWK	2	y5	1	L	EMRR	44	44	157255	IFAVWK_2_y5_L	131204_S_MCMC_44_01	382.2
sp|O75326|SEM7A_HUMAN	IFAVWK	2	y4	1	L	EMRR	44	44	380592	IFAVWK_2_y4_L	131204_S_MCMC_44_01	382.2
sp|O75326|SEM7A_HUMAN	IFAVWK	2	y3	1	L	EMRR	44	44	84664	IFAVWK_2_y3_L	131204_S_MCMC_44_01	382.2
sp|O75326|SEM7A_HUMAN	IFAVWK	2	y2	1	L	EMRR	44	44	449567	IFAVWK_2_y2_L	131204_S_MCMC_44_01	382.2
sp|O75326|SEM7A_HUMAN	IFAVWK	2	y5	1	H	EMRR	44	44	596483	IFAVWK_2_y5_H	131204_S_MCMC_44_01	386.2
sp|O75326|SEM7A_HUMAN	IFAVWK	2	y4	1	H	EMRR	44	44	1454622	IFAVWK_2_y4_H	131204_S_MCMC_44_01	386.2
sp|O75326|SEM7A_HUMAN	IFAVWK	2	y3	1	H	EMRR	44	44	332946	IFAVWK_2_y3_H	131204_S_MCMC_44_01	386.2
sp|O75326|SEM7A_HUMAN	IFAVWK	2	y2	1	H	EMRR	44	44	1727486	IFAVWK_2_y2_H	131204_S_MCMC_44_01	386.2
sp|O75326|SEM7A_HUMAN	VYLFDFPEGK	2	y9	1	L	EMRR	44	44	12146	VYLFDFPEGK_2_y9_L	131204_S_MCMC_44_01	607.8
sp|O75326|SEM7A_HUMAN	VYLFDFPEGK	2	y8	1	L	EMRR	44	44	168744	VYLFDFPEGK_2_y8_L	131204_S_MCMC_44_01	607.8
sp|O75326|SEM7A_HUMAN	VYLFDFPEGK	2	y7	1	L	EMRR	44	44	150091	VYLFDFPEGK_2_y7_L	131204_S_MCMC_44_01	607.8
sp|O75326|SEM7A_HUMAN	VYLFDFPEGK	2	y6	1	L	EMRR	44	44	93120	VYLFDFPEGK_2_y6_L	131204_S_MCMC_44_01	607.8
sp|O75326|SEM7A_HUMAN	VYLFDFPEGK	2	y9	1	H	EMRR	44	44	136716	VYLFDFPEGK_2_y9_H	131204_S_MCMC_44_01	611.8
sp|O75326|SEM7A_HUMAN	VYLFDFPEGK	2	y8	1	H	EMRR	44	44	2047119	VYLFDFPEGK_2_y8_H	131204_S_MCMC_44_01	611.8
sp|O75326|SEM7A_HUMAN	VYLFDFPEGK	2	y7	1	H	EMRR	44	44	1660325	VYLFDFPEGK_2_y7_H	131204_S_MCMC_44_01	611.8
sp|O75326|SEM7A_HUMAN	VYLFDFPEGK	2	y6	1	H	EMRR	44	44	961709	VYLFDFPEGK_2_y6_H	131204_S_MCMC_44_01	611.8
sp|Q96KN2|CNDP1_HUMAN	ALEQDLPVNIK	2	y7	1	L	EMRR	45	45	2524893	ALEQDLPVNIK_2_y7_L	131204_S_MCMC_45_01	620.3
sp|Q96KN2|CNDP1_HUMAN	ALEQDLPVNIK	2	y6	1	L	EMRR	45	45	1714978	ALEQDLPVNIK_2_y6_L	131204_S_MCMC_45_01	620.3
sp|Q96KN2|CNDP1_HUMAN	ALEQDLPVNIK	2	y5	1	L	EMRR	45	45	8323015	ALEQDLPVNIK_2_y5_L	131204_S_MCMC_45_01	620.3
sp|Q96KN2|CNDP1_HUMAN	ALEQDLPVNIK	2	y7	1	H	EMRR	45	45	2292807	ALEQDLPVNIK_2_y7_H	131204_S_MCMC_45_01	624.3
sp|Q96KN2|CNDP1_HUMAN	ALEQDLPVNIK	2	y6	1	H	EMRR	45	45	1463587	ALEQDLPVNIK_2_y6_H	131204_S_MCMC_45_01	624.3
sp|Q96KN2|CNDP1_HUMAN	ALEQDLPVNIK	2	y5	1	H	EMRR	45	45	13887760	ALEQDLPVNIK_2_y5_H	131204_S_MCMC_45_01	624.3
sp|Q96KN2|CNDP1_HUMAN	ALEQDLPVNIK	3	y5	1	L	EMRR	45	45	434095	ALEQDLPVNIK_3_y5_L	131204_S_MCMC_45_01	413.9
sp|Q96KN2|CNDP1_HUMAN	ALEQDLPVNIK	3	y5	1	H	EMRR	45	45	377555	ALEQDLPVNIK_3_y5_H	131204_S_MCMC_45_01	416.9
sp|Q96KN2|CNDP1_HUMAN	HLEDVFSK	2	y7	1	L	EMRR	45	45	546862	HLEDVFSK_2_y7_L	131204_S_MCMC_45_01	487.8
sp|Q96KN2|CNDP1_HUMAN	HLEDVFSK	2	y6	1	L	EMRR	45	45	923029	HLEDVFSK_2_y6_L	131204_S_MCMC_45_01	487.8
sp|Q96KN2|CNDP1_HUMAN	HLEDVFSK	2	y5	1	L	EMRR	45	45	291072	HLEDVFSK_2_y5_L	131204_S_MCMC_45_01	487.8
sp|Q96KN2|CNDP1_HUMAN	HLEDVFSK	2	b4	1	L	EMRR	45	45	1205642	HLEDVFSK_2_b4_L	131204_S_MCMC_45_01	487.8
sp|Q96KN2|CNDP1_HUMAN	HLEDVFSK	2	b6	1	L	EMRR	45	45	471745	HLEDVFSK_2_b6_L	131204_S_MCMC_45_01	487.8
sp|Q96KN2|CNDP1_HUMAN	HLEDVFSK	2	y7	1	H	EMRR	45	45	583084	HLEDVFSK_2_y7_H	131204_S_MCMC_45_01	491.8
sp|Q96KN2|CNDP1_HUMAN	HLEDVFSK	2	y6	1	H	EMRR	45	45	1051141	HLEDVFSK_2_y6_H	131204_S_MCMC_45_01	491.8
sp|Q96KN2|CNDP1_HUMAN	HLEDVFSK	2	y5	1	H	EMRR	45	45	196362	HLEDVFSK_2_y5_H	131204_S_MCMC_45_01	491.8
sp|Q96KN2|CNDP1_HUMAN	HLEDVFSK	2	b4	1	H	EMRR	45	45	1345033	HLEDVFSK_2_b4_H	131204_S_MCMC_45_01	491.8
sp|Q96KN2|CNDP1_HUMAN	HLEDVFSK	2	b6	1	H	EMRR	45	45	545272	HLEDVFSK_2_b6_H	131204_S_MCMC_45_01	491.8
sp|O75326|SEM7A_HUMAN	IFAVWK	2	y5	1	L	EMRR	45	45	219289	IFAVWK_2_y5_L	131204_S_MCMC_45_01	382.2
sp|O75326|SEM7A_HUMAN	IFAVWK	2	y4	1	L	EMRR	45	45	675652	IFAVWK_2_y4_L	131204_S_MCMC_45_01	382.2
sp|O75326|SEM7A_HUMAN	IFAVWK	2	y3	1	L	EMRR	45	45	145831	IFAVWK_2_y3_L	131204_S_MCMC_45_01	382.2
sp|O75326|SEM7A_HUMAN	IFAVWK	2	y2	1	L	EMRR	45	45	716285	IFAVWK_2_y2_L	131204_S_MCMC_45_01	382.2
sp|O75326|SEM7A_HUMAN	IFAVWK	2	y5	1	H	EMRR	45	45	936152	IFAVWK_2_y5_H	131204_S_MCMC_45_01	386.2
sp|O75326|SEM7A_HUMAN	IFAVWK	2	y4	1	H	EMRR	45	45	2120730	IFAVWK_2_y4_H	131204_S_MCMC_45_01	386.2
sp|O75326|SEM7A_HUMAN	IFAVWK	2	y3	1	H	EMRR	45	45	477692	IFAVWK_2_y3_H	131204_S_MCMC_45_01	386.2
sp|O75326|SEM7A_HUMAN	IFAVWK	2	y2	1	H	EMRR	45	45	2605002	IFAVWK_2_y2_H	131204_S_MCMC_45_01	386.2
sp|O75326|SEM7A_HUMAN	VYLFDFPEGK	2	y9	1	L	EMRR	45	45	35500	VYLFDFPEGK_2_y9_L	131204_S_MCMC_45_01	607.8
sp|O75326|SEM7A_HUMAN	VYLFDFPEGK	2	y8	1	L	EMRR	45	45	598507	VYLFDFPEGK_2_y8_L	131204_S_MCMC_45_01	607.8
sp|O75326|SEM7A_HUMAN	VYLFDFPEGK	2	y7	1	L	EMRR	45	45	537340	VYLFDFPEGK_2_y7_L	131204_S_MCMC_45_01	607.8
sp|O75326|SEM7A_HUMAN	VYLFDFPEGK	2	y6	1	L	EMRR	45	45	314581	VYLFDFPEGK_2_y6_L	131204_S_MCMC_45_01	607.8
sp|O75326|SEM7A_HUMAN	VYLFDFPEGK	2	y9	1	H	EMRR	45	45	442698	VYLFDFPEGK_2_y9_H	131204_S_MCMC_45_01	611.8
sp|O75326|SEM7A_HUMAN	VYLFDFPEGK	2	y8	1	H	EMRR	45	45	7150332	VYLFDFPEGK_2_y8_H	131204_S_MCMC_45_01	611.8
sp|O75326|SEM7A_HUMAN	VYLFDFPEGK	2	y7	1	H	EMRR	45	45	5439993	VYLFDFPEGK_2_y7_H	131204_S_MCMC_45_01	611.8
sp|O75326|SEM7A_HUMAN	VYLFDFPEGK	2	y6	1	H	EMRR	45	45	3320926	VYLFDFPEGK_2_y6_H	131204_S_MCMC_45_01	611.8
sp|Q96KN2|CNDP1_HUMAN	ALEQDLPVNIK	2	y7	1	L	EMRR	46	46	3242909	ALEQDLPVNIK_2_y7_L	131205_S_MCMC_46_01	620.3
sp|Q96KN2|CNDP1_HUMAN	ALEQDLPVNIK	2	y6	1	L	EMRR	46	46	2116815	ALEQDLPVNIK_2_y6_L	131205_S_MCMC_46_01	620.3
sp|Q96KN2|CNDP1_HUMAN	ALEQDLPVNIK	2	y5	1	L	EMRR	46	46	10412300	ALEQDLPVNIK_2_y5_L	131205_S_MCMC_46_01	620.3
sp|Q96KN2|CNDP1_HUMAN	ALEQDLPVNIK	2	y7	1	H	EMRR	46	46	2464062	ALEQDLPVNIK_2_y7_H	131205_S_MCMC_46_01	624.3
sp|Q96KN2|CNDP1_HUMAN	ALEQDLPVNIK	2	y6	1	H	EMRR	46	46	1695100	ALEQDLPVNIK_2_y6_H	131205_S_MCMC_46_01	624.3
sp|Q96KN2|CNDP1_HUMAN	ALEQDLPVNIK	2	y5	1	H	EMRR	46	46	11116660	ALEQDLPVNIK_2_y5_H	131205_S_MCMC_46_01	624.3
sp|Q96KN2|CNDP1_HUMAN	ALEQDLPVNIK	3	y5	1	L	EMRR	46	46	545200	ALEQDLPVNIK_3_y5_L	131205_S_MCMC_46_01	413.9
sp|Q96KN2|CNDP1_HUMAN	ALEQDLPVNIK	3	y5	1	H	EMRR	46	46	369949	ALEQDLPVNIK_3_y5_H	131205_S_MCMC_46_01	416.9
sp|Q96KN2|CNDP1_HUMAN	HLEDVFSK	2	y7	1	L	EMRR	46	46	571769	HLEDVFSK_2_y7_L	131205_S_MCMC_46_01	487.8
sp|Q96KN2|CNDP1_HUMAN	HLEDVFSK	2	y6	1	L	EMRR	46	46	898091	HLEDVFSK_2_y6_L	131205_S_MCMC_46_01	487.8
sp|Q96KN2|CNDP1_HUMAN	HLEDVFSK	2	y5	1	L	EMRR	46	46	356389	HLEDVFSK_2_y5_L	131205_S_MCMC_46_01	487.8
sp|Q96KN2|CNDP1_HUMAN	HLEDVFSK	2	b4	1	L	EMRR	46	46	1443696	HLEDVFSK_2_b4_L	131205_S_MCMC_46_01	487.8
sp|Q96KN2|CNDP1_HUMAN	HLEDVFSK	2	b6	1	L	EMRR	46	46	488942	HLEDVFSK_2_b6_L	131205_S_MCMC_46_01	487.8
sp|Q96KN2|CNDP1_HUMAN	HLEDVFSK	2	y7	1	H	EMRR	46	46	535920	HLEDVFSK_2_y7_H	131205_S_MCMC_46_01	491.8
sp|Q96KN2|CNDP1_HUMAN	HLEDVFSK	2	y6	1	H	EMRR	46	46	1045894	HLEDVFSK_2_y6_H	131205_S_MCMC_46_01	491.8
sp|Q96KN2|CNDP1_HUMAN	HLEDVFSK	2	y5	1	H	EMRR	46	46	186904	HLEDVFSK_2_y5_H	131205_S_MCMC_46_01	491.8
sp|Q96KN2|CNDP1_HUMAN	HLEDVFSK	2	b4	1	H	EMRR	46	46	1584488	HLEDVFSK_2_b4_H	131205_S_MCMC_46_01	491.8
sp|Q96KN2|CNDP1_HUMAN	HLEDVFSK	2	b6	1	H	EMRR	46	46	509684	HLEDVFSK_2_b6_H	131205_S_MCMC_46_01	491.8
sp|O75326|SEM7A_HUMAN	IFAVWK	2	y5	1	L	EMRR	46	46	235556	IFAVWK_2_y5_L	131205_S_MCMC_46_01	382.2
sp|O75326|SEM7A_HUMAN	IFAVWK	2	y4	1	L	EMRR	46	46	762052	IFAVWK_2_y4_L	131205_S_MCMC_46_01	382.2
sp|O75326|SEM7A_HUMAN	IFAVWK	2	y3	1	L	EMRR	46	46	159785	IFAVWK_2_y3_L	131205_S_MCMC_46_01	382.2
sp|O75326|SEM7A_HUMAN	IFAVWK	2	y2	1	L	EMRR	46	46	833268	IFAVWK_2_y2_L	131205_S_MCMC_46_01	382.2
sp|O75326|SEM7A_HUMAN	IFAVWK	2	y5	1	H	EMRR	46	46	1105553	IFAVWK_2_y5_H	131205_S_MCMC_46_01	386.2
sp|O75326|SEM7A_HUMAN	IFAVWK	2	y4	1	H	EMRR	46	46	2547740	IFAVWK_2_y4_H	131205_S_MCMC_46_01	386.2
sp|O75326|SEM7A_HUMAN	IFAVWK	2	y3	1	H	EMRR	46	46	580359	IFAVWK_2_y3_H	131205_S_MCMC_46_01	386.2
sp|O75326|SEM7A_HUMAN	IFAVWK	2	y2	1	H	EMRR	46	46	3078934	IFAVWK_2_y2_H	131205_S_MCMC_46_01	386.2
sp|O75326|SEM7A_HUMAN	VYLFDFPEGK	2	y9	1	L	EMRR	46	46	39042	VYLFDFPEGK_2_y9_L	131205_S_MCMC_46_01	607.8
sp|O75326|SEM7A_HUMAN	VYLFDFPEGK	2	y8	1	L	EMRR	46	46	599375	VYLFDFPEGK_2_y8_L	131205_S_MCMC_46_01	607.8
sp|O75326|SEM7A_HUMAN	VYLFDFPEGK	2	y7	1	L	EMRR	46	46	532062	VYLFDFPEGK_2_y7_L	131205_S_MCMC_46_01	607.8
sp|O75326|SEM7A_HUMAN	VYLFDFPEGK	2	y6	1	L	EMRR	46	46	321233	VYLFDFPEGK_2_y6_L	131205_S_MCMC_46_01	607.8
sp|O75326|SEM7A_HUMAN	VYLFDFPEGK	2	y9	1	H	EMRR	46	46	467064	VYLFDFPEGK_2_y9_H	131205_S_MCMC_46_01	611.8
sp|O75326|SEM7A_HUMAN	VYLFDFPEGK	2	y8	1	H	EMRR	46	46	6765850	VYLFDFPEGK_2_y8_H	131205_S_MCMC_46_01	611.8
sp|O75326|SEM7A_HUMAN	VYLFDFPEGK	2	y7	1	H	EMRR	46	46	5584456	VYLFDFPEGK_2_y7_H	131205_S_MCMC_46_01	611.8
sp|O75326|SEM7A_HUMAN	VYLFDFPEGK	2	y6	1	H	EMRR	46	46	3413398	VYLFDFPEGK_2_y6_H	131205_S_MCMC_46_01	611.8
sp|Q96KN2|CNDP1_HUMAN	ALEQDLPVNIK	2	y7	1	L	EMRR	48	48	3287754	ALEQDLPVNIK_2_y7_L	131206_S_MCMC_48_01	620.3
sp|Q96KN2|CNDP1_HUMAN	ALEQDLPVNIK	2	y6	1	L	EMRR	48	48	2220924	ALEQDLPVNIK_2_y6_L	131206_S_MCMC_48_01	620.3
sp|Q96KN2|CNDP1_HUMAN	ALEQDLPVNIK	2	y5	1	L	EMRR	48	48	11110287	ALEQDLPVNIK_2_y5_L	131206_S_MCMC_48_01	620.3
sp|Q96KN2|CNDP1_HUMAN	ALEQDLPVNIK	2	y7	1	H	EMRR	48	48	3095007	ALEQDLPVNIK_2_y7_H	131206_S_MCMC_48_01	624.3
sp|Q96KN2|CNDP1_HUMAN	ALEQDLPVNIK	2	y6	1	H	EMRR	48	48	2098090	ALEQDLPVNIK_2_y6_H	131206_S_MCMC_48_01	624.3
sp|Q96KN2|CNDP1_HUMAN	ALEQDLPVNIK	2	y5	1	H	EMRR	48	48	12188772	ALEQDLPVNIK_2_y5_H	131206_S_MCMC_48_01	624.3
sp|Q96KN2|CNDP1_HUMAN	ALEQDLPVNIK	3	y5	1	L	EMRR	48	48	556406	ALEQDLPVNIK_3_y5_L	131206_S_MCMC_48_01	413.9
sp|Q96KN2|CNDP1_HUMAN	ALEQDLPVNIK	3	y5	1	H	EMRR	48	48	607014	ALEQDLPVNIK_3_y5_H	131206_S_MCMC_48_01	416.9
sp|Q96KN2|CNDP1_HUMAN	HLEDVFSK	2	y7	1	L	EMRR	48	48	440529	HLEDVFSK_2_y7_L	131206_S_MCMC_48_01	487.8
sp|Q96KN2|CNDP1_HUMAN	HLEDVFSK	2	y6	1	L	EMRR	48	48	739277	HLEDVFSK_2_y6_L	131206_S_MCMC_48_01	487.8
sp|Q96KN2|CNDP1_HUMAN	HLEDVFSK	2	y5	1	L	EMRR	48	48	297446	HLEDVFSK_2_y5_L	131206_S_MCMC_48_01	487.8
sp|Q96KN2|CNDP1_HUMAN	HLEDVFSK	2	b4	1	L	EMRR	48	48	1364318	HLEDVFSK_2_b4_L	131206_S_MCMC_48_01	487.8
sp|Q96KN2|CNDP1_HUMAN	HLEDVFSK	2	b6	1	L	EMRR	48	48	407416	HLEDVFSK_2_b6_L	131206_S_MCMC_48_01	487.8
sp|Q96KN2|CNDP1_HUMAN	HLEDVFSK	2	y7	1	H	EMRR	48	48	581227	HLEDVFSK_2_y7_H	131206_S_MCMC_48_01	491.8
sp|Q96KN2|CNDP1_HUMAN	HLEDVFSK	2	y6	1	H	EMRR	48	48	1053930	HLEDVFSK_2_y6_H	131206_S_MCMC_48_01	491.8
sp|Q96KN2|CNDP1_HUMAN	HLEDVFSK	2	y5	1	H	EMRR	48	48	201864	HLEDVFSK_2_y5_H	131206_S_MCMC_48_01	491.8
sp|Q96KN2|CNDP1_HUMAN	HLEDVFSK	2	b4	1	H	EMRR	48	48	1828201	HLEDVFSK_2_b4_H	131206_S_MCMC_48_01	491.8
sp|Q96KN2|CNDP1_HUMAN	HLEDVFSK	2	b6	1	H	EMRR	48	48	531990	HLEDVFSK_2_b6_H	131206_S_MCMC_48_01	491.8
sp|O75326|SEM7A_HUMAN	IFAVWK	2	y5	1	L	EMRR	48	48	352973	IFAVWK_2_y5_L	131206_S_MCMC_48_01	382.2
sp|O75326|SEM7A_HUMAN	IFAVWK	2	y4	1	L	EMRR	48	48	1184867	IFAVWK_2_y4_L	131206_S_MCMC_48_01	382.2
sp|O75326|SEM7A_HUMAN	IFAVWK	2	y3	1	L	EMRR	48	48	252764	IFAVWK_2_y3_L	131206_S_MCMC_48_01	382.2
sp|O75326|SEM7A_HUMAN	IFAVWK	2	y2	1	L	EMRR	48	48	1293319	IFAVWK_2_y2_L	131206_S_MCMC_48_01	382.2
sp|O75326|SEM7A_HUMAN	IFAVWK	2	y5	1	H	EMRR	48	48	1498147	IFAVWK_2_y5_H	131206_S_MCMC_48_01	386.2
sp|O75326|SEM7A_HUMAN	IFAVWK	2	y4	1	H	EMRR	48	48	3315865	IFAVWK_2_y4_H	131206_S_MCMC_48_01	386.2
sp|O75326|SEM7A_HUMAN	IFAVWK	2	y3	1	H	EMRR	48	48	775138	IFAVWK_2_y3_H	131206_S_MCMC_48_01	386.2
sp|O75326|SEM7A_HUMAN	IFAVWK	2	y2	1	H	EMRR	48	48	4059190	IFAVWK_2_y2_H	131206_S_MCMC_48_01	386.2
sp|O75326|SEM7A_HUMAN	VYLFDFPEGK	2	y9	1	L	EMRR	48	48	20815	VYLFDFPEGK_2_y9_L	131206_S_MCMC_48_01	607.8
sp|O75326|SEM7A_HUMAN	VYLFDFPEGK	2	y8	1	L	EMRR	48	48	516261	VYLFDFPEGK_2_y8_L	131206_S_MCMC_48_01	607.8
sp|O75326|SEM7A_HUMAN	VYLFDFPEGK	2	y7	1	L	EMRR	48	48	499421	VYLFDFPEGK_2_y7_L	131206_S_MCMC_48_01	607.8
sp|O75326|SEM7A_HUMAN	VYLFDFPEGK	2	y6	1	L	EMRR	48	48	299942	VYLFDFPEGK_2_y6_L	131206_S_MCMC_48_01	607.8
sp|O75326|SEM7A_HUMAN	VYLFDFPEGK	2	y9	1	H	EMRR	48	48	328780	VYLFDFPEGK_2_y9_H	131206_S_MCMC_48_01	611.8
sp|O75326|SEM7A_HUMAN	VYLFDFPEGK	2	y8	1	H	EMRR	48	48	5258235	VYLFDFPEGK_2_y8_H	131206_S_MCMC_48_01	611.8
sp|O75326|SEM7A_HUMAN	VYLFDFPEGK	2	y7	1	H	EMRR	48	48	4365203	VYLFDFPEGK_2_y7_H	131206_S_MCMC_48_01	611.8
sp|O75326|SEM7A_HUMAN	VYLFDFPEGK	2	y6	1	H	EMRR	48	48	2661822	VYLFDFPEGK_2_y6_H	131206_S_MCMC_48_01	611.8
sp|Q96KN2|CNDP1_HUMAN	ALEQDLPVNIK	2	y7	1	L	EMRR	49	49	2135225	ALEQDLPVNIK_2_y7_L	131206_S_MCMC_49_01	620.3
sp|Q96KN2|CNDP1_HUMAN	ALEQDLPVNIK	2	y6	1	L	EMRR	49	49	1398308	ALEQDLPVNIK_2_y6_L	131206_S_MCMC_49_01	620.3
sp|Q96KN2|CNDP1_HUMAN	ALEQDLPVNIK	2	y5	1	L	EMRR	49	49	6756829	ALEQDLPVNIK_2_y5_L	131206_S_MCMC_49_01	620.3
sp|Q96KN2|CNDP1_HUMAN	ALEQDLPVNIK	2	y7	1	H	EMRR	49	49	2809408	ALEQDLPVNIK_2_y7_H	131206_S_MCMC_49_01	624.3
sp|Q96KN2|CNDP1_HUMAN	ALEQDLPVNIK	2	y6	1	H	EMRR	49	49	1944346	ALEQDLPVNIK_2_y6_H	131206_S_MCMC_49_01	624.3
sp|Q96KN2|CNDP1_HUMAN	ALEQDLPVNIK	2	y5	1	H	EMRR	49	49	9548066	ALEQDLPVNIK_2_y5_H	131206_S_MCMC_49_01	624.3
sp|Q96KN2|CNDP1_HUMAN	ALEQDLPVNIK	3	y5	1	L	EMRR	49	49	363327	ALEQDLPVNIK_3_y5_L	131206_S_MCMC_49_01	413.9
sp|Q96KN2|CNDP1_HUMAN	ALEQDLPVNIK	3	y5	1	H	EMRR	49	49	589043	ALEQDLPVNIK_3_y5_H	131206_S_MCMC_49_01	416.9
sp|Q96KN2|CNDP1_HUMAN	HLEDVFSK	2	y7	1	L	EMRR	49	49	311472	HLEDVFSK_2_y7_L	131206_S_MCMC_49_01	487.8
sp|Q96KN2|CNDP1_HUMAN	HLEDVFSK	2	y6	1	L	EMRR	49	49	580793	HLEDVFSK_2_y6_L	131206_S_MCMC_49_01	487.8
sp|Q96KN2|CNDP1_HUMAN	HLEDVFSK	2	y5	1	L	EMRR	49	49	227676	HLEDVFSK_2_y5_L	131206_S_MCMC_49_01	487.8
sp|Q96KN2|CNDP1_HUMAN	HLEDVFSK	2	b4	1	L	EMRR	49	49	1070198	HLEDVFSK_2_b4_L	131206_S_MCMC_49_01	487.8
sp|Q96KN2|CNDP1_HUMAN	HLEDVFSK	2	b6	1	L	EMRR	49	49	289131	HLEDVFSK_2_b6_L	131206_S_MCMC_49_01	487.8
sp|Q96KN2|CNDP1_HUMAN	HLEDVFSK	2	y7	1	H	EMRR	49	49	591928	HLEDVFSK_2_y7_H	131206_S_MCMC_49_01	491.8
sp|Q96KN2|CNDP1_HUMAN	HLEDVFSK	2	y6	1	H	EMRR	49	49	1166358	HLEDVFSK_2_y6_H	131206_S_MCMC_49_01	491.8
sp|Q96KN2|CNDP1_HUMAN	HLEDVFSK	2	y5	1	H	EMRR	49	49	220518	HLEDVFSK_2_y5_H	131206_S_MCMC_49_01	491.8
sp|Q96KN2|CNDP1_HUMAN	HLEDVFSK	2	b4	1	H	EMRR	49	49	1917131	HLEDVFSK_2_b4_H	131206_S_MCMC_49_01	491.8
sp|Q96KN2|CNDP1_HUMAN	HLEDVFSK	2	b6	1	H	EMRR	49	49	546740	HLEDVFSK_2_b6_H	131206_S_MCMC_49_01	491.8
sp|O75326|SEM7A_HUMAN	IFAVWK	2	y5	1	L	EMRR	49	49	194417	IFAVWK_2_y5_L	131206_S_MCMC_49_01	382.2
sp|O75326|SEM7A_HUMAN	IFAVWK	2	y4	1	L	EMRR	49	49	816856	IFAVWK_2_y4_L	131206_S_MCMC_49_01	382.2
sp|O75326|SEM7A_HUMAN	IFAVWK	2	y3	1	L	EMRR	49	49	156748	IFAVWK_2_y3_L	131206_S_MCMC_49_01	382.2
sp|O75326|SEM7A_HUMAN	IFAVWK	2	y2	1	L	EMRR	49	49	853874	IFAVWK_2_y2_L	131206_S_MCMC_49_01	382.2
sp|O75326|SEM7A_HUMAN	IFAVWK	2	y5	1	H	EMRR	49	49	1773614	IFAVWK_2_y5_H	131206_S_MCMC_49_01	386.2
sp|O75326|SEM7A_HUMAN	IFAVWK	2	y4	1	H	EMRR	49	49	3898321	IFAVWK_2_y4_H	131206_S_MCMC_49_01	386.2
sp|O75326|SEM7A_HUMAN	IFAVWK	2	y3	1	H	EMRR	49	49	878528	IFAVWK_2_y3_H	131206_S_MCMC_49_01	386.2
sp|O75326|SEM7A_HUMAN	IFAVWK	2	y2	1	H	EMRR	49	49	4565725	IFAVWK_2_y2_H	131206_S_MCMC_49_01	386.2
sp|O75326|SEM7A_HUMAN	VYLFDFPEGK	2	y9	1	L	EMRR	49	49	28993	VYLFDFPEGK_2_y9_L	131206_S_MCMC_49_01	607.8
sp|O75326|SEM7A_HUMAN	VYLFDFPEGK	2	y8	1	L	EMRR	49	49	509432	VYLFDFPEGK_2_y8_L	131206_S_MCMC_49_01	607.8
sp|O75326|SEM7A_HUMAN	VYLFDFPEGK	2	y7	1	L	EMRR	49	49	487453	VYLFDFPEGK_2_y7_L	131206_S_MCMC_49_01	607.8
sp|O75326|SEM7A_HUMAN	VYLFDFPEGK	2	y6	1	L	EMRR	49	49	270478	VYLFDFPEGK_2_y6_L	131206_S_MCMC_49_01	607.8
sp|O75326|SEM7A_HUMAN	VYLFDFPEGK	2	y9	1	H	EMRR	49	49	517313	VYLFDFPEGK_2_y9_H	131206_S_MCMC_49_01	611.8
sp|O75326|SEM7A_HUMAN	VYLFDFPEGK	2	y8	1	H	EMRR	49	49	8271586	VYLFDFPEGK_2_y8_H	131206_S_MCMC_49_01	611.8
sp|O75326|SEM7A_HUMAN	VYLFDFPEGK	2	y7	1	H	EMRR	49	49	6670338	VYLFDFPEGK_2_y7_H	131206_S_MCMC_49_01	611.8
sp|O75326|SEM7A_HUMAN	VYLFDFPEGK	2	y6	1	H	EMRR	49	49	3996578	VYLFDFPEGK_2_y6_H	131206_S_MCMC_49_01	611.8
sp|Q96KN2|CNDP1_HUMAN	ALEQDLPVNIK	2	y7	1	L	EMRR	50	50	2039890	ALEQDLPVNIK_2_y7_L	131206_S_MCMC_50_01	620.3
sp|Q96KN2|CNDP1_HUMAN	ALEQDLPVNIK	2	y6	1	L	EMRR	50	50	1371639	ALEQDLPVNIK_2_y6_L	131206_S_MCMC_50_01	620.3
sp|Q96KN2|CNDP1_HUMAN	ALEQDLPVNIK	2	y5	1	L	EMRR	50	50	6710543	ALEQDLPVNIK_2_y5_L	131206_S_MCMC_50_01	620.3
sp|Q96KN2|CNDP1_HUMAN	ALEQDLPVNIK	2	y7	1	H	EMRR	50	50	1901005	ALEQDLPVNIK_2_y7_H	131206_S_MCMC_50_01	624.3
sp|Q96KN2|CNDP1_HUMAN	ALEQDLPVNIK	2	y6	1	H	EMRR	50	50	1377061	ALEQDLPVNIK_2_y6_H	131206_S_MCMC_50_01	624.3
sp|Q96KN2|CNDP1_HUMAN	ALEQDLPVNIK	2	y5	1	H	EMRR	50	50	6333523	ALEQDLPVNIK_2_y5_H	131206_S_MCMC_50_01	624.3
sp|Q96KN2|CNDP1_HUMAN	ALEQDLPVNIK	3	y5	1	L	EMRR	50	50	342548	ALEQDLPVNIK_3_y5_L	131206_S_MCMC_50_01	413.9
sp|Q96KN2|CNDP1_HUMAN	ALEQDLPVNIK	3	y5	1	H	EMRR	50	50	339150	ALEQDLPVNIK_3_y5_H	131206_S_MCMC_50_01	416.9
sp|Q96KN2|CNDP1_HUMAN	HLEDVFSK	2	y7	1	L	EMRR	50	50	349936	HLEDVFSK_2_y7_L	131206_S_MCMC_50_01	487.8
sp|Q96KN2|CNDP1_HUMAN	HLEDVFSK	2	y6	1	L	EMRR	50	50	673338	HLEDVFSK_2_y6_L	131206_S_MCMC_50_01	487.8
sp|Q96KN2|CNDP1_HUMAN	HLEDVFSK	2	y5	1	L	EMRR	50	50	247775	HLEDVFSK_2_y5_L	131206_S_MCMC_50_01	487.8
sp|Q96KN2|CNDP1_HUMAN	HLEDVFSK	2	b4	1	L	EMRR	50	50	1223115	HLEDVFSK_2_b4_L	131206_S_MCMC_50_01	487.8
sp|Q96KN2|CNDP1_HUMAN	HLEDVFSK	2	b6	1	L	EMRR	50	50	348707	HLEDVFSK_2_b6_L	131206_S_MCMC_50_01	487.8
sp|Q96KN2|CNDP1_HUMAN	HLEDVFSK	2	y7	1	H	EMRR	50	50	480440	HLEDVFSK_2_y7_H	131206_S_MCMC_50_01	491.8
sp|Q96KN2|CNDP1_HUMAN	HLEDVFSK	2	y6	1	H	EMRR	50	50	899351	HLEDVFSK_2_y6_H	131206_S_MCMC_50_01	491.8
sp|Q96KN2|CNDP1_HUMAN	HLEDVFSK	2	y5	1	H	EMRR	50	50	179957	HLEDVFSK_2_y5_H	131206_S_MCMC_50_01	491.8
sp|Q96KN2|CNDP1_HUMAN	HLEDVFSK	2	b4	1	H	EMRR	50	50	1522730	HLEDVFSK_2_b4_H	131206_S_MCMC_50_01	491.8
sp|Q96KN2|CNDP1_HUMAN	HLEDVFSK	2	b6	1	H	EMRR	50	50	458532	HLEDVFSK_2_b6_H	131206_S_MCMC_50_01	491.8
sp|O75326|SEM7A_HUMAN	IFAVWK	2	y5	1	L	EMRR	50	50	229691	IFAVWK_2_y5_L	131206_S_MCMC_50_01	382.2
sp|O75326|SEM7A_HUMAN	IFAVWK	2	y4	1	L	EMRR	50	50	981663	IFAVWK_2_y4_L	131206_S_MCMC_50_01	382.2
sp|O75326|SEM7A_HUMAN	IFAVWK	2	y3	1	L	EMRR	50	50	208074	IFAVWK_2_y3_L	131206_S_MCMC_50_01	382.2
sp|O75326|SEM7A_HUMAN	IFAVWK	2	y2	1	L	EMRR	50	50	1134284	IFAVWK_2_y2_L	131206_S_MCMC_50_01	382.2
sp|O75326|SEM7A_HUMAN	IFAVWK	2	y5	1	H	EMRR	50	50	1202678	IFAVWK_2_y5_H	131206_S_MCMC_50_01	386.2
sp|O75326|SEM7A_HUMAN	IFAVWK	2	y4	1	H	EMRR	50	50	2775161	IFAVWK_2_y4_H	131206_S_MCMC_50_01	386.2
sp|O75326|SEM7A_HUMAN	IFAVWK	2	y3	1	H	EMRR	50	50	683072	IFAVWK_2_y3_H	131206_S_MCMC_50_01	386.2
sp|O75326|SEM7A_HUMAN	IFAVWK	2	y2	1	H	EMRR	50	50	3477681	IFAVWK_2_y2_H	131206_S_MCMC_50_01	386.2
sp|O75326|SEM7A_HUMAN	VYLFDFPEGK	2	y9	1	L	EMRR	50	50	24437	VYLFDFPEGK_2_y9_L	131206_S_MCMC_50_01	607.8
sp|O75326|SEM7A_HUMAN	VYLFDFPEGK	2	y8	1	L	EMRR	50	50	437042	VYLFDFPEGK_2_y8_L	131206_S_MCMC_50_01	607.8
sp|O75326|SEM7A_HUMAN	VYLFDFPEGK	2	y7	1	L	EMRR	50	50	409352	VYLFDFPEGK_2_y7_L	131206_S_MCMC_50_01	607.8
sp|O75326|SEM7A_HUMAN	VYLFDFPEGK	2	y6	1	L	EMRR	50	50	270250	VYLFDFPEGK_2_y6_L	131206_S_MCMC_50_01	607.8
sp|O75326|SEM7A_HUMAN	VYLFDFPEGK	2	y9	1	H	EMRR	50	50	262587	VYLFDFPEGK_2_y9_H	131206_S_MCMC_50_01	611.8
sp|O75326|SEM7A_HUMAN	VYLFDFPEGK	2	y8	1	H	EMRR	50	50	4360946	VYLFDFPEGK_2_y8_H	131206_S_MCMC_50_01	611.8
sp|O75326|SEM7A_HUMAN	VYLFDFPEGK	2	y7	1	H	EMRR	50	50	3582296	VYLFDFPEGK_2_y7_H	131206_S_MCMC_50_01	611.8
sp|O75326|SEM7A_HUMAN	VYLFDFPEGK	2	y6	1	H	EMRR	50	50	2183401	VYLFDFPEGK_2_y6_H	131206_S_MCMC_50_01	611.8
sp|Q96KN2|CNDP1_HUMAN	ALEQDLPVNIK	2	y7	1	L	OND	51	51	3330975	ALEQDLPVNIK_2_y7_L	131127_S_MCMC_51_01	620.3
sp|Q96KN2|CNDP1_HUMAN	ALEQDLPVNIK	2	y6	1	L	OND	51	51	2216601	ALEQDLPVNIK_2_y6_L	131127_S_MCMC_51_01	620.3
sp|Q96KN2|CNDP1_HUMAN	ALEQDLPVNIK	2	y5	1	L	OND	51	51	10823210	ALEQDLPVNIK_2_y5_L	131127_S_MCMC_51_01	620.3
sp|Q96KN2|CNDP1_HUMAN	ALEQDLPVNIK	2	y7	1	H	OND	51	51	1922409	ALEQDLPVNIK_2_y7_H	131127_S_MCMC_51_01	624.3
sp|Q96KN2|CNDP1_HUMAN	ALEQDLPVNIK	2	y6	1	H	OND	51	51	1290354	ALEQDLPVNIK_2_y6_H	131127_S_MCMC_51_01	624.3
sp|Q96KN2|CNDP1_HUMAN	ALEQDLPVNIK	2	y5	1	H	OND	51	51	6018640	ALEQDLPVNIK_2_y5_H	131127_S_MCMC_51_01	624.3
sp|Q96KN2|CNDP1_HUMAN	ALEQDLPVNIK	3	y5	1	L	OND	51	51	630464	ALEQDLPVNIK_3_y5_L	131127_S_MCMC_51_01	413.9
sp|Q96KN2|CNDP1_HUMAN	ALEQDLPVNIK	3	y5	1	H	OND	51	51	349503	ALEQDLPVNIK_3_y5_H	131127_S_MCMC_51_01	416.9
sp|Q96KN2|CNDP1_HUMAN	HLEDVFSK	2	y7	1	L	OND	51	51	872710	HLEDVFSK_2_y7_L	131127_S_MCMC_51_01	487.8
sp|Q96KN2|CNDP1_HUMAN	HLEDVFSK	2	y6	1	L	OND	51	51	1570892	HLEDVFSK_2_y6_L	131127_S_MCMC_51_01	487.8
sp|Q96KN2|CNDP1_HUMAN	HLEDVFSK	2	y5	1	L	OND	51	51	488446	HLEDVFSK_2_y5_L	131127_S_MCMC_51_01	487.8
sp|Q96KN2|CNDP1_HUMAN	HLEDVFSK	2	b4	1	L	OND	51	51	2091366	HLEDVFSK_2_b4_L	131127_S_MCMC_51_01	487.8
sp|Q96KN2|CNDP1_HUMAN	HLEDVFSK	2	b6	1	L	OND	51	51	770263	HLEDVFSK_2_b6_L	131127_S_MCMC_51_01	487.8
sp|Q96KN2|CNDP1_HUMAN	HLEDVFSK	2	y7	1	H	OND	51	51	803159	HLEDVFSK_2_y7_H	131127_S_MCMC_51_01	491.8
sp|Q96KN2|CNDP1_HUMAN	HLEDVFSK	2	y6	1	H	OND	51	51	1365276	HLEDVFSK_2_y6_H	131127_S_MCMC_51_01	491.8
sp|Q96KN2|CNDP1_HUMAN	HLEDVFSK	2	y5	1	H	OND	51	51	224847	HLEDVFSK_2_y5_H	131127_S_MCMC_51_01	491.8
sp|Q96KN2|CNDP1_HUMAN	HLEDVFSK	2	b4	1	H	OND	51	51	1797474	HLEDVFSK_2_b4_H	131127_S_MCMC_51_01	491.8
sp|Q96KN2|CNDP1_HUMAN	HLEDVFSK	2	b6	1	H	OND	51	51	663262	HLEDVFSK_2_b6_H	131127_S_MCMC_51_01	491.8
sp|O75326|SEM7A_HUMAN	IFAVWK	2	y5	1	L	OND	51	51	254282	IFAVWK_2_y5_L	131127_S_MCMC_51_01	382.2
sp|O75326|SEM7A_HUMAN	IFAVWK	2	y4	1	L	OND	51	51	631187	IFAVWK_2_y4_L	131127_S_MCMC_51_01	382.2
sp|O75326|SEM7A_HUMAN	IFAVWK	2	y3	1	L	OND	51	51	101438	IFAVWK_2_y3_L	131127_S_MCMC_51_01	382.2
sp|O75326|SEM7A_HUMAN	IFAVWK	2	y2	1	L	OND	51	51	648467	IFAVWK_2_y2_L	131127_S_MCMC_51_01	382.2
sp|O75326|SEM7A_HUMAN	IFAVWK	2	y5	1	H	OND	51	51	1514560	IFAVWK_2_y5_H	131127_S_MCMC_51_01	386.2
sp|O75326|SEM7A_HUMAN	IFAVWK	2	y4	1	H	OND	51	51	3729394	IFAVWK_2_y4_H	131127_S_MCMC_51_01	386.2
sp|O75326|SEM7A_HUMAN	IFAVWK	2	y3	1	H	OND	51	51	720189	IFAVWK_2_y3_H	131127_S_MCMC_51_01	386.2
sp|O75326|SEM7A_HUMAN	IFAVWK	2	y2	1	H	OND	51	51	3590539	IFAVWK_2_y2_H	131127_S_MCMC_51_01	386.2
sp|O75326|SEM7A_HUMAN	VYLFDFPEGK	2	y9	1	L	OND	51	51	35281	VYLFDFPEGK_2_y9_L	131127_S_MCMC_51_01	607.8
sp|O75326|SEM7A_HUMAN	VYLFDFPEGK	2	y8	1	L	OND	51	51	456779	VYLFDFPEGK_2_y8_L	131127_S_MCMC_51_01	607.8
sp|O75326|SEM7A_HUMAN	VYLFDFPEGK	2	y7	1	L	OND	51	51	441958	VYLFDFPEGK_2_y7_L	131127_S_MCMC_51_01	607.8
sp|O75326|SEM7A_HUMAN	VYLFDFPEGK	2	y6	1	L	OND	51	51	256730	VYLFDFPEGK_2_y6_L	131127_S_MCMC_51_01	607.8
sp|O75326|SEM7A_HUMAN	VYLFDFPEGK	2	y9	1	H	OND	51	51	358815	VYLFDFPEGK_2_y9_H	131127_S_MCMC_51_01	611.8
sp|O75326|SEM7A_HUMAN	VYLFDFPEGK	2	y8	1	H	OND	51	51	5802795	VYLFDFPEGK_2_y8_H	131127_S_MCMC_51_01	611.8
sp|O75326|SEM7A_HUMAN	VYLFDFPEGK	2	y7	1	H	OND	51	51	4974323	VYLFDFPEGK_2_y7_H	131127_S_MCMC_51_01	611.8
sp|O75326|SEM7A_HUMAN	VYLFDFPEGK	2	y6	1	H	OND	51	51	2952219	VYLFDFPEGK_2_y6_H	131127_S_MCMC_51_01	611.8
sp|Q96KN2|CNDP1_HUMAN	ALEQDLPVNIK	2	y7	1	L	OND	52	52	2260678	ALEQDLPVNIK_2_y7_L	131127_S_MCMC_52_01	620.3
sp|Q96KN2|CNDP1_HUMAN	ALEQDLPVNIK	2	y6	1	L	OND	52	52	1530221	ALEQDLPVNIK_2_y6_L	131127_S_MCMC_52_01	620.3
sp|Q96KN2|CNDP1_HUMAN	ALEQDLPVNIK	2	y5	1	L	OND	52	52	7514362	ALEQDLPVNIK_2_y5_L	131127_S_MCMC_52_01	620.3
sp|Q96KN2|CNDP1_HUMAN	ALEQDLPVNIK	2	y7	1	H	OND	52	52	2111941	ALEQDLPVNIK_2_y7_H	131127_S_MCMC_52_01	624.3
sp|Q96KN2|CNDP1_HUMAN	ALEQDLPVNIK	2	y6	1	H	OND	52	52	1457516	ALEQDLPVNIK_2_y6_H	131127_S_MCMC_52_01	624.3
sp|Q96KN2|CNDP1_HUMAN	ALEQDLPVNIK	2	y5	1	H	OND	52	52	5613991	ALEQDLPVNIK_2_y5_H	131127_S_MCMC_52_01	624.3
sp|Q96KN2|CNDP1_HUMAN	ALEQDLPVNIK	3	y5	1	L	OND	52	52	511832	ALEQDLPVNIK_3_y5_L	131127_S_MCMC_52_01	413.9
sp|Q96KN2|CNDP1_HUMAN	ALEQDLPVNIK	3	y5	1	H	OND	52	52	423443	ALEQDLPVNIK_3_y5_H	131127_S_MCMC_52_01	416.9
sp|Q96KN2|CNDP1_HUMAN	HLEDVFSK	2	y7	1	L	OND	52	52	756455	HLEDVFSK_2_y7_L	131127_S_MCMC_52_01	487.8
sp|Q96KN2|CNDP1_HUMAN	HLEDVFSK	2	y6	1	L	OND	52	52	1297533	HLEDVFSK_2_y6_L	131127_S_MCMC_52_01	487.8
sp|Q96KN2|CNDP1_HUMAN	HLEDVFSK	2	y5	1	L	OND	52	52	426197	HLEDVFSK_2_y5_L	131127_S_MCMC_52_01	487.8
sp|Q96KN2|CNDP1_HUMAN	HLEDVFSK	2	b4	1	L	OND	52	52	1689461	HLEDVFSK_2_b4_L	131127_S_MCMC_52_01	487.8
sp|Q96KN2|CNDP1_HUMAN	HLEDVFSK	2	b6	1	L	OND	52	52	608750	HLEDVFSK_2_b6_L	131127_S_MCMC_52_01	487.8
sp|Q96KN2|CNDP1_HUMAN	HLEDVFSK	2	y7	1	H	OND	52	52	726379	HLEDVFSK_2_y7_H	131127_S_MCMC_52_01	491.8
sp|Q96KN2|CNDP1_HUMAN	HLEDVFSK	2	y6	1	H	OND	52	52	1339538	HLEDVFSK_2_y6_H	131127_S_MCMC_52_01	491.8
sp|Q96KN2|CNDP1_HUMAN	HLEDVFSK	2	y5	1	H	OND	52	52	207785	HLEDVFSK_2_y5_H	131127_S_MCMC_52_01	491.8
sp|Q96KN2|CNDP1_HUMAN	HLEDVFSK	2	b4	1	H	OND	52	52	1666759	HLEDVFSK_2_b4_H	131127_S_MCMC_52_01	491.8
sp|Q96KN2|CNDP1_HUMAN	HLEDVFSK	2	b6	1	H	OND	52	52	624511	HLEDVFSK_2_b6_H	131127_S_MCMC_52_01	491.8
sp|O75326|SEM7A_HUMAN	IFAVWK	2	y5	1	L	OND	52	52	282986	IFAVWK_2_y5_L	131127_S_MCMC_52_01	382.2
sp|O75326|SEM7A_HUMAN	IFAVWK	2	y4	1	L	OND	52	52	752508	IFAVWK_2_y4_L	131127_S_MCMC_52_01	382.2
sp|O75326|SEM7A_HUMAN	IFAVWK	2	y3	1	L	OND	52	52	161376	IFAVWK_2_y3_L	131127_S_MCMC_52_01	382.2
sp|O75326|SEM7A_HUMAN	IFAVWK	2	y2	1	L	OND	52	52	838474	IFAVWK_2_y2_L	131127_S_MCMC_52_01	382.2
sp|O75326|SEM7A_HUMAN	IFAVWK	2	y5	1	H	OND	52	52	1485350	IFAVWK_2_y5_H	131127_S_MCMC_52_01	386.2
sp|O75326|SEM7A_HUMAN	IFAVWK	2	y4	1	H	OND	52	52	3605988	IFAVWK_2_y4_H	131127_S_MCMC_52_01	386.2
sp|O75326|SEM7A_HUMAN	IFAVWK	2	y3	1	H	OND	52	52	685702	IFAVWK_2_y3_H	131127_S_MCMC_52_01	386.2
sp|O75326|SEM7A_HUMAN	IFAVWK	2	y2	1	H	OND	52	52	3122720	IFAVWK_2_y2_H	131127_S_MCMC_52_01	386.2
sp|O75326|SEM7A_HUMAN	VYLFDFPEGK	2	y9	1	L	OND	52	52	38535	VYLFDFPEGK_2_y9_L	131127_S_MCMC_52_01	607.8
sp|O75326|SEM7A_HUMAN	VYLFDFPEGK	2	y8	1	L	OND	52	52	450851	VYLFDFPEGK_2_y8_L	131127_S_MCMC_52_01	607.8
sp|O75326|SEM7A_HUMAN	VYLFDFPEGK	2	y7	1	L	OND	52	52	431475	VYLFDFPEGK_2_y7_L	131127_S_MCMC_52_01	607.8
sp|O75326|SEM7A_HUMAN	VYLFDFPEGK	2	y6	1	L	OND	52	52	244151	VYLFDFPEGK_2_y6_L	131127_S_MCMC_52_01	607.8
sp|O75326|SEM7A_HUMAN	VYLFDFPEGK	2	y9	1	H	OND	52	52	306182	VYLFDFPEGK_2_y9_H	131127_S_MCMC_52_01	611.8
sp|O75326|SEM7A_HUMAN	VYLFDFPEGK	2	y8	1	H	OND	52	52	5070176	VYLFDFPEGK_2_y8_H	131127_S_MCMC_52_01	611.8
sp|O75326|SEM7A_HUMAN	VYLFDFPEGK	2	y7	1	H	OND	52	52	4287925	VYLFDFPEGK_2_y7_H	131127_S_MCMC_52_01	611.8
sp|O75326|SEM7A_HUMAN	VYLFDFPEGK	2	y6	1	H	OND	52	52	2576269	VYLFDFPEGK_2_y6_H	131127_S_MCMC_52_01	611.8
sp|Q96KN2|CNDP1_HUMAN	ALEQDLPVNIK	2	y7	1	L	OND	53	53	823865	ALEQDLPVNIK_2_y7_L	131127_S_MCMC_53_01	620.3
sp|Q96KN2|CNDP1_HUMAN	ALEQDLPVNIK	2	y6	1	L	OND	53	53	532813	ALEQDLPVNIK_2_y6_L	131127_S_MCMC_53_01	620.3
sp|Q96KN2|CNDP1_HUMAN	ALEQDLPVNIK	2	y5	1	L	OND	53	53	2572924	ALEQDLPVNIK_2_y5_L	131127_S_MCMC_53_01	620.3
sp|Q96KN2|CNDP1_HUMAN	ALEQDLPVNIK	2	y7	1	H	OND	53	53	1587018	ALEQDLPVNIK_2_y7_H	131127_S_MCMC_53_01	624.3
sp|Q96KN2|CNDP1_HUMAN	ALEQDLPVNIK	2	y6	1	H	OND	53	53	1121855	ALEQDLPVNIK_2_y6_H	131127_S_MCMC_53_01	624.3
sp|Q96KN2|CNDP1_HUMAN	ALEQDLPVNIK	2	y5	1	H	OND	53	53	5242641	ALEQDLPVNIK_2_y5_H	131127_S_MCMC_53_01	624.3
sp|Q96KN2|CNDP1_HUMAN	ALEQDLPVNIK	3	y5	1	L	OND	53	53	190662	ALEQDLPVNIK_3_y5_L	131127_S_MCMC_53_01	413.9
sp|Q96KN2|CNDP1_HUMAN	ALEQDLPVNIK	3	y5	1	H	OND	53	53	410957	ALEQDLPVNIK_3_y5_H	131127_S_MCMC_53_01	416.9
sp|Q96KN2|CNDP1_HUMAN	HLEDVFSK	2	y7	1	L	OND	53	53	228399	HLEDVFSK_2_y7_L	131127_S_MCMC_53_01	487.8
sp|Q96KN2|CNDP1_HUMAN	HLEDVFSK	2	y6	1	L	OND	53	53	462220	HLEDVFSK_2_y6_L	131127_S_MCMC_53_01	487.8
sp|Q96KN2|CNDP1_HUMAN	HLEDVFSK	2	y5	1	L	OND	53	53	167738	HLEDVFSK_2_y5_L	131127_S_MCMC_53_01	487.8
sp|Q96KN2|CNDP1_HUMAN	HLEDVFSK	2	b4	1	L	OND	53	53	654757	HLEDVFSK_2_b4_L	131127_S_MCMC_53_01	487.8
sp|Q96KN2|CNDP1_HUMAN	HLEDVFSK	2	b6	1	L	OND	53	53	227314	HLEDVFSK_2_b6_L	131127_S_MCMC_53_01	487.8
sp|Q96KN2|CNDP1_HUMAN	HLEDVFSK	2	y7	1	H	OND	53	53	753954	HLEDVFSK_2_y7_H	131127_S_MCMC_53_01	491.8
sp|Q96KN2|CNDP1_HUMAN	HLEDVFSK	2	y6	1	H	OND	53	53	1541455	HLEDVFSK_2_y6_H	131127_S_MCMC_53_01	491.8
sp|Q96KN2|CNDP1_HUMAN	HLEDVFSK	2	y5	1	H	OND	53	53	248354	HLEDVFSK_2_y5_H	131127_S_MCMC_53_01	491.8
sp|Q96KN2|CNDP1_HUMAN	HLEDVFSK	2	b4	1	H	OND	53	53	2132102	HLEDVFSK_2_b4_H	131127_S_MCMC_53_01	491.8
sp|Q96KN2|CNDP1_HUMAN	HLEDVFSK	2	b6	1	H	OND	53	53	686642	HLEDVFSK_2_b6_H	131127_S_MCMC_53_01	491.8
sp|O75326|SEM7A_HUMAN	IFAVWK	2	y5	1	L	OND	53	53	44899	IFAVWK_2_y5_L	131127_S_MCMC_53_01	382.2
sp|O75326|SEM7A_HUMAN	IFAVWK	2	y4	1	L	OND	53	53	126744	IFAVWK_2_y4_L	131127_S_MCMC_53_01	382.2
sp|O75326|SEM7A_HUMAN	IFAVWK	2	y3	1	L	OND	53	53	29354	IFAVWK_2_y3_L	131127_S_MCMC_53_01	382.2
sp|O75326|SEM7A_HUMAN	IFAVWK	2	y2	1	L	OND	53	53	160870	IFAVWK_2_y2_L	131127_S_MCMC_53_01	382.2
sp|O75326|SEM7A_HUMAN	IFAVWK	2	y5	1	H	OND	53	53	1239021	IFAVWK_2_y5_H	131127_S_MCMC_53_01	386.2
sp|O75326|SEM7A_HUMAN	IFAVWK	2	y4	1	H	OND	53	53	3187687	IFAVWK_2_y4_H	131127_S_MCMC_53_01	386.2
sp|O75326|SEM7A_HUMAN	IFAVWK	2	y3	1	H	OND	53	53	613401	IFAVWK_2_y3_H	131127_S_MCMC_53_01	386.2
sp|O75326|SEM7A_HUMAN	IFAVWK	2	y2	1	H	OND	53	53	3016183	IFAVWK_2_y2_H	131127_S_MCMC_53_01	386.2
sp|O75326|SEM7A_HUMAN	VYLFDFPEGK	2	y9	1	L	OND	53	53	11713	VYLFDFPEGK_2_y9_L	131127_S_MCMC_53_01	607.8
sp|O75326|SEM7A_HUMAN	VYLFDFPEGK	2	y8	1	L	OND	53	53	130720	VYLFDFPEGK_2_y8_L	131127_S_MCMC_53_01	607.8
sp|O75326|SEM7A_HUMAN	VYLFDFPEGK	2	y7	1	L	OND	53	53	121104	VYLFDFPEGK_2_y7_L	131127_S_MCMC_53_01	607.8
sp|O75326|SEM7A_HUMAN	VYLFDFPEGK	2	y6	1	L	OND	53	53	70710	VYLFDFPEGK_2_y6_L	131127_S_MCMC_53_01	607.8
sp|O75326|SEM7A_HUMAN	VYLFDFPEGK	2	y9	1	H	OND	53	53	376254	VYLFDFPEGK_2_y9_H	131127_S_MCMC_53_01	611.8
sp|O75326|SEM7A_HUMAN	VYLFDFPEGK	2	y8	1	H	OND	53	53	6713522	VYLFDFPEGK_2_y8_H	131127_S_MCMC_53_01	611.8
sp|O75326|SEM7A_HUMAN	VYLFDFPEGK	2	y7	1	H	OND	53	53	5786737	VYLFDFPEGK_2_y7_H	131127_S_MCMC_53_01	611.8
sp|O75326|SEM7A_HUMAN	VYLFDFPEGK	2	y6	1	H	OND	53	53	3430606	VYLFDFPEGK_2_y6_H	131127_S_MCMC_53_01	611.8
sp|Q96KN2|CNDP1_HUMAN	ALEQDLPVNIK	2	y7	1	L	OND	54	54	2396333	ALEQDLPVNIK_2_y7_L	131127_S_MCMC_54_01	620.3
sp|Q96KN2|CNDP1_HUMAN	ALEQDLPVNIK	2	y6	1	L	OND	54	54	1580089	ALEQDLPVNIK_2_y6_L	131127_S_MCMC_54_01	620.3
sp|Q96KN2|CNDP1_HUMAN	ALEQDLPVNIK	2	y5	1	L	OND	54	54	7936488	ALEQDLPVNIK_2_y5_L	131127_S_MCMC_54_01	620.3
sp|Q96KN2|CNDP1_HUMAN	ALEQDLPVNIK	2	y7	1	H	OND	54	54	1471030	ALEQDLPVNIK_2_y7_H	131127_S_MCMC_54_01	624.3
sp|Q96KN2|CNDP1_HUMAN	ALEQDLPVNIK	2	y6	1	H	OND	54	54	956163	ALEQDLPVNIK_2_y6_H	131127_S_MCMC_54_01	624.3
sp|Q96KN2|CNDP1_HUMAN	ALEQDLPVNIK	2	y5	1	H	OND	54	54	4559327	ALEQDLPVNIK_2_y5_H	131127_S_MCMC_54_01	624.3
sp|Q96KN2|CNDP1_HUMAN	ALEQDLPVNIK	3	y5	1	L	OND	54	54	557003	ALEQDLPVNIK_3_y5_L	131127_S_MCMC_54_01	413.9
sp|Q96KN2|CNDP1_HUMAN	ALEQDLPVNIK	3	y5	1	H	OND	54	54	313879	ALEQDLPVNIK_3_y5_H	131127_S_MCMC_54_01	416.9
sp|Q96KN2|CNDP1_HUMAN	HLEDVFSK	2	y7	1	L	OND	54	54	698210	HLEDVFSK_2_y7_L	131127_S_MCMC_54_01	487.8
sp|Q96KN2|CNDP1_HUMAN	HLEDVFSK	2	y6	1	L	OND	54	54	1235333	HLEDVFSK_2_y6_L	131127_S_MCMC_54_01	487.8
sp|Q96KN2|CNDP1_HUMAN	HLEDVFSK	2	y5	1	L	OND	54	54	438939	HLEDVFSK_2_y5_L	131127_S_MCMC_54_01	487.8
sp|Q96KN2|CNDP1_HUMAN	HLEDVFSK	2	b4	1	L	OND	54	54	1740934	HLEDVFSK_2_b4_L	131127_S_MCMC_54_01	487.8
sp|Q96KN2|CNDP1_HUMAN	HLEDVFSK	2	b6	1	L	OND	54	54	618534	HLEDVFSK_2_b6_L	131127_S_MCMC_54_01	487.8
sp|Q96KN2|CNDP1_HUMAN	HLEDVFSK	2	y7	1	H	OND	54	54	583974	HLEDVFSK_2_y7_H	131127_S_MCMC_54_01	491.8
sp|Q96KN2|CNDP1_HUMAN	HLEDVFSK	2	y6	1	H	OND	54	54	1000789	HLEDVFSK_2_y6_H	131127_S_MCMC_54_01	491.8
sp|Q96KN2|CNDP1_HUMAN	HLEDVFSK	2	y5	1	H	OND	54	54	167232	HLEDVFSK_2_y5_H	131127_S_MCMC_54_01	491.8
sp|Q96KN2|CNDP1_HUMAN	HLEDVFSK	2	b4	1	H	OND	54	54	1265194	HLEDVFSK_2_b4_H	131127_S_MCMC_54_01	491.8
sp|Q96KN2|CNDP1_HUMAN	HLEDVFSK	2	b6	1	H	OND	54	54	503431	HLEDVFSK_2_b6_H	131127_S_MCMC_54_01	491.8
sp|O75326|SEM7A_HUMAN	IFAVWK	2	y5	1	L	OND	54	54	217843	IFAVWK_2_y5_L	131127_S_MCMC_54_01	382.2
sp|O75326|SEM7A_HUMAN	IFAVWK	2	y4	1	L	OND	54	54	546306	IFAVWK_2_y4_L	131127_S_MCMC_54_01	382.2
sp|O75326|SEM7A_HUMAN	IFAVWK	2	y3	1	L	OND	54	54	100715	IFAVWK_2_y3_L	131127_S_MCMC_54_01	382.2
sp|O75326|SEM7A_HUMAN	IFAVWK	2	y2	1	L	OND	54	54	629018	IFAVWK_2_y2_L	131127_S_MCMC_54_01	382.2
sp|O75326|SEM7A_HUMAN	IFAVWK	2	y5	1	H	OND	54	54	1011273	IFAVWK_2_y5_H	131127_S_MCMC_54_01	386.2
sp|O75326|SEM7A_HUMAN	IFAVWK	2	y4	1	H	OND	54	54	2417572	IFAVWK_2_y4_H	131127_S_MCMC_54_01	386.2
sp|O75326|SEM7A_HUMAN	IFAVWK	2	y3	1	H	OND	54	54	540305	IFAVWK_2_y3_H	131127_S_MCMC_54_01	386.2
sp|O75326|SEM7A_HUMAN	IFAVWK	2	y2	1	H	OND	54	54	2833620	IFAVWK_2_y2_H	131127_S_MCMC_54_01	386.2
sp|O75326|SEM7A_HUMAN	VYLFDFPEGK	2	y9	1	L	OND	54	54	40632	VYLFDFPEGK_2_y9_L	131127_S_MCMC_54_01	607.8
sp|O75326|SEM7A_HUMAN	VYLFDFPEGK	2	y8	1	L	OND	54	54	452080	VYLFDFPEGK_2_y8_L	131127_S_MCMC_54_01	607.8
sp|O75326|SEM7A_HUMAN	VYLFDFPEGK	2	y7	1	L	OND	54	54	411665	VYLFDFPEGK_2_y7_L	131127_S_MCMC_54_01	607.8
sp|O75326|SEM7A_HUMAN	VYLFDFPEGK	2	y6	1	L	OND	54	54	247115	VYLFDFPEGK_2_y6_L	131127_S_MCMC_54_01	607.8
sp|O75326|SEM7A_HUMAN	VYLFDFPEGK	2	y9	1	H	OND	54	54	303580	VYLFDFPEGK_2_y9_H	131127_S_MCMC_54_01	611.8
sp|O75326|SEM7A_HUMAN	VYLFDFPEGK	2	y8	1	H	OND	54	54	4998326	VYLFDFPEGK_2_y8_H	131127_S_MCMC_54_01	611.8
sp|O75326|SEM7A_HUMAN	VYLFDFPEGK	2	y7	1	H	OND	54	54	4270357	VYLFDFPEGK_2_y7_H	131127_S_MCMC_54_01	611.8
sp|O75326|SEM7A_HUMAN	VYLFDFPEGK	2	y6	1	H	OND	54	54	2590945	VYLFDFPEGK_2_y6_H	131127_S_MCMC_54_01	611.8
sp|Q96KN2|CNDP1_HUMAN	ALEQDLPVNIK	2	y7	1	L	OND	55	55	2300760	ALEQDLPVNIK_2_y7_L	131127_S_MCMC_55_01	620.3
sp|Q96KN2|CNDP1_HUMAN	ALEQDLPVNIK	2	y6	1	L	OND	55	55	1520633	ALEQDLPVNIK_2_y6_L	131127_S_MCMC_55_01	620.3
sp|Q96KN2|CNDP1_HUMAN	ALEQDLPVNIK	2	y5	1	L	OND	55	55	7410413	ALEQDLPVNIK_2_y5_L	131127_S_MCMC_55_01	620.3
sp|Q96KN2|CNDP1_HUMAN	ALEQDLPVNIK	2	y7	1	H	OND	55	55	1881487	ALEQDLPVNIK_2_y7_H	131127_S_MCMC_55_01	624.3
sp|Q96KN2|CNDP1_HUMAN	ALEQDLPVNIK	2	y6	1	H	OND	55	55	1188772	ALEQDLPVNIK_2_y6_H	131127_S_MCMC_55_01	624.3
sp|Q96KN2|CNDP1_HUMAN	ALEQDLPVNIK	2	y5	1	H	OND	55	55	5665294	ALEQDLPVNIK_2_y5_H	131127_S_MCMC_55_01	624.3
sp|Q96KN2|CNDP1_HUMAN	ALEQDLPVNIK	3	y5	1	L	OND	55	55	451808	ALEQDLPVNIK_3_y5_L	131127_S_MCMC_55_01	413.9
sp|Q96KN2|CNDP1_HUMAN	ALEQDLPVNIK	3	y5	1	H	OND	55	55	447687	ALEQDLPVNIK_3_y5_H	131127_S_MCMC_55_01	416.9
sp|Q96KN2|CNDP1_HUMAN	HLEDVFSK	2	y7	1	L	OND	55	55	612823	HLEDVFSK_2_y7_L	131127_S_MCMC_55_01	487.8
sp|Q96KN2|CNDP1_HUMAN	HLEDVFSK	2	y6	1	L	OND	55	55	1075259	HLEDVFSK_2_y6_L	131127_S_MCMC_55_01	487.8
sp|Q96KN2|CNDP1_HUMAN	HLEDVFSK	2	y5	1	L	OND	55	55	383412	HLEDVFSK_2_y5_L	131127_S_MCMC_55_01	487.8
sp|Q96KN2|CNDP1_HUMAN	HLEDVFSK	2	b4	1	L	OND	55	55	1465901	HLEDVFSK_2_b4_L	131127_S_MCMC_55_01	487.8
sp|Q96KN2|CNDP1_HUMAN	HLEDVFSK	2	b6	1	L	OND	55	55	578913	HLEDVFSK_2_b6_L	131127_S_MCMC_55_01	487.8
sp|Q96KN2|CNDP1_HUMAN	HLEDVFSK	2	y7	1	H	OND	55	55	750700	HLEDVFSK_2_y7_H	131127_S_MCMC_55_01	491.8
sp|Q96KN2|CNDP1_HUMAN	HLEDVFSK	2	y6	1	H	OND	55	55	1208437	HLEDVFSK_2_y6_H	131127_S_MCMC_55_01	491.8
sp|Q96KN2|CNDP1_HUMAN	HLEDVFSK	2	y5	1	H	OND	55	55	200924	HLEDVFSK_2_y5_H	131127_S_MCMC_55_01	491.8
sp|Q96KN2|CNDP1_HUMAN	HLEDVFSK	2	b4	1	H	OND	55	55	1596404	HLEDVFSK_2_b4_H	131127_S_MCMC_55_01	491.8
sp|Q96KN2|CNDP1_HUMAN	HLEDVFSK	2	b6	1	H	OND	55	55	672399	HLEDVFSK_2_b6_H	131127_S_MCMC_55_01	491.8
sp|O75326|SEM7A_HUMAN	IFAVWK	2	y5	1	L	OND	55	55	242497	IFAVWK_2_y5_L	131127_S_MCMC_55_01	382.2
sp|O75326|SEM7A_HUMAN	IFAVWK	2	y4	1	L	OND	55	55	618390	IFAVWK_2_y4_L	131127_S_MCMC_55_01	382.2
sp|O75326|SEM7A_HUMAN	IFAVWK	2	y3	1	L	OND	55	55	148723	IFAVWK_2_y3_L	131127_S_MCMC_55_01	382.2
sp|O75326|SEM7A_HUMAN	IFAVWK	2	y2	1	L	OND	55	55	737759	IFAVWK_2_y2_L	131127_S_MCMC_55_01	382.2
sp|O75326|SEM7A_HUMAN	IFAVWK	2	y5	1	H	OND	55	55	1206341	IFAVWK_2_y5_H	131127_S_MCMC_55_01	386.2
sp|O75326|SEM7A_HUMAN	IFAVWK	2	y4	1	H	OND	55	55	3068723	IFAVWK_2_y4_H	131127_S_MCMC_55_01	386.2
sp|O75326|SEM7A_HUMAN	IFAVWK	2	y3	1	H	OND	55	55	603713	IFAVWK_2_y3_H	131127_S_MCMC_55_01	386.2
sp|O75326|SEM7A_HUMAN	IFAVWK	2	y2	1	H	OND	55	55	2934599	IFAVWK_2_y2_H	131127_S_MCMC_55_01	386.2
sp|O75326|SEM7A_HUMAN	VYLFDFPEGK	2	y9	1	L	OND	55	55	47413	VYLFDFPEGK_2_y9_L	131127_S_MCMC_55_01	607.8
sp|O75326|SEM7A_HUMAN	VYLFDFPEGK	2	y8	1	L	OND	55	55	492411	VYLFDFPEGK_2_y8_L	131127_S_MCMC_55_01	607.8
sp|O75326|SEM7A_HUMAN	VYLFDFPEGK	2	y7	1	L	OND	55	55	456490	VYLFDFPEGK_2_y7_L	131127_S_MCMC_55_01	607.8
sp|O75326|SEM7A_HUMAN	VYLFDFPEGK	2	y6	1	L	OND	55	55	244941	VYLFDFPEGK_2_y6_L	131127_S_MCMC_55_01	607.8
sp|O75326|SEM7A_HUMAN	VYLFDFPEGK	2	y9	1	H	OND	55	55	349306	VYLFDFPEGK_2_y9_H	131127_S_MCMC_55_01	611.8
sp|O75326|SEM7A_HUMAN	VYLFDFPEGK	2	y8	1	H	OND	55	55	5784008	VYLFDFPEGK_2_y8_H	131127_S_MCMC_55_01	611.8
sp|O75326|SEM7A_HUMAN	VYLFDFPEGK	2	y7	1	H	OND	55	55	5017596	VYLFDFPEGK_2_y7_H	131127_S_MCMC_55_01	611.8
sp|O75326|SEM7A_HUMAN	VYLFDFPEGK	2	y6	1	H	OND	55	55	2993637	VYLFDFPEGK_2_y6_H	131127_S_MCMC_55_01	611.8
sp|Q96KN2|CNDP1_HUMAN	ALEQDLPVNIK	2	y7	1	L	OND	56	56	1305414	ALEQDLPVNIK_2_y7_L	131127_S_MCMC_56_01	620.3
sp|Q96KN2|CNDP1_HUMAN	ALEQDLPVNIK	2	y6	1	L	OND	56	56	890423	ALEQDLPVNIK_2_y6_L	131127_S_MCMC_56_01	620.3
sp|Q96KN2|CNDP1_HUMAN	ALEQDLPVNIK	2	y5	1	L	OND	56	56	4560778	ALEQDLPVNIK_2_y5_L	131127_S_MCMC_56_01	620.3
sp|Q96KN2|CNDP1_HUMAN	ALEQDLPVNIK	2	y7	1	H	OND	56	56	1543347	ALEQDLPVNIK_2_y7_H	131127_S_MCMC_56_01	624.3
sp|Q96KN2|CNDP1_HUMAN	ALEQDLPVNIK	2	y6	1	H	OND	56	56	1079555	ALEQDLPVNIK_2_y6_H	131127_S_MCMC_56_01	624.3
sp|Q96KN2|CNDP1_HUMAN	ALEQDLPVNIK	2	y5	1	H	OND	56	56	5853441	ALEQDLPVNIK_2_y5_H	131127_S_MCMC_56_01	624.3
sp|Q96KN2|CNDP1_HUMAN	ALEQDLPVNIK	3	y5	1	L	OND	56	56	279215	ALEQDLPVNIK_3_y5_L	131127_S_MCMC_56_01	413.9
sp|Q96KN2|CNDP1_HUMAN	ALEQDLPVNIK	3	y5	1	H	OND	56	56	359466	ALEQDLPVNIK_3_y5_H	131127_S_MCMC_56_01	416.9
sp|Q96KN2|CNDP1_HUMAN	HLEDVFSK	2	y7	1	L	OND	56	56	295855	HLEDVFSK_2_y7_L	131127_S_MCMC_56_01	487.8
sp|Q96KN2|CNDP1_HUMAN	HLEDVFSK	2	y6	1	L	OND	56	56	532858	HLEDVFSK_2_y6_L	131127_S_MCMC_56_01	487.8
sp|Q96KN2|CNDP1_HUMAN	HLEDVFSK	2	y5	1	L	OND	56	56	192320	HLEDVFSK_2_y5_L	131127_S_MCMC_56_01	487.8
sp|Q96KN2|CNDP1_HUMAN	HLEDVFSK	2	b4	1	L	OND	56	56	747230	HLEDVFSK_2_b4_L	131127_S_MCMC_56_01	487.8
sp|Q96KN2|CNDP1_HUMAN	HLEDVFSK	2	b6	1	L	OND	56	56	304170	HLEDVFSK_2_b6_L	131127_S_MCMC_56_01	487.8
sp|Q96KN2|CNDP1_HUMAN	HLEDVFSK	2	y7	1	H	OND	56	56	537630	HLEDVFSK_2_y7_H	131127_S_MCMC_56_01	491.8
sp|Q96KN2|CNDP1_HUMAN	HLEDVFSK	2	y6	1	H	OND	56	56	883373	HLEDVFSK_2_y6_H	131127_S_MCMC_56_01	491.8
sp|Q96KN2|CNDP1_HUMAN	HLEDVFSK	2	y5	1	H	OND	56	56	152700	HLEDVFSK_2_y5_H	131127_S_MCMC_56_01	491.8
sp|Q96KN2|CNDP1_HUMAN	HLEDVFSK	2	b4	1	H	OND	56	56	1187687	HLEDVFSK_2_b4_H	131127_S_MCMC_56_01	491.8
sp|Q96KN2|CNDP1_HUMAN	HLEDVFSK	2	b6	1	H	OND	56	56	423756	HLEDVFSK_2_b6_H	131127_S_MCMC_56_01	491.8
sp|O75326|SEM7A_HUMAN	IFAVWK	2	y5	1	L	OND	56	56	95365	IFAVWK_2_y5_L	131127_S_MCMC_56_01	382.2
sp|O75326|SEM7A_HUMAN	IFAVWK	2	y4	1	L	OND	56	56	257174	IFAVWK_2_y4_L	131127_S_MCMC_56_01	382.2
sp|O75326|SEM7A_HUMAN	IFAVWK	2	y3	1	L	OND	56	56	67095	IFAVWK_2_y3_L	131127_S_MCMC_56_01	382.2
sp|O75326|SEM7A_HUMAN	IFAVWK	2	y2	1	L	OND	56	56	310966	IFAVWK_2_y2_L	131127_S_MCMC_56_01	382.2
sp|O75326|SEM7A_HUMAN	IFAVWK	2	y5	1	H	OND	56	56	917932	IFAVWK_2_y5_H	131127_S_MCMC_56_01	386.2
sp|O75326|SEM7A_HUMAN	IFAVWK	2	y4	1	H	OND	56	56	2155941	IFAVWK_2_y4_H	131127_S_MCMC_56_01	386.2
sp|O75326|SEM7A_HUMAN	IFAVWK	2	y3	1	H	OND	56	56	501551	IFAVWK_2_y3_H	131127_S_MCMC_56_01	386.2
sp|O75326|SEM7A_HUMAN	IFAVWK	2	y2	1	H	OND	56	56	2430974	IFAVWK_2_y2_H	131127_S_MCMC_56_01	386.2
sp|O75326|SEM7A_HUMAN	VYLFDFPEGK	2	y9	1	L	OND	56	56	16485	VYLFDFPEGK_2_y9_L	131127_S_MCMC_56_01	607.8
sp|O75326|SEM7A_HUMAN	VYLFDFPEGK	2	y8	1	L	OND	56	56	181981	VYLFDFPEGK_2_y8_L	131127_S_MCMC_56_01	607.8
sp|O75326|SEM7A_HUMAN	VYLFDFPEGK	2	y7	1	L	OND	56	56	179234	VYLFDFPEGK_2_y7_L	131127_S_MCMC_56_01	607.8
sp|O75326|SEM7A_HUMAN	VYLFDFPEGK	2	y6	1	L	OND	56	56	97462	VYLFDFPEGK_2_y6_L	131127_S_MCMC_56_01	607.8
sp|O75326|SEM7A_HUMAN	VYLFDFPEGK	2	y9	1	H	OND	56	56	280817	VYLFDFPEGK_2_y9_H	131127_S_MCMC_56_01	611.8
sp|O75326|SEM7A_HUMAN	VYLFDFPEGK	2	y8	1	H	OND	56	56	4266011	VYLFDFPEGK_2_y8_H	131127_S_MCMC_56_01	611.8
sp|O75326|SEM7A_HUMAN	VYLFDFPEGK	2	y7	1	H	OND	56	56	3634885	VYLFDFPEGK_2_y7_H	131127_S_MCMC_56_01	611.8
sp|O75326|SEM7A_HUMAN	VYLFDFPEGK	2	y6	1	H	OND	56	56	2184934	VYLFDFPEGK_2_y6_H	131127_S_MCMC_56_01	611.8
sp|Q96KN2|CNDP1_HUMAN	ALEQDLPVNIK	2	y7	1	L	OND	57	57	1618456	ALEQDLPVNIK_2_y7_L	131127_S_MCMC_57_01	620.3
sp|Q96KN2|CNDP1_HUMAN	ALEQDLPVNIK	2	y6	1	L	OND	57	57	1096733	ALEQDLPVNIK_2_y6_L	131127_S_MCMC_57_01	620.3
sp|Q96KN2|CNDP1_HUMAN	ALEQDLPVNIK	2	y5	1	L	OND	57	57	5394854	ALEQDLPVNIK_2_y5_L	131127_S_MCMC_57_01	620.3
sp|Q96KN2|CNDP1_HUMAN	ALEQDLPVNIK	2	y7	1	H	OND	57	57	1846638	ALEQDLPVNIK_2_y7_H	131127_S_MCMC_57_01	624.3
sp|Q96KN2|CNDP1_HUMAN	ALEQDLPVNIK	2	y6	1	H	OND	57	57	1257458	ALEQDLPVNIK_2_y6_H	131127_S_MCMC_57_01	624.3
sp|Q96KN2|CNDP1_HUMAN	ALEQDLPVNIK	2	y5	1	H	OND	57	57	5941186	ALEQDLPVNIK_2_y5_H	131127_S_MCMC_57_01	624.3
sp|Q96KN2|CNDP1_HUMAN	ALEQDLPVNIK	3	y5	1	L	OND	57	57	376399	ALEQDLPVNIK_3_y5_L	131127_S_MCMC_57_01	413.9
sp|Q96KN2|CNDP1_HUMAN	ALEQDLPVNIK	3	y5	1	H	OND	57	57	462437	ALEQDLPVNIK_3_y5_H	131127_S_MCMC_57_01	416.9
sp|Q96KN2|CNDP1_HUMAN	HLEDVFSK	2	y7	1	L	OND	57	57	368373	HLEDVFSK_2_y7_L	131127_S_MCMC_57_01	487.8
sp|Q96KN2|CNDP1_HUMAN	HLEDVFSK	2	y6	1	L	OND	57	57	721129	HLEDVFSK_2_y6_L	131127_S_MCMC_57_01	487.8
sp|Q96KN2|CNDP1_HUMAN	HLEDVFSK	2	y5	1	L	OND	57	57	230062	HLEDVFSK_2_y5_L	131127_S_MCMC_57_01	487.8
sp|Q96KN2|CNDP1_HUMAN	HLEDVFSK	2	b4	1	L	OND	57	57	933116	HLEDVFSK_2_b4_L	131127_S_MCMC_57_01	487.8
sp|Q96KN2|CNDP1_HUMAN	HLEDVFSK	2	b6	1	L	OND	57	57	339164	HLEDVFSK_2_b6_L	131127_S_MCMC_57_01	487.8
sp|Q96KN2|CNDP1_HUMAN	HLEDVFSK	2	y7	1	H	OND	57	57	632488	HLEDVFSK_2_y7_H	131127_S_MCMC_57_01	491.8
sp|Q96KN2|CNDP1_HUMAN	HLEDVFSK	2	y6	1	H	OND	57	57	1154356	HLEDVFSK_2_y6_H	131127_S_MCMC_57_01	491.8
sp|Q96KN2|CNDP1_HUMAN	HLEDVFSK	2	y5	1	H	OND	57	57	188995	HLEDVFSK_2_y5_H	131127_S_MCMC_57_01	491.8
sp|Q96KN2|CNDP1_HUMAN	HLEDVFSK	2	b4	1	H	OND	57	57	1516439	HLEDVFSK_2_b4_H	131127_S_MCMC_57_01	491.8
sp|Q96KN2|CNDP1_HUMAN	HLEDVFSK	2	b6	1	H	OND	57	57	560910	HLEDVFSK_2_b6_H	131127_S_MCMC_57_01	491.8
sp|O75326|SEM7A_HUMAN	IFAVWK	2	y5	1	L	OND	57	57	201936	IFAVWK_2_y5_L	131127_S_MCMC_57_01	382.2
sp|O75326|SEM7A_HUMAN	IFAVWK	2	y4	1	L	OND	57	57	577395	IFAVWK_2_y4_L	131127_S_MCMC_57_01	382.2
sp|O75326|SEM7A_HUMAN	IFAVWK	2	y3	1	L	OND	57	57	118429	IFAVWK_2_y3_L	131127_S_MCMC_57_01	382.2
sp|O75326|SEM7A_HUMAN	IFAVWK	2	y2	1	L	OND	57	57	725757	IFAVWK_2_y2_L	131127_S_MCMC_57_01	382.2
sp|O75326|SEM7A_HUMAN	IFAVWK	2	y5	1	H	OND	57	57	1246251	IFAVWK_2_y5_H	131127_S_MCMC_57_01	386.2
sp|O75326|SEM7A_HUMAN	IFAVWK	2	y4	1	H	OND	57	57	3202474	IFAVWK_2_y4_H	131127_S_MCMC_57_01	386.2
sp|O75326|SEM7A_HUMAN	IFAVWK	2	y3	1	H	OND	57	57	656058	IFAVWK_2_y3_H	131127_S_MCMC_57_01	386.2
sp|O75326|SEM7A_HUMAN	IFAVWK	2	y2	1	H	OND	57	57	3258674	IFAVWK_2_y2_H	131127_S_MCMC_57_01	386.2
sp|O75326|SEM7A_HUMAN	VYLFDFPEGK	2	y9	1	L	OND	57	57	47502	VYLFDFPEGK_2_y9_L	131127_S_MCMC_57_01	607.8
sp|O75326|SEM7A_HUMAN	VYLFDFPEGK	2	y8	1	L	OND	57	57	631259	VYLFDFPEGK_2_y8_L	131127_S_MCMC_57_01	607.8
sp|O75326|SEM7A_HUMAN	VYLFDFPEGK	2	y7	1	L	OND	57	57	550355	VYLFDFPEGK_2_y7_L	131127_S_MCMC_57_01	607.8
sp|O75326|SEM7A_HUMAN	VYLFDFPEGK	2	y6	1	L	OND	57	57	314075	VYLFDFPEGK_2_y6_L	131127_S_MCMC_57_01	607.8
sp|O75326|SEM7A_HUMAN	VYLFDFPEGK	2	y9	1	H	OND	57	57	475162	VYLFDFPEGK_2_y9_H	131127_S_MCMC_57_01	611.8
sp|O75326|SEM7A_HUMAN	VYLFDFPEGK	2	y8	1	H	OND	57	57	8113085	VYLFDFPEGK_2_y8_H	131127_S_MCMC_57_01	611.8
sp|O75326|SEM7A_HUMAN	VYLFDFPEGK	2	y7	1	H	OND	57	57	6715670	VYLFDFPEGK_2_y7_H	131127_S_MCMC_57_01	611.8
sp|O75326|SEM7A_HUMAN	VYLFDFPEGK	2	y6	1	H	OND	57	57	4033017	VYLFDFPEGK_2_y6_H	131127_S_MCMC_57_01	611.8
sp|Q96KN2|CNDP1_HUMAN	ALEQDLPVNIK	2	y7	1	L	OND	58	58	2015899	ALEQDLPVNIK_2_y7_L	131127_S_MCMC_58_01	620.3
sp|Q96KN2|CNDP1_HUMAN	ALEQDLPVNIK	2	y6	1	L	OND	58	58	1266116	ALEQDLPVNIK_2_y6_L	131127_S_MCMC_58_01	620.3
sp|Q96KN2|CNDP1_HUMAN	ALEQDLPVNIK	2	y5	1	L	OND	58	58	6254805	ALEQDLPVNIK_2_y5_L	131127_S_MCMC_58_01	620.3
sp|Q96KN2|CNDP1_HUMAN	ALEQDLPVNIK	2	y7	1	H	OND	58	58	2005347	ALEQDLPVNIK_2_y7_H	131127_S_MCMC_58_01	624.3
sp|Q96KN2|CNDP1_HUMAN	ALEQDLPVNIK	2	y6	1	H	OND	58	58	1328634	ALEQDLPVNIK_2_y6_H	131127_S_MCMC_58_01	624.3
sp|Q96KN2|CNDP1_HUMAN	ALEQDLPVNIK	2	y5	1	H	OND	58	58	6272487	ALEQDLPVNIK_2_y5_H	131127_S_MCMC_58_01	624.3
sp|Q96KN2|CNDP1_HUMAN	ALEQDLPVNIK	3	y5	1	L	OND	58	58	448395	ALEQDLPVNIK_3_y5_L	131127_S_MCMC_58_01	413.9
sp|Q96KN2|CNDP1_HUMAN	ALEQDLPVNIK	3	y5	1	H	OND	58	58	511130	ALEQDLPVNIK_3_y5_H	131127_S_MCMC_58_01	416.9
sp|Q96KN2|CNDP1_HUMAN	HLEDVFSK	2	y7	1	L	OND	58	58	531556	HLEDVFSK_2_y7_L	131127_S_MCMC_58_01	487.8
sp|Q96KN2|CNDP1_HUMAN	HLEDVFSK	2	y6	1	L	OND	58	58	1039181	HLEDVFSK_2_y6_L	131127_S_MCMC_58_01	487.8
sp|Q96KN2|CNDP1_HUMAN	HLEDVFSK	2	y5	1	L	OND	58	58	323113	HLEDVFSK_2_y5_L	131127_S_MCMC_58_01	487.8
sp|Q96KN2|CNDP1_HUMAN	HLEDVFSK	2	b4	1	L	OND	58	58	1325420	HLEDVFSK_2_b4_L	131127_S_MCMC_58_01	487.8
sp|Q96KN2|CNDP1_HUMAN	HLEDVFSK	2	b6	1	L	OND	58	58	519554	HLEDVFSK_2_b6_L	131127_S_MCMC_58_01	487.8
sp|Q96KN2|CNDP1_HUMAN	HLEDVFSK	2	y7	1	H	OND	58	58	884385	HLEDVFSK_2_y7_H	131127_S_MCMC_58_01	491.8
sp|Q96KN2|CNDP1_HUMAN	HLEDVFSK	2	y6	1	H	OND	58	58	1530321	HLEDVFSK_2_y6_H	131127_S_MCMC_58_01	491.8
sp|Q96KN2|CNDP1_HUMAN	HLEDVFSK	2	y5	1	H	OND	58	58	231074	HLEDVFSK_2_y5_H	131127_S_MCMC_58_01	491.8
sp|Q96KN2|CNDP1_HUMAN	HLEDVFSK	2	b4	1	H	OND	58	58	1890808	HLEDVFSK_2_b4_H	131127_S_MCMC_58_01	491.8
sp|Q96KN2|CNDP1_HUMAN	HLEDVFSK	2	b6	1	H	OND	58	58	745784	HLEDVFSK_2_b6_H	131127_S_MCMC_58_01	491.8
sp|O75326|SEM7A_HUMAN	IFAVWK	2	y5	1	L	OND	58	58	281901	IFAVWK_2_y5_L	131127_S_MCMC_58_01	382.2
sp|O75326|SEM7A_HUMAN	IFAVWK	2	y4	1	L	OND	58	58	809120	IFAVWK_2_y4_L	131127_S_MCMC_58_01	382.2
sp|O75326|SEM7A_HUMAN	IFAVWK	2	y3	1	L	OND	58	58	170052	IFAVWK_2_y3_L	131127_S_MCMC_58_01	382.2
sp|O75326|SEM7A_HUMAN	IFAVWK	2	y2	1	L	OND	58	58	757280	IFAVWK_2_y2_L	131127_S_MCMC_58_01	382.2
sp|O75326|SEM7A_HUMAN	IFAVWK	2	y5	1	H	OND	58	58	1810559	IFAVWK_2_y5_H	131127_S_MCMC_58_01	386.2
sp|O75326|SEM7A_HUMAN	IFAVWK	2	y4	1	H	OND	58	58	4359997	IFAVWK_2_y4_H	131127_S_MCMC_58_01	386.2
sp|O75326|SEM7A_HUMAN	IFAVWK	2	y3	1	H	OND	58	58	861971	IFAVWK_2_y3_H	131127_S_MCMC_58_01	386.2
sp|O75326|SEM7A_HUMAN	IFAVWK	2	y2	1	H	OND	58	58	4200122	IFAVWK_2_y2_H	131127_S_MCMC_58_01	386.2
sp|O75326|SEM7A_HUMAN	VYLFDFPEGK	2	y9	1	L	OND	58	58	16485	VYLFDFPEGK_2_y9_L	131127_S_MCMC_58_01	607.8
sp|O75326|SEM7A_HUMAN	VYLFDFPEGK	2	y8	1	L	OND	58	58	275033	VYLFDFPEGK_2_y8_L	131127_S_MCMC_58_01	607.8
sp|O75326|SEM7A_HUMAN	VYLFDFPEGK	2	y7	1	L	OND	58	58	217626	VYLFDFPEGK_2_y7_L	131127_S_MCMC_58_01	607.8
sp|O75326|SEM7A_HUMAN	VYLFDFPEGK	2	y6	1	L	OND	58	58	135781	VYLFDFPEGK_2_y6_L	131127_S_MCMC_58_01	607.8
sp|O75326|SEM7A_HUMAN	VYLFDFPEGK	2	y9	1	H	OND	58	58	382761	VYLFDFPEGK_2_y9_H	131127_S_MCMC_58_01	611.8
sp|O75326|SEM7A_HUMAN	VYLFDFPEGK	2	y8	1	H	OND	58	58	6874102	VYLFDFPEGK_2_y8_H	131127_S_MCMC_58_01	611.8
sp|O75326|SEM7A_HUMAN	VYLFDFPEGK	2	y7	1	H	OND	58	58	5513613	VYLFDFPEGK_2_y7_H	131127_S_MCMC_58_01	611.8
sp|O75326|SEM7A_HUMAN	VYLFDFPEGK	2	y6	1	H	OND	58	58	3399878	VYLFDFPEGK_2_y6_H	131127_S_MCMC_58_01	611.8
sp|Q96KN2|CNDP1_HUMAN	ALEQDLPVNIK	2	y7	1	L	OND	59	59	917571	ALEQDLPVNIK_2_y7_L	131127_S_MCMC_59_01	620.3
sp|Q96KN2|CNDP1_HUMAN	ALEQDLPVNIK	2	y6	1	L	OND	59	59	589903	ALEQDLPVNIK_2_y6_L	131127_S_MCMC_59_01	620.3
sp|Q96KN2|CNDP1_HUMAN	ALEQDLPVNIK	2	y5	1	L	OND	59	59	2996150	ALEQDLPVNIK_2_y5_L	131127_S_MCMC_59_01	620.3
sp|Q96KN2|CNDP1_HUMAN	ALEQDLPVNIK	2	y7	1	H	OND	59	59	2062167	ALEQDLPVNIK_2_y7_H	131127_S_MCMC_59_01	624.3
sp|Q96KN2|CNDP1_HUMAN	ALEQDLPVNIK	2	y6	1	H	OND	59	59	1469661	ALEQDLPVNIK_2_y6_H	131127_S_MCMC_59_01	624.3
sp|Q96KN2|CNDP1_HUMAN	ALEQDLPVNIK	2	y5	1	H	OND	59	59	6854222	ALEQDLPVNIK_2_y5_H	131127_S_MCMC_59_01	624.3
sp|Q96KN2|CNDP1_HUMAN	ALEQDLPVNIK	3	y5	1	L	OND	59	59	198032	ALEQDLPVNIK_3_y5_L	131127_S_MCMC_59_01	413.9
sp|Q96KN2|CNDP1_HUMAN	ALEQDLPVNIK	3	y5	1	H	OND	59	59	487380	ALEQDLPVNIK_3_y5_H	131127_S_MCMC_59_01	416.9
sp|Q96KN2|CNDP1_HUMAN	HLEDVFSK	2	y7	1	L	OND	59	59	195132	HLEDVFSK_2_y7_L	131127_S_MCMC_59_01	487.8
sp|Q96KN2|CNDP1_HUMAN	HLEDVFSK	2	y6	1	L	OND	59	59	331270	HLEDVFSK_2_y6_L	131127_S_MCMC_59_01	487.8
sp|Q96KN2|CNDP1_HUMAN	HLEDVFSK	2	y5	1	L	OND	59	59	115822	HLEDVFSK_2_y5_L	131127_S_MCMC_59_01	487.8
sp|Q96KN2|CNDP1_HUMAN	HLEDVFSK	2	b4	1	L	OND	59	59	459960	HLEDVFSK_2_b4_L	131127_S_MCMC_59_01	487.8
sp|Q96KN2|CNDP1_HUMAN	HLEDVFSK	2	b6	1	L	OND	59	59	186529	HLEDVFSK_2_b6_L	131127_S_MCMC_59_01	487.8
sp|Q96KN2|CNDP1_HUMAN	HLEDVFSK	2	y7	1	H	OND	59	59	803159	HLEDVFSK_2_y7_H	131127_S_MCMC_59_01	491.8
sp|Q96KN2|CNDP1_HUMAN	HLEDVFSK	2	y6	1	H	OND	59	59	1388990	HLEDVFSK_2_y6_H	131127_S_MCMC_59_01	491.8
sp|Q96KN2|CNDP1_HUMAN	HLEDVFSK	2	y5	1	H	OND	59	59	218485	HLEDVFSK_2_y5_H	131127_S_MCMC_59_01	491.8
sp|Q96KN2|CNDP1_HUMAN	HLEDVFSK	2	b4	1	H	OND	59	59	1839552	HLEDVFSK_2_b4_H	131127_S_MCMC_59_01	491.8
sp|Q96KN2|CNDP1_HUMAN	HLEDVFSK	2	b6	1	H	OND	59	59	636006	HLEDVFSK_2_b6_H	131127_S_MCMC_59_01	491.8
sp|O75326|SEM7A_HUMAN	IFAVWK	2	y5	1	L	OND	59	59	77796	IFAVWK_2_y5_L	131127_S_MCMC_59_01	382.2
sp|O75326|SEM7A_HUMAN	IFAVWK	2	y4	1	L	OND	59	59	217915	IFAVWK_2_y4_L	131127_S_MCMC_59_01	382.2
sp|O75326|SEM7A_HUMAN	IFAVWK	2	y3	1	L	OND	59	59	50249	IFAVWK_2_y3_L	131127_S_MCMC_59_01	382.2
sp|O75326|SEM7A_HUMAN	IFAVWK	2	y2	1	L	OND	59	59	269393	IFAVWK_2_y2_L	131127_S_MCMC_59_01	382.2
sp|O75326|SEM7A_HUMAN	IFAVWK	2	y5	1	H	OND	59	59	1437125	IFAVWK_2_y5_H	131127_S_MCMC_59_01	386.2
sp|O75326|SEM7A_HUMAN	IFAVWK	2	y4	1	H	OND	59	59	3654117	IFAVWK_2_y4_H	131127_S_MCMC_59_01	386.2
sp|O75326|SEM7A_HUMAN	IFAVWK	2	y3	1	H	OND	59	59	758364	IFAVWK_2_y3_H	131127_S_MCMC_59_01	386.2
sp|O75326|SEM7A_HUMAN	IFAVWK	2	y2	1	H	OND	59	59	3676507	IFAVWK_2_y2_H	131127_S_MCMC_59_01	386.2
sp|O75326|SEM7A_HUMAN	VYLFDFPEGK	2	y9	1	L	OND	59	59	13949	VYLFDFPEGK_2_y9_L	131127_S_MCMC_59_01	607.8
sp|O75326|SEM7A_HUMAN	VYLFDFPEGK	2	y8	1	L	OND	59	59	162836	VYLFDFPEGK_2_y8_L	131127_S_MCMC_59_01	607.8
sp|O75326|SEM7A_HUMAN	VYLFDFPEGK	2	y7	1	L	OND	59	59	134287	VYLFDFPEGK_2_y7_L	131127_S_MCMC_59_01	607.8
sp|O75326|SEM7A_HUMAN	VYLFDFPEGK	2	y6	1	L	OND	59	59	71914	VYLFDFPEGK_2_y6_L	131127_S_MCMC_59_01	607.8
sp|O75326|SEM7A_HUMAN	VYLFDFPEGK	2	y9	1	H	OND	59	59	326467	VYLFDFPEGK_2_y9_H	131127_S_MCMC_59_01	611.8
sp|O75326|SEM7A_HUMAN	VYLFDFPEGK	2	y8	1	H	OND	59	59	5635312	VYLFDFPEGK_2_y8_H	131127_S_MCMC_59_01	611.8
sp|O75326|SEM7A_HUMAN	VYLFDFPEGK	2	y7	1	H	OND	59	59	4700837	VYLFDFPEGK_2_y7_H	131127_S_MCMC_59_01	611.8
sp|O75326|SEM7A_HUMAN	VYLFDFPEGK	2	y6	1	H	OND	59	59	2869902	VYLFDFPEGK_2_y6_H	131127_S_MCMC_59_01	611.8
sp|Q96KN2|CNDP1_HUMAN	ALEQDLPVNIK	2	y7	1	L	OND	60	60	1670730	ALEQDLPVNIK_2_y7_L	131127_S_MCMC_60_01	620.3
sp|Q96KN2|CNDP1_HUMAN	ALEQDLPVNIK	2	y6	1	L	OND	60	60	1134835	ALEQDLPVNIK_2_y6_L	131127_S_MCMC_60_01	620.3
sp|Q96KN2|CNDP1_HUMAN	ALEQDLPVNIK	2	y5	1	L	OND	60	60	5679193	ALEQDLPVNIK_2_y5_L	131127_S_MCMC_60_01	620.3
sp|Q96KN2|CNDP1_HUMAN	ALEQDLPVNIK	2	y7	1	H	OND	60	60	1820392	ALEQDLPVNIK_2_y7_H	131127_S_MCMC_60_01	624.3
sp|Q96KN2|CNDP1_HUMAN	ALEQDLPVNIK	2	y6	1	H	OND	60	60	1250444	ALEQDLPVNIK_2_y6_H	131127_S_MCMC_60_01	624.3
sp|Q96KN2|CNDP1_HUMAN	ALEQDLPVNIK	2	y5	1	H	OND	60	60	6248066	ALEQDLPVNIK_2_y5_H	131127_S_MCMC_60_01	624.3
sp|Q96KN2|CNDP1_HUMAN	ALEQDLPVNIK	3	y5	1	L	OND	60	60	239678	ALEQDLPVNIK_3_y5_L	131127_S_MCMC_60_01	413.9
sp|Q96KN2|CNDP1_HUMAN	ALEQDLPVNIK	3	y5	1	H	OND	60	60	265995	ALEQDLPVNIK_3_y5_H	131127_S_MCMC_60_01	416.9
sp|Q96KN2|CNDP1_HUMAN	HLEDVFSK	2	y7	1	L	OND	60	60	385870	HLEDVFSK_2_y7_L	131127_S_MCMC_60_01	487.8
sp|Q96KN2|CNDP1_HUMAN	HLEDVFSK	2	y6	1	L	OND	60	60	682376	HLEDVFSK_2_y6_L	131127_S_MCMC_60_01	487.8
sp|Q96KN2|CNDP1_HUMAN	HLEDVFSK	2	y5	1	L	OND	60	60	217770	HLEDVFSK_2_y5_L	131127_S_MCMC_60_01	487.8
sp|Q96KN2|CNDP1_HUMAN	HLEDVFSK	2	b4	1	L	OND	60	60	1044893	HLEDVFSK_2_b4_L	131127_S_MCMC_60_01	487.8
sp|Q96KN2|CNDP1_HUMAN	HLEDVFSK	2	b6	1	L	OND	60	60	375314	HLEDVFSK_2_b6_L	131127_S_MCMC_60_01	487.8
sp|Q96KN2|CNDP1_HUMAN	HLEDVFSK	2	y7	1	H	OND	60	60	617884	HLEDVFSK_2_y7_H	131127_S_MCMC_60_01	491.8
sp|Q96KN2|CNDP1_HUMAN	HLEDVFSK	2	y6	1	H	OND	60	60	1054437	HLEDVFSK_2_y6_H	131127_S_MCMC_60_01	491.8
sp|Q96KN2|CNDP1_HUMAN	HLEDVFSK	2	y5	1	H	OND	60	60	205262	HLEDVFSK_2_y5_H	131127_S_MCMC_60_01	491.8
sp|Q96KN2|CNDP1_HUMAN	HLEDVFSK	2	b4	1	H	OND	60	60	1565242	HLEDVFSK_2_b4_H	131127_S_MCMC_60_01	491.8
sp|Q96KN2|CNDP1_HUMAN	HLEDVFSK	2	b6	1	H	OND	60	60	500467	HLEDVFSK_2_b6_H	131127_S_MCMC_60_01	491.8
sp|O75326|SEM7A_HUMAN	IFAVWK	2	y5	1	L	OND	60	60	267069	IFAVWK_2_y5_L	131127_S_MCMC_60_01	382.2
sp|O75326|SEM7A_HUMAN	IFAVWK	2	y4	1	L	OND	60	60	736283	IFAVWK_2_y4_L	131127_S_MCMC_60_01	382.2
sp|O75326|SEM7A_HUMAN	IFAVWK	2	y3	1	L	OND	60	60	150886	IFAVWK_2_y3_L	131127_S_MCMC_60_01	382.2
sp|O75326|SEM7A_HUMAN	IFAVWK	2	y2	1	L	OND	60	60	897147	IFAVWK_2_y2_L	131127_S_MCMC_60_01	382.2
sp|O75326|SEM7A_HUMAN	IFAVWK	2	y5	1	H	OND	60	60	916306	IFAVWK_2_y5_H	131127_S_MCMC_60_01	386.2
sp|O75326|SEM7A_HUMAN	IFAVWK	2	y4	1	H	OND	60	60	2290475	IFAVWK_2_y4_H	131127_S_MCMC_60_01	386.2
sp|O75326|SEM7A_HUMAN	IFAVWK	2	y3	1	H	OND	60	60	572745	IFAVWK_2_y3_H	131127_S_MCMC_60_01	386.2
sp|O75326|SEM7A_HUMAN	IFAVWK	2	y2	1	H	OND	60	60	2772549	IFAVWK_2_y2_H	131127_S_MCMC_60_01	386.2
sp|O75326|SEM7A_HUMAN	VYLFDFPEGK	2	y9	1	L	OND	60	60	34054	VYLFDFPEGK_2_y9_L	131127_S_MCMC_60_01	607.8
[truncated: 415 more rows]
